# Supplementary material for: MicroRNA profiling of the pig periaqueductal grey (PAG) region reveals candidates potentially related to sex-dependent differences
Source: Biol Sex Differ. 2020 Dec 11;11:67. doi: 10.1186/s13293-020-00343-2 (PMC7809845; doi:10.1186/s13293-020-00343-2)
Supplement: Supplementary file 1 — Additional file 1. Supplementary File 1. Detailed data on the identified miRNAs. Table containing data about microRNAs detected in all investigated samples with the use of the UEA sRNA Workbench software. “NA” in the “miRNA name” column denotes potentially novel miRNAs identified in this study, which additionally are bolded. [file 13293_2020_343_MOESM1_ESM.xlsx]

## Sheet: 1
Sample	Sex	Chromosome	Sequence	miRNA name	Abundance	miRNA* sequence (abundance)	miRNA* name	Hairpin Sequence	Start	End	Orientation	sRNA length	Hairpin Length	Hairpin Start	Hairpin End	Hairpin Structure	Minimum Free Energy(MFE)	Adjusted MFE	Hairpin G/C%	P_Val
1	female	14 dna:chromosome chromosome:Sscrofa10.2:14:1:153851969:1 REF	AAAAGCUGGGUUGAGAGGGCGA	ssc-miR-320	406.0	NO		UCCCCUCCGCCUUCUCUUCCCGGUUCUUCCCGGAGUCGGGAAAAGCUGGGUUGAGAGGGCGAAAAAGGAAGAGGGGA	6954950	6954971	- [Negative strand]	22	77	6954934	6955010	((((((((((((((((..(((((((.((((((....))))>>->>>>>>>-->>>>>>>>>-........)))))))	-49.0	-63.636364	59.740257	0.009901
1	female	X dna:chromosome chromosome:Sscrofa10.2:X:1:144288218:1 REF	AAAAGUGCUUACAGUGCAGGUAG	ssc-miR-106a	135.0	NO		UGUAAAAGUGCUUACAGUGCAGGUAGCUUUUUGAGAUCUACUGCAAUGCAAGCACUUCUUACA	126200229	126200251	- [Negative strand]	23	63	126200191	126200253	(((<<<<<<<<<<-<<-<<<<<-<<<.((.....)).)))))))).)).)))))))).)))))	-22.9	-36.34921	39.68254	0.009901
1	female	12 dna:chromosome chromosome:Sscrofa10.2:12:1:63588571:1 REF	AAACCGUUACCAUUACUGAGU	ssc-miR-451	2122.0	NO		UUGGGGGUGGCGAGCAAACCGUUACCAUUACUGAGUUUAGUAAUGGUAACGGUUCUCUUGCUGCACCCAG	47177127	47177147	+ [Positive strand]	21	70	47177112	47177181	(((((.(..(((((.-<<<<<<<<<<<<<<<<<---.)))))))))))))))))..)))))..).)))))	-44.0	-62.857143	50.0	0.009901
1	female	GL894231.1 dna:scaffold scaffold:Sscrofa10.2:GL894231.1:1:33892:1 REF	AACAUAGAGGAAAUUCCACGU	ssc-miR-376c-3p*(NA)	39.0	NO		AUUUAAAAGGUGGAUAUUCCUUCUAUGUUUAUGUUAUUUGUGGUUAAACAUAGAGGAAAUUCCACGUUUUCAGU	32046	32066	- [Negative strand]	21	74	32038	32111	(((.((((.(((((..(((((.(((((((((.............))>>>>>>>>>>>>-->>>>>->))).)))	-24.32	-32.864864	29.72973	0.009901
1	female	1 dna:chromosome chromosome:Sscrofa10.2:1:1:315321322:1 REF	AACAUUCAACGCUGUCGGUGAGU	ssc-miR-181a	23470.0	NO		CUCCAAGGAACAUUCAACGCUGUCGGUGAGUUUGGGAUUUGAAAAAACCACCGACCGUUGACUGUACCUUGGGG	299322161	299322183	+ [Positive strand]	23	74	299322153	299322226	((((((((-<<<-<<<<<<--<<<<<<<-<<((...........))))))))))))))))).))).))))))))	-36.9	-49.86487	50.0	0.009901
1	female	10 dna:chromosome chromosome:Sscrofa10.2:10:1:79102373:1 REF	AACAUUCAACGCUGUCGGUGAGU	ssc-miR-181a	23470.0	NO		ACAUUCAACGCUGUCGGUGAGUUUGGAAUUCAAAUCAAAACCAUCGACCGUUGAUUGU	26427077	26427099	- [Negative strand]	23	58	26427040	26427097	<<<-<<<<<<--<<<<<<<-<<((.((.......)).))))))))))))))))).)))	-25.8	-44.482758	41.37931	0.009901
1	female	1 dna:chromosome chromosome:Sscrofa10.2:1:1:315321322:1 REF	AACAUUCAUUGCUGUCGGUGGGU	ssc-miR-181b	7774.0	NO		CUGCACUCAACAUUCAUUGCUGUCGGUGGGUUUGAGUCUGAAUCAACUCACUGAUCAAUGAAUGCAAACUGCGG	299324026	299324048	+ [Positive strand]	23	74	299324018	299324091	(((((...--<<<<<<<<<--<<<<<<<<<<(.((.......)))))))))))))))))))))).....)))))	-29.4	-39.72973	45.945946	0.009901
1	female	10 dna:chromosome chromosome:Sscrofa10.2:10:1:79102373:1 REF	AACAUUCAUUGCUGUCGGUGGGU	ssc-miR-181b	7774.0	NO		CAUUCAUUGCUGUCGGUGGGUUGAACUGUGUAGACAAGCUCACUGAACAAUGAAUG	26426904	26426926	- [Negative strand]	23	56	26426868	26426923	<<<<<<<<<---<<<<<<<<<(...((....))...)))))))))).)))))))))	-22.4	-40.0	44.642857	0.009901
1	female	2 dna:chromosome chromosome:Sscrofa10.2:2:1:162569375:1 REF	AACAUUCAUUGUUGUCGGUGGGU	ssc-miR-181d-5p	754.0	NO		CAUUCAUUGUUGUCGGUGGGUUGUGAGACGGAGGCCAGACCCACCGAGGGAUGAAUG	65553536	65553558	- [Negative strand]	23	57	65553499	65553555	<<<<<<<<-<--<<<<<<<<<(.((.(.(....))))))))))))))).))))))))	-24.1	-42.280704	56.14035	0.019802
1	female	9 dna:chromosome chromosome:Sscrofa10.2:9:1:153670197:1 REF	AACCCGUAGAUCCGAACUUGUG	ssc-miR-100	28117.0	ACAAGCUUGUGUCUAUAGGUAU(6) CAAGCUUGUGUCUAUAGGUAU(8)	ssc-miR-100-3p*(NA)	ACAAACCCGUAGAUCCGAACUUGUGCUGAUAGUGCACACAAGCUUGUGUCUAUAGGUAUGU	54383425	54383446	- [Negative strand]	22	61	54383388	54383448	(((-<<<--<<<<--<<<-<<<<<<.((......))))}}}}=}}}==}}}}==}}}=}))	-21.8	-35.7377	44.262295	0.009901
1	female	13 dna:chromosome chromosome:Sscrofa10.2:13:1:218635234:1 REF	AACCCGUAGAUCCGAUCUUGU	ssc-miR-99a-5p	132150.0	CAAGCUCGCUUCUAUGGGUCUG(13)	ssc-miR-99a-3p	CAUUGGCAUAAACCCGUAGAUCCGAUCUUGUGGUGAAGUGGACCGCACAAGCUCGCUUCUAUGGGUCUGUGUCAGUG	191558621	191558641	+ [Positive strand]	21	77	191558611	191558687	((((((((((-<<<<<<<<<--<<<-<<<<<(.((........))))}}}}=}}}==}}}}}}}}}=}}))))))))	-38.7	-50.25974	51.94805	0.009901
1	female	10 dna:chromosome chromosome:Sscrofa10.2:10:1:79102373:1 REF	AACCUUGCUGGAGAUCUUGGA	NA	7.0	NO		GGAGAACCUUGCUGGAGAUCUUGGAAGUGAACCCCCGUGACCCCAAGGCCUGCAGCAAGGAAGUUCUGC	52762884	52762904	- [Negative strand]	21	69	52762839	52762907	(.((<<<<<<<<<<-<<--<<<<<-.((..((....)).)).)))))..)).))))))))...)))).)	-27.6	-40.0	57.971012	0.009901
1	female	9 dna:chromosome chromosome:Sscrofa10.2:9:1:153670197:1 REF	AAGGAGCUUACAAUCUAGCUGGG	ssc-miR-708-5p	891.0	NO		CUGCCCUCAAGGAGCUUACAAUCUAGCUGGGGGUGAAUGACUUGCACAUGAACGCAACUAGACUGUGAGCUUCUAGAGGGCAG	15120529	15120551	- [Negative strand]	23	83	15120476	15120558	((((((((-<<<<<<<<<<<-<<<<<-<<-<.(((.........))).....).)).))))).))))))))))).))))))))	-43.0	-51.80723	51.80723	0.009901
1	female	9 dna:chromosome chromosome:Sscrofa10.2:9:1:153670197:1 REF	AAUCACUAAUUCCACUGCCAUC	NA	283.0	NO		GGCAGUGUAAUUAGCUGAUUGUACUCUGGCGCUUACAAUCACUAAUUCCACUGCC	44167440	44167461	- [Negative strand]	22	55	44167442	44167496	(((((((.((((((.((((((((..(....)..)))>>>>>>>>>>>->>>>>>>	-25.1	-45.636364	45.454548	0.009901
1	female	X dna:chromosome chromosome:Sscrofa10.2:X:1:144288218:1 REF	AAUCCUUGGAACCUAGGUGUGAGU	ssc-miR-362	193.0	NO		AAUCCUUGGAACCUAGGUGUGAGUGCUGCUCUAGUGCAACACACCUAUUCAAGGAUU	48638476	48638499	+ [Positive strand]	24	57	48638476	48638532	<<<<<<<<<<---<<<<<<<<-<-.(((...)))..)..))))))))))))))))))	-25.5	-44.736843	45.614033	0.009901
1	female	9 dna:chromosome chromosome:Sscrofa10.2:9:1:153670197:1 REF	ACAGCAGGCACAGACAGGCAGU	ssc-miR-214-3p	7.0	NO		GUCAUGUGUCUGCCUGUCUACACUUGCUGUGCAGAACAUCCGCUCACCUGUACAGCAGGCACAGACAGGCAGUCACAUGAC	126099479	126099500	- [Negative strand]	22	81	126099470	126099550	((((((((.((((((((((...((((((((((((.............))))>>>>>>>>--->>>>>>>>>>-))))))))	-51.02	-62.987656	54.320984	0.009901
1	female	1 dna:chromosome chromosome:Sscrofa10.2:1:1:315321322:1 REF	ACAGUAGUCUGCACAUUGGUU	ssc-miR-199b-3p	1152.0	CCCAGUGUUUAGACUAUCUGU(9) CCCAGUGUUUAGACUAUCUGUU(105)	ssc-miR-199b-5p	CCGUCUACCCAGUGUUUAGACUAUCUGUUCAGGACUCCCAAAUUGUACAGUAGUCUGCACAUUGGUUAGGCUGG	302681833	302681853	- [Negative strand]	21	74	302681825	302681898	(((((((={{{{{{{={{{{{{{={{{{=((((....))....)).>>>>>>>>>>>->>>>>>>->)))).))	-30.2	-40.81081	47.297295	0.009901
1	female	2 dna:chromosome chromosome:Sscrofa10.2:2:1:162569375:1 REF	ACAGUAGUCUGCACAUUGGUU	ssc-miR-199b-3p	1152.0	NO		CCAGUGUUCAGACUACCUGUUCAGGGGGCUCUGAAUGUGUACAGUAGUCUGCACAUUGG	69991788	69991808	- [Negative strand]	21	59	69991789	69991847	(((((((.((((((((.((((((((....)))))......>>>>>>>>>>>->>>>>>>	-25.8	-43.728813	50.847458	0.009901
1	female	5 dna:chromosome chromosome:Sscrofa10.2:5:1:111506441:1 REF	ACGCCCUUCCCCCCCUUCUUCA	ssc-miR-1249	102.0	NO		GGAGGAGGGAGGAGAUGGGCCAAGUUCCCUCUGCCUGGAACGCCCUUCCCCCCCUUCUUC	1499762	1499783	+ [Positive strand]	22	60	1499723	1499782	(((((((((.((.((.((((...(((((........)))>>>>>>->>->>>>>>>>>>>	-31.0	-51.666664	65.0	0.019802
1	female	GL894109.2 dna:scaffold scaffold:Sscrofa10.2:GL894109.2:1:57061:1 REF	ACGCCCUUCCCCCCCUUCUUCA	ssc-miR-1249	102.0	NO		GGAGGAGGGAGGAGAUGGGCCAAGUUCCCUCUGCCUGGAACGCCCUUCCCCCCCUUCUUC	9419	9440	+ [Positive strand]	22	60	9380	9439	(((((((((.((.((.((((...(((((........)))>>>>>>->>->>>>>>>>>>>	-31.0	-51.666664	65.0	0.029703
1	female	14 dna:chromosome chromosome:Sscrofa10.2:14:1:153851969:1 REF	ACUCUUUCCCUGUUGCACUACU	ssc-miR-130b-5p	166.0	NO		GCCUGACACUCUUUCCCUGUUGCACUACUGUGGGCCACUGGGAAGCAGUGCAAUGAUGAAAGGGCAUCAGUCAGGC	53695609	53695630	- [Negative strand]	22	76	53695561	53695636	(((((((-<<<<<<<--<<<<<<<<<-<<.....((....)).)).)))))))))..))))))).....)))))))	-31.0	-40.789474	55.263157	0.029703
1	female	2 dna:chromosome chromosome:Sscrofa10.2:2:1:162569375:1 REF	ACUGGACUUGGAGUCAGAAGGC	ssc-miR-378	725.0	CUCCUGACUCCAGGUCCUGUGU(6)	ssc-miR-378-5p*(NA)	CACCCAGGGCUCCUGACUCCAGGUCCUGUGUGUUGCCUGGAAAUAGCACUGGACUUGGAGUCAGAAGGCCUGCGUG	157640401	157640422	+ [Positive strand]	22	76	157640354	157640429	(((.((((.{{={{{{{{{{{{{{{{==={{((((........))))>>->>>>>>>>>>>>>>->>->))).)))	-45.3	-59.605263	59.210526	0.009901
1	female	1 dna:chromosome chromosome:Sscrofa10.2:1:1:315321322:1 REF	AGAAUUGUGGCUGGACAUCUGU	ssc-miR-219b-3p	13378.0	UGAUUGUCCAAACGCAAUUCU(26) UGAUUGUCCAAACGCAAUUCUU(16) UGAUUGUCCAAACGCAAUUCUUG(67)	ssc-miR-219b-5p	GCCACUGAUUGUCCAAACGCAAUUCUUGUACGAGUCUGCGGCCAACCGAGAAUUGUGGCUGGACAUCUGUGGC	302806861	302806882	- [Negative strand]	22	73	302806857	302806929	(((((={{{={{{{{=={{{{{{{{{{{...(.((.....)))...))>>>>>>>>>-->>>>>>>>->>)))	-34.6	-47.39726	53.424656	0.009901
1	female	X dna:chromosome chromosome:Sscrofa10.2:X:1:144288218:1 REF	AGACCCUGGUCUGCACUCUAUC	ssc-miR-504	642.0	NO		CUGUUGGGAGACCCUGGUCUGCACUCUAUCUGUAUGCUUACUGAAGGGAGCGCAGGGCAGGGUUUCCCACACAG	129654215	129654236	+ [Positive strand]	22	74	129654207	129654280	((((((((<<<<<<<<-<<<<<-<<<<-<<.(((....))).))..)))).))))).)))))))))))).))))	-44.5	-60.13514	56.75676	0.009901
1	female	3 dna:chromosome chromosome:Sscrofa10.2:3:1:144787322:1 REF	AGAGGUAGUAGGUUGCAUAGUU	ssc-let-7d-5p	1493.0	CUAUACGACCUGCUGCCUUUC(141)	ssc-let-7d-3p	UCCUAGGAAGAGGUAGUAGGUUGCAUAGUUUUAGGGCAGAGAUUUUGCCCACAAGGAGGUAACUAUACGACCUGCUGCCUUUCUUAGGG	44867277	44867298	+ [Positive strand]	22	89	44867269	44867357	((((((((-<<<<<<<<<<<<<<-<<<<<<...(((((((...))))))).(.....)..))}}}}=}}}}}}}}}}}}}}}}))))))	-44.7	-50.22472	47.191013	0.009901
1	female	GL894231.1 dna:scaffold scaffold:Sscrofa10.2:GL894231.1:1:33892:1 REF	AGAGGUCUUCCAUGGUGCAUUCG	NA	38.0	NO		ACUUGAAGAGAGGUCUUCCAUGGUGCAUUCGCUUUAUUUUUUUUGACGAAUCAUACAUGGUUGACCUUUUUUUAGGU	12303	12325	- [Negative strand]	23	77	12256	12332	((((((((<<<<<<<--<<<<<<<<-<<<<<(............).)))))))).)))))..)))))))))))))))	-30.9	-40.12987	36.363636	0.009901
1	female	GL894231.1 dna:scaffold scaffold:Sscrofa10.2:GL894231.1:1:33892:1 REF	AGAGGUUGCCCUUGGUGAAUUC	NA(bta-mir-377)	20.0	NO		CUUGAGCAGAGGUUGCCCUUGGUGAAUUCGCUUUAUUUACGUUGAAUCACACAAAGGCAACUUUUGUUUGAG	10100	10121	- [Negative strand]	22	72	10056	10127	((..(((<<<<<<<<<<-<<<<<<<-<<<((.........).)))))))).))).)))))))))))))..))	-30.5	-42.36111	41.666664	0.009901
1	female	17 dna:chromosome chromosome:Sscrofa10.2:17:1:69701581:1 REF	AGAUCAGAAGGUGAUUGUGGCU	ssc-miR-383-5p*(NA)	380.0	NO		UGCUCCUCAGAUCAGAAGGUGAUUGUGGCUUUGGGUAGAUAUUAAUCAGCCACAGCACUGCCUGGUCAGAAAGAGCA	2603794	2603815	- [Negative strand]	22	77	2603746	2603822	(((((.((-<<<<<<--<<<<-<<<<<<<<...(((........)))))))))))))))..)))))).))..)))))	-31.5	-40.909092	48.05195	0.009901
1	female	14 dna:chromosome chromosome:Sscrofa10.2:14:1:153851969:1 REF	AGCAGCAUUGUACAGGGCUAU	ssc-miR-103	1168.0	NO		AGCUUCUUUACAGUGUUGCCUUGUGGCAUGGAGUUCAAGCAGCAUUGUACAGGGCU	110407110	110407130	- [Negative strand]	21	56	110407111	110407166	((((.((.(((((((((((.(((.(((.....)))))>>>>>>>>>>>>->>>>>>	-21.4	-38.214283	48.214287	0.029703
1	female	16 dna:chromosome chromosome:Sscrofa10.2:16:1:86898991:1 REF	AGCAGCAUUGUACAGGGCUAUGA	ssc-miR-103	23091.0	NO		UGCCCUCGGCUUCUUUACAGUGCUGCCUUGUUGCAUAUGGAUCAAGCAGCAUUGUACAGGGCUAUGAAGGCA	59912666	59912688	+ [Positive strand]	23	72	59912622	59912693	((((.((((((.((.(((((((((((.(((.(.(....).).))>>>>>>>>>>>>->>>>>>-->>.))))	-30.3	-42.083332	50.0	0.009901
1	female	17 dna:chromosome chromosome:Sscrofa10.2:17:1:69701581:1 REF	AGCAGCAUUGUACAGGGCUAUGA	ssc-miR-103	23091.0	NO		CUUUCAGCUUCUUUACAGUGCUGCCUUGUAGCAUUCAGGUCAAGCAGCAUUGUACAGGGCUAUGAAAG	36149798	36149820	- [Negative strand]	23	68	36149794	36149861	(((((((((.((.(((((((((((((((.......))))...->>>>>>>>>>>->>>>>-->>>)))	-26.2	-38.529415	45.588234	0.009901
1	female	X dna:chromosome chromosome:Sscrofa10.2:X:1:144288218:1 REF	AGCUACAUCUGGCUACUGGGUCUCU	ssc-miR-222	824.0	NO		GUGCCCUCAAUGGCUCAGUAGCCAGUGUAGAUCCUGUCAUUUGUAAUCAGUAGCUACAUCUGGCUACUGGGUCUCUGAUGGCAC	45275618	45275642	- [Negative strand]	25	84	45275609	45275692	(((((.(((..(((((((((((((((((((...(((...........))).-->>>>>->>>>>>>>>>>>>>-->)).)))))	-46.0	-54.761906	50.0	0.009901
1	female	X dna:chromosome chromosome:Sscrofa10.2:X:1:144288218:1 REF	AGCUACAUUGUCUGCUGGGUUUC	ssc-miR-221-3p	2801.0	ACCUGGCAUACAAUGUAGAUUU(34)	ssc-miR-221-5p	AACCUGGCAUACAAUGUAGAUUUCUGUGUUUGUUGGGCAACAGCUACAUUGUCUGCUGGGUU	45274877	45274899	- [Negative strand]	23	62	45274878	45274939	({{{=={{{={{{{{{{{{====(((((((.....))).))>>>>>>>>>>>->>>-->>>>	-27.0	-43.548386	43.548386	0.009901
1	female	12 dna:chromosome chromosome:Sscrofa10.2:12:1:63588571:1 REF	AGCUCGGUCUGAGGCCCCUCAGU	ssc-miR-423-3p	2898.0	UGAGGGGCAGAGAGCGAGACUU(68)	ssc-miR-423-5p	GGCUGAGGGGCAGAGAGCGAGACUUUUCUAUUUUCCAAAAGCUCGGUCUGAGGCCCCUCAGUC	48287031	48287053	- [Negative strand]	23	63	48287029	48287091	((({{{{{{{{=={{{={{{{={{{((.........)))>>>>>>->>>--->>>>>>>>>>)	-34.6	-54.92063	55.555557	0.009901
1	female	8 dna:chromosome chromosome:Sscrofa10.2:8:1:148491826:1 REF	AGCUGGACUCCGUCUCUUCCUUU	NA	11.0	NO		GAGAGGAGGAGCAGAGCCCAGAUCUUCGUGCUGUGAAGCUGGACUCCGUCUCUUCCUUUC	145570448	145570470	+ [Positive strand]	23	60	145570412	145570471	((((((((((((.(((.((((..(((((.....)))>>>>>>->>>->->>>>>>>>>>)	-28.9	-48.166664	56.666668	0.009901
1	female	GL894339.1 dna:scaffold scaffold:Sscrofa10.2:GL894339.1:1:92010:1 REF	AGCUGGUGUUGUGAAUCAGGCCG	ssc-miR-138	276.0	NO		GUUGCUGCAGCUGGUGUUGUGAAUCAGGCCGACGAGCAGCGCAUCCUCUUACCCGGCUAUUUCACGACACCAGGGUUGCAUC	3127	3149	- [Negative strand]	23	82	3075	3156	(.(((.((--<<<<<<<<<<<<<---<<<<<..(((.((......)))))...)))))..))))))))))))).)).))).)	-35.3	-43.04878	57.317074	0.009901
1	female	13 dna:chromosome chromosome:Sscrofa10.2:13:1:218635234:1 REF	AGCUGGUGUUGUGAAUCAGGCCGU	ssc-miR-138	716.0	NO		GGUGGGGCAGCUGGUGUUGUGAAUCAGGCCGUUGCCAAUCAGAGAACGGCUACUUCACAACACCAGGGUCACACCCCACC	30329412	30329435	+ [Positive strand]	24	80	30329404	30329483	(((((((.--<<<<<<<<<<<<<---<<<<<<(..(.....)..)))))))..))))))))))))).......)))))))	-43.7	-54.625	58.749996	0.009901
1	female	1 dna:chromosome chromosome:Sscrofa10.2:1:1:315321322:1 REF	AGGCAAGAUGCUGGCAUAGCUGU	ssc-miR-31	85.0	NO		GGAGAGGAGGCAAGAUGCUGGCAUAGCUGUUAAACUGAGAACCUGCUAUGCCAACAUAUUGCCAUCUUUCU	224397171	224397193	+ [Positive strand]	23	71	224397164	224397234	((((((.-<<<<<-<<<-<<<<<<<<<-<<(........)))..))))))))).))).)))))..))))))	-34.2	-48.169014	46.478874	0.009901
1	female	9 dna:chromosome chromosome:Sscrofa10.2:9:1:153670197:1 REF	AGGCAGUGUAGUUAGCUGAUU	ssc-miR-34c	636.0	AUCACUAACCACACGGCCAG(9) AAUCACUAACCACACGGCCAGG(55)	ssc-miR-34c-3p	UUACUAGGCAGUGUAGUUAGCUGAUUGCUGAUAAAACCAAUCACUAACCACACGGCCAGGUAA	44166920	44166940	- [Negative strand]	21	63	44166882	44166944	(((((-<<<-<<<<-<<<<<-<<<<<(.(......).)}}}}}}}}}}=}}}}=}}}=}})))	-25.1	-39.84127	42.857143	0.009901
1	female	17 dna:chromosome chromosome:Sscrofa10.2:17:1:69701581:1 REF	AGGGUUGGGCGGAGGCUUUCCU	ssc-miR-296-3p	189.0	GAGGGCCCCCCCCAAUCCUGU(36)	ssc-miR-296-5p	CCUUCCGGAGGGCCCCCCCCAAUCCUGUUGUGCUGGAUUCAGAGGGUUGGGCGGAGGCUUUCCUGAAGG	66288714	66288735	- [Negative strand]	22	69	66288708	66288776	(((((.({{{{{{{={{{{{{{{{{{={((.........)))>>>>>>>>>->>->>>>>>>>-)))))	-39.6	-57.391304	63.76812	0.009901
1	female	1 dna:chromosome chromosome:Sscrofa10.2:1:1:315321322:1 REF	AGUGGGGAACCCUUCCAUGAGGA	ssc-miR-491	111.0	CUUAUGCAAGAUUCCCUUCUAC(9)	ssc-miR-491-3p*(NA)	GGGUAGUGGGGAACCCUUCCAUGAGGAGUAGAACACUCCUUAUGCAAGAUUCCCUUCUACCU	225810950	225810972	- [Negative strand]	23	62	225810914	225810975	((((<<-<<<<<<--<<<-<<<<<<<<((.....))))}}}}}}=}}}=}}}}}}=}}}}))	-33.1	-53.387093	50.0	0.009901
1	female	X dna:chromosome chromosome:Sscrofa10.2:X:1:144288218:1 REF	AUCAACAGACAUUAAUUGGGCGC	ssc-miR-421-3p	90.0	NO		GUAGGCCUCAUUAAAUGUUUGUUGAAUGAAAAAAUGAAUCAUCAACAGACAUUAAUUGGGCGCCUGC	67425042	67425064	- [Negative strand]	23	67	67425037	67425103	((((((((((...((((((((((((.(((.........))>>>>>>>>>>>>>--->>>>->>))))	-21.0	-31.343285	37.31343	0.049505
1	female	10 dna:chromosome chromosome:Sscrofa10.2:10:1:79102373:1 REF	AUCACAUUGCCAGGGAUUACC	ssc-miR-23a	2153.0	UGGGUUCCUGGCAUGCUGAUUU(11) UGGGUUCCUGGCAUGCUGAUU(17) UUGGGUUCCUGGCAUGCUGAUU(7)	ssc-miR-23a-5p*(NA)	GGCUGCUUGGGUUCCUGGCAUGCUGAUUUGUGACUUAAGAUUAAAAUCACAUUGCCAGGGAUUACCACGCAGCC	31341124	31341144	- [Negative strand]	21	74	31341115	31341188	((((((.{{{{{{{{{{{{{{{={{{{{(..............))>>>>>>->>>>>>>>>>-->>).))))))	-35.54	-48.02703	48.64865	0.009901
1	female	2 dna:chromosome chromosome:Sscrofa10.2:2:1:162569375:1 REF	AUCACAUUGCCAGGGAUUUCC	ssc-miR-23a	1042.0	NO		GGUCGGCUGGGGUUCCUGGGGAUGGGAUUUGCUGCCUGUCACAAAUCACAUUGCCAGGGAUUUCCAAUCGACC	65581879	65581899	+ [Positive strand]	21	73	65581835	65581907	(((((..((((((((((((.((((.((((((.((.....)))))>>>->>>>->>>>>>>->>>>)..)))))	-37.6	-51.506847	56.164383	0.009901
1	female	GL894231.1 dna:scaffold scaffold:Sscrofa10.2:GL894231.1:1:33892:1 REF	AUCAUAGAGGAAAAUCCACAU	ssc-miR-376a-3p	6.0	NO		GUAGAUUUUCCUUCUAUGAUUACGUGUUGGAUGGUUAAUCAUAGAGGAAAAUCCAC	31686	31706	- [Negative strand]	21	56	31687	31742	((.(((((((((.((((((((((((.....)))..))>>>>>>>>>>>>>>>>->>	-20.6	-36.785717	35.714287	0.009901
1	female	2 dna:chromosome chromosome:Sscrofa10.2:2:1:162569375:1 REF	AUCCCUGAGUGUAUGUGGUGAAC	ssc-miR-670-5p*(NA)	17.0	NO		GAUCUGACAUCCCUGAGUGUAUGUGGUGAACCUGAAUUUGCCUUGGGUUUCCUCAUAUUCAUUCAGGAGUGUCAGUUC	20399982	20400004	- [Negative strand]	23	78	20399934	20400011	((.(((((<--<<<<<<<<-<<<<<<--<<<(..(.......)..))))..).))))).))))))))..)))))).))	-36.3	-46.53846	44.871796	0.009901
1	female	X dna:chromosome chromosome:Sscrofa10.2:X:1:144288218:1 REF	AUGCACCUGGGCAAGGAUU	ssc-miR-500-3p	9.0	NO		AUCCUAGCUAUCCGGGUCCUAGUGCUGUCUCGAAGCAAUGCACCUGGGCAAGGAUUCAGAAAGGGU	48643262	48643280	+ [Positive strand]	19	66	48643225	48643290	(((((..((((((..((((..(((((((......)))-->>>>-->>>>-->>>>-.))..)))))	-23.7	-35.909092	53.0303	0.049505
1	female	5 dna:chromosome chromosome:Sscrofa10.2:5:1:111506441:1 REF	AUGCGGAACCUGCGGAUACGG	ssc-miR-7134-3p	1779.0	CAUGUCCGCGGGUUCCCUAUC(19) AUGUCCGCGGGUUCCCUAUC(47) CAUGUCCGCGGGUUCCCUAUCC(64) AUGUCCGCGGGUUCCCUAUCC(252) AUGUCCGCGGGUUCCCUAUCCC(37)	ssc-miR-7134-5p	UCGGCCCUCCAUGUCCGCGGGUUCCCUAUCCCGGGUUGGUUGAGUUCGCGGAUGCGGAACCUGCGGAUACGGAGGGCUGA	5388562	5388582	+ [Positive strand]	21	80	5388511	5388590	((((((((((={{{{{{{{{{{{{{={{{{{((..((.....))..)).))>>>->>>>>>>>>>>>>>->>))))))))	-59.0	-73.75	65.0	0.009901
1	female	1 dna:chromosome chromosome:Sscrofa10.2:1:1:315321322:1 REF	AUGCUGACAUAUUUACUAGAGG	ssc-miR-628-5p	54.0	UCUAGUAAGAGUGGCAGUCGA(7)	ssc-miR-628-3p	CUUCCUCAUGCUGACAUAUUUACUAGAGGGUAAAGUUAACAACCUUCUAGUAAGAGUGGCAGUCGAAGGGAAG	129013487	129013508	+ [Positive strand]	22	73	129013480	129013552	((((((.-<<<<<-<<<-<<<<<<<<<<<((..........))))}}}}}}}}}=}}}=}}}=}}=.))))))	-30.2	-41.369865	42.46575	0.009901
1	female	7 dna:chromosome chromosome:Sscrofa10.2:7:1:134764511:1 REF	AUUGUUCUCCAACCUGGCUCUU	ssc-miR-7857-3p	138.0	NO		UGAAGCAUAGCCAGUUUGGGAAGAAUGCUGUUACCCUCAAGGAAGAAACUGGAUUGUUCUCCAACCUGGCUCUUUA	22962997	22963018	+ [Positive strand]	22	76	22962945	22963020	(((((...((((((.(((((((.(((.(.(((..((....))....))).).>>>->>>->>>>->>>>>>>>>))	-23.9	-31.447369	44.736843	0.069307
1	female	6 dna:chromosome chromosome:Sscrofa10.2:6:1:157765593:1 REF	CAAAGAAUUCUCCUUUUGGGCU	ssc-miR-186-5p	1105.0	NO		AACUUUCCAAAGAAUUCUCCUUUUGGGCUUUAUGAUUUUAUUUUAAGCCCAAAGGUGAAUUUUUUGGGAAGUU	131558980	131559001	+ [Positive strand]	22	73	131558973	131559045	(((((((<<<<<<<<<<-<<<<<-<<<<<(...((......)).))))))))))).)))))))))))))))))	-35.9	-49.178085	31.506847	0.009901
1	female	X dna:chromosome chromosome:Sscrofa10.2:X:1:144288218:1 REF	CAAAGUGCUCACAGUGCAGGUAG	ssc-miR-20b	144.0	NO		GGCAGUACCAAAGUGCUCACAGUGCAGGUAGGUUUUGCAUUACUCUACUGUAGUGUGGGCACUUCCAGUACUCU	126199822	126199844	- [Negative strand]	23	74	126199778	126199851	((.(((((--<<<<<<<<<<<-<<<<<-<<<((........)).)))))))).)))))))))))...)))))))	-32.5	-43.91892	48.64865	0.019802
1	female	11 dna:chromosome chromosome:Sscrofa10.2:11:1:87690581:1 REF	CAAAGUGCUUACAGUGCAGGUAG	ssc-miR-17-5p	845.0	NO		AUAAUGUCAAAGUGCUUACAGUGCAGGUAGUGAUAAUGUGCAUCUACUGCAGUGAAGGCACUUGUAGCAUUAU	66610069	66610091	+ [Positive strand]	23	73	66610062	66610134	(((((((--<<<<<<<<-<<-<<<<<-<<<((........)).)))))))).)).))))))))...)))))))	-28.4	-38.90411	39.72603	0.009901
1	female	18 dna:chromosome chromosome:Sscrofa10.2:18:1:61220071:1 REF	CAACCUGGAGGACUCCAUGCUG	ssc-miR-490-3p	977.0	NO		GUUCGACACCAUGGAUCCCCAGGUGGGUCACGUUUCAAGAUACACCAACCUGGAGGACUCCAUGCUGUUGAGC	13361990	13362011	- [Negative strand]	22	73	13361983	13362055	((((((((.(((((((((((((((.(((...(((....)))..))>->>>>>>->>>->>>>>>->>))))))	-36.3	-49.72603	54.79452	0.009901
1	female	13 dna:chromosome chromosome:Sscrofa10.2:13:1:218635234:1 REF	CAACGGAAUCCCAAAAGCAGCU	ssc-miR-191	7037.0	NO		AGCGGGCAACGGAAUCCCAAAAGCAGCUGUUGUCUCCAGAGCAUUCCAGCUGCACUUGGAUUUCGUUCCCUGCU	34898651	34898672	- [Negative strand]	22	74	34898604	34898677	((((((-<<<<<<<<<<-<<--<<<<<<(..((((....)).))..)))))))..)))))))))))).))))))	-36.9	-49.86487	54.05405	0.009901
1	female	X dna:chromosome chromosome:Sscrofa10.2:X:1:144288218:1 REF	CACAACUCUGGGAAGUACCAUUU	ssc-miR-10388	18.0	NO		ACAACUCUGGGAAGUACCAUUUAGAUAUGCUAUAUUGUGAAUGGUGCUCCAGGGUUGU	53138319	53138341	+ [Positive strand]	23	58	53138320	53138377	<<<<<<<<<<--<<<<<<<<<<((((((...))))).)))))))))))))))))))))	-27.6	-47.58621	41.37931	0.009901
1	female	6 dna:chromosome chromosome:Sscrofa10.2:6:1:157765593:1 REF	CACCCGUAGAACCGACCUUGCG	ssc-miR-99b	6645.0	CAAGCUCGUGUCUGUGGGUCC(34)	ssc-miR-99b-3p*(NA)	GGCACCCACCCGUAGAACCGACCUUGCGGGGCCUUCGCCGCACACAAGCUCGUGUCUGUGGGUCCGUGUC	51858223	51858244	+ [Positive strand]	22	70	51858217	51858286	(((((.-<<<<<<<<<--<<<-<<<<-<((((....))).).).}}}}=}}}==}}}}}}}}}==)))))	-30.0	-42.857143	67.14285	0.039604
1	female	3 dna:chromosome chromosome:Sscrofa10.2:3:1:144787322:1 REF	CACGCCUCUCUGCUCUCCUGUAG	NA	17.0	NO		GCCCCUGGGGAGGGCAUUGUGGUGACGGCCUCUGAGCCCACGCCUCUCUGCUCUCCUGUAGCUGGC	39857631	39857653	+ [Positive strand]	23	66	39857593	39857658	(((.((((((((((((..(.((((..(((......)))-->>>>->-->>>>>>>>>->>>..)))	-43.3	-65.60606	68.181816	0.009901
1	female	8 dna:chromosome chromosome:Sscrofa10.2:8:1:148491826:1 REF	CACGCUCAUGCACACACCCACA	ssc-miR-574-3p	111.0	NO		GCGGGCGUGUGAGUGUGUGUGUGUGAGUGUGUGUCGCUCCGGGUCCACGCUCAUGCACACACCCACACGCCCGC	31672509	31672530	+ [Positive strand]	22	74	31672464	31672537	(((((((((((.(.(((((((((((((((((..((......))..>>>>>>>>>>>>>>>>>>>>>>)))))))	-55.3	-74.72973	66.21622	0.009901
1	female	13 dna:chromosome chromosome:Sscrofa10.2:13:1:218635234:1 REF	CACUAGAUUGUGAGCUCCUGGA	ssc-miR-28-3p	880.0	AAGGAGCUCACAGUCUAUUGA(127) AAGGAGCUCACAGUCUAUUGAG(94) AAGGAGCUCACAGUCUAUUGAGU(7)	ssc-miR-28-5p	CUUGCCCUCAAGGAGCUCACAGUCUAUUGAGUUGCCUUUCUGUCUUCCCCACUAGAUUGUGAGCUCCUGGAGGGCAGG	135461342	135461363	+ [Positive strand]	22	78	135461293	135461370	(((((((((={{{{{{{{{{{{{{{{={{=...................>>->>>>>>>>>>>>>>>>->>)))))))	-44.85	-57.5	53.846157	0.009901
1	female	JH118523.1 dna:scaffold scaffold:Sscrofa10.2:JH118523.1:1:213064:1 REF	CACUAGAUUGUGAGCUCCUGGA	ssc-miR-28-3p	880.0	AAGGAGCUCACAGUCUAUUGA(127) AAGGAGCUCACAGUCUAUUGAG(94) AAGGAGCUCACAGUCUAUUGAGU(7)	ssc-miR-28-5p	CUUGCCCUCAAGGAGCUCACAGUCUAUUGAGUUGCCUUUCUGUCUUCCCCACUAGAUUGUGAGCUCCUGGAGGGCAGG	169202	169223	+ [Positive strand]	22	78	169153	169230	(((((((((={{{{{{{{{{{{{{{{={{=...................>>->>>>>>>>>>>>>>>>->>)))))))	-44.85	-57.5	53.846157	0.009901
1	female	12 dna:chromosome chromosome:Sscrofa10.2:12:1:63588571:1 REF	CAGCAGCACACUGUGGUUUGUA	ssc-miR-497	117.0	NO		CCCGCCCCAGCAGCACACUGUGGUUUGUACGGCACUGUGGCCACGUCCAAACCACACUGUGGUGUUAGAGCGAGGGUGGG	54717032	54717053	+ [Positive strand]	22	80	54717025	54717104	(((((((<<<<<-<<<<-<<<<<<<<<-<((((......)))..)).))))))))).)))).)))).....).)))))))	-39.8	-49.75	62.5	0.019802
1	female	2 dna:chromosome chromosome:Sscrofa10.2:2:1:162569375:1 REF	CAGUGCAAUGUUAAAAGGGC	ssc-miR-130a	25.0	NO		GGCCGGAGCUCUUUUCACAUUGUGCUACUGUCUGCACCUAUCACUAGCAGUGCAAUGUUAAAAGGGCAUUGGCC	12929894	12929913	- [Negative strand]	20	74	12929886	12929959	((((((.((((((((.((((((..((.(((..............)))->>-->>>>>>->>>>>>>>.))))))	-31.74	-42.89189	50.0	0.009901
1	female	6 dna:chromosome chromosome:Sscrofa10.2:6:1:157765593:1 REF	CAGUUACCGCUUCCGCUACCGC	ssc-miR-935	146.0	NO		GCAGGCGGCAGUGGCGGGAGCGGCCCCUCGGCCAUCCUCCGUCUGCCCAGUUACCGCUUCCGCUACCGCCGCCGC	53057552	53057573	+ [Positive strand]	22	75	53057505	53057579	((.((((((.(((((((((((((...((.(((............)))->>--->>>>>>>>>>>>>->>))))))	-45.6	-60.8	76.0	0.009901
1	female	X dna:chromosome chromosome:Sscrofa10.2:X:1:144288218:1 REF	CAUCCCUUGCAUGGUGGAGGG	NA(bta-mir-188)	8.0	NO		CAUCCCUUGCAUGGUGGAGGGUGAGCUUUCUGAAAACCCCUCCCACGUGCAGGGUUUG	48632395	48632415	+ [Positive strand]	21	58	48632395	48632452	<<--<<<<<<<<<--<<<<<<....(.....).....))))))..)))))))))..))	-27.3	-47.068966	56.89655	0.009901
1	female	X dna:chromosome chromosome:Sscrofa10.2:X:1:144288218:1 REF	CAUGCCUUGAGUGUAGGACA	ssc-miR-532-5p	9.0	NO		UCUGUCAUUCUAUGGCUGUGGCGUAGGCCGACAGUGCAGUUCUGAUUCAACCCCUAGUCUGGGAAACUCUACAUGCCUUGAGUGUAGG	8629019	8629038	- [Negative strand]	20	88	8629021	8629108	((((.(((((...((((((((.((.......(((.......))).......(((......)))..)).)))>>->>>-->>>>>>>>>	-27.0	-30.681818	51.136364	0.009901
1	female	X dna:chromosome chromosome:Sscrofa10.2:X:1:144288218:1 REF	CAUGCCUUGAGUGUAGGACCGU	ssc-miR-532-5p	3180.0	NO		CAUGCCUUGAGUGUAGGACCGUUGGCAUCUGAAUACCCUCCCACACCCAAGGCUUG	48632040	48632061	+ [Positive strand]	22	56	48632040	48632095	<<-<<<<<<-<<<<-<<<--<<...(....)...))..))).)))).)))))).))	-19.4	-34.642857	55.35714	0.019802
1	female	12 dna:chromosome chromosome:Sscrofa10.2:12:1:63588571:1 REF	CCCAUAAAGUAGAAAGCACU	ssc-miR-142-5p	455.0	GUAGUGUUUCCUACUUUAUGG(10)	ssc-miR-142-3p	UGCAGUCACCCAUAAAGUAGAAAGCACUACUAACAGCACUGGAGGGUGUAGUGUUUCCUACUUUAUGGAUGAGUGUA	36203925	36203944	+ [Positive strand]	20	77	36203917	36203993	((((.(((-<<<<<<<<<<<-<<<<<<<((...(..(....)..)..}}}}}}}}}=}}}}}}}}}}}.))).))))	-35.0	-45.454548	42.857143	0.009901
1	female	X dna:chromosome chromosome:Sscrofa10.2:X:1:144288218:1 REF	CCGUCCUAAGGUUGUUGAGUU	ssc-miR-676-3p	352.0	NO		GAACGCGUGACUCUUCAAUCUCAGGACUCGCAUAAUUAGCAGAAUGCCGUCCUAAGGUUGUUGAGUUCUGCGUUU	63280973	63280993	+ [Positive strand]	21	75	63280927	63281001	(((((((.(((((..((((((.(((((..((((..........)))>->>>>>->>>>>>-->>>>>.)))))))	-31.8	-42.399998	46.666668	0.009901
1	female	9 dna:chromosome chromosome:Sscrofa10.2:9:1:153670197:1 REF	CCUCUGGGCCCUUCCUCCAG	ssc-miR-326	43.0	NO		CUGUUGGGCUGGAGGCAGGGCCUUUGUGCAGGCGGGUUGUGCUCAGAUCGCCUCUGGGCCCUUCCUCCAGCCCAGAG	10800207	10800226	- [Negative strand]	20	77	10800199	10800275	((.((((((((((((.(((((((....(.(((((..(((....)))..))>>>>->>>>>>>->>>>>>>)))))))	-50.8	-65.97403	66.233765	0.009901
1	female	3 dna:chromosome chromosome:Sscrofa10.2:3:1:144787322:1 REF	CGCAUCCCCUAGGGCAUUGGUGU	ssc-miR-324	73.0	NO		CCCCGCAUCCCCUAGGGCAUUGGUGUGAAGCUGGAGACCCACUGCCCCAGGUGCUGCUGGGG	139855174	139855196	- [Negative strand]	23	62	139855137	139855198	(((<<<<-<-<<<-<<<<<-<<<-<<..........))))).))))).))).).))).))))	-28.4	-45.80645	67.741936	0.069307
1	female	X dna:chromosome chromosome:Sscrofa10.2:X:1:144288218:1 REF	CGUCAACCAUCCAGCUGUUUG	ssc-miR-2483-5p*(NA)	24.0	NO		AAAAGUUCCGUCAACCAUCCAGCUGUUUGGGGUGAUGCAAACAAACAUCUGGUUGGUUGAGAGAAUUUUU	117608246	117608266	- [Negative strand]	21	70	117608204	117608273	((((((((--<<<<<<<-<<<<-<<<<<<..(.....)...)))))).)))).)))))))..))))))))	-29.4	-42.0	41.428574	0.009901
1	female	GL893970.1 dna:scaffold scaffold:Sscrofa10.2:GL893970.1:1:38347:1 REF	CUAGACUGAAGCUCCUUGAGG	ssc-miR-151-3p	12371.0	UCGAGGAGCUCACAGUCUAG(19) CUCGAGGAGCUCACAGUCUAGU(13) UCGAGGAGCUCACAGUCUAGU(614) UCGAGGAGCUCACAGUCUAGUA(123)	ssc-miR-151-5p	UUCCUGCCCUCGAGGAGCUCACAGUCUAGUACGUCUCAUCCCCUACUAGACUGAAGCUCCUUGAGGACAGGGA	7134	7154	+ [Positive strand]	21	73	7089	7161	((((((.(({{{{{{{{{{=={{{{{{{{{(.(........).))>>>>>>>>->>>>>>>>>>>>.))))))	-24.2	-33.150684	54.79452	0.009901
1	female	3 dna:chromosome chromosome:Sscrofa10.2:3:1:144787322:1 REF	CUAUACAAUCUAUUGCCUUCCC	ssc-let-7f-3p	14.0	UGAGGUAGUAGAUUGUAUAGU(8964) UGAGGUAGUAGAUUGUAUAGUU(33560) GAGGUAGUAGAUUGUAUAGUU(13) UGAGGUAGUAGAUUGUAUAGUUG(171)	ssc-let-7f-5p	GCUCUAUCAGAGUGAGGUAGUAGAUUGUAUAGUUGUGGGGUAGUGAUUUUACCCUGUUCAGGAGAUAACUAUACAAUCUAUUGCCUUCCCUGAGGAGU	44864866	44864887	+ [Positive strand]	22	98	44864798	44864895	(((((.((((.(=={{{{{{{{{{{{{{{{{{{{(((((((((.....))))))).........))))>>>>>>>>>>>>>>>>>>-->>))))))))	-49.2	-50.20408	41.836735	0.009901
1	female	3 dna:chromosome chromosome:Sscrofa10.2:3:1:144787322:1 REF	CUAUACGACCUGCUGCCUUUCU	ssc-let-7d-3p	300.0	AGAGGUAGUAGGUUGCAUAGU(405) AGAGGUAGUAGGUUGCAUAGUU(1493) AGAGGUAGUAGGUUGCAUAGUUU(63)	ssc-let-7d-5p	GGGUUCCUAGGAAGAGGUAGUAGGUUGCAUAGUUUUAGGGCAGAGAUUUUGCCCACAAGGAGGUAACUAUACGACCUGCUGCCUUUCUUAGGGCCU	44867331	44867352	+ [Positive strand]	22	96	44867265	44867360	((((.(((((((={{{{{{{{{{{{{{={{{{{{...(((((((...))))))).(.....)..))>>>>->>>>>>>>>>>>>>>>>))))))))	-48.4	-50.416668	48.958336	0.009901
1	female	7 dna:chromosome chromosome:Sscrofa10.2:7:1:134764511:1 REF	CUCACCUGGAGCAUGUUUUCU	NA(mmu-mir-1983)	56.0	NO		AGUAUAUGUGCGGGUGAUGCCGAGGUUGUGAGUUCGAGCCUCACCUGGAGCAUGUUUUCU	23030172	23030192	+ [Positive strand]	21	60	23030133	23030192	((.((((((.(((((((.((((((.(....).)))).))->>>>>>>-->>>>>>--->>	-22.3	-37.166664	51.666664	0.009901
1	female	X dna:chromosome chromosome:Sscrofa10.2:X:1:144288218:1 REF	CUCCGUUUGCCUGUUUUGCUGA	ssc-miR-1468	568.0	NO		UCCGUUUGCCUGUUUUGCUGACGUUCAUUUGACUCAUUCUCAGCAAAAUAAGCAAAUGGA	56757096	56757117	- [Negative strand]	22	60	56757056	56757115	<<<<<<<<<-<<<<<<<<<<<..................))))))))))).)))))))))	-24.47	-40.78333	40.0	0.009901
1	female	2 dna:chromosome chromosome:Sscrofa10.2:2:1:162569375:1 REF	CUCCUGGGGCCCGCACUCUCGC	ssc-miR-1343	527.0	NO		GGGGAGCGGCCCCCGGGCGGGCCUCUGCUCUGGCCCCUCCUGGGGCCCGCACUCU	28433192	28433213	- [Negative strand]	22	55	28433194	28433248	((((.((((.(((((((.(((((........)))))-->>>>>>>->>>>->>>>	-37.7	-68.545456	81.818184	0.059406
1	female	11 dna:chromosome chromosome:Sscrofa10.2:11:1:87690581:1 REF	CUGCACGUUGGAAUUUCUGCUC	NA	7.0	NO		UCGGUGUGUCUGCACGUUGGAAUUUCUGCUCAGAUCGGCUGAAGCCACGGCGGACCCACCGA	1203376	1203397	+ [Positive strand]	22	62	1203367	1203428	((((((.((<<<<-<<<-<<---<<<-<<<-.....))).))).))))))))))).))))))	-29.4	-47.419353	59.67742	0.009901
1	female	2 dna:chromosome chromosome:Sscrofa10.2:2:1:162569375:1 REF	CUGCCCUGGCCCGAGGGACCGAC	ssc-miR-874	492.0	CGGCCCCACGCACCAGGGUAAGA(8) CGGCCCCACGCACCAGGGUAAG(8)	ssc-miR-874-5p*(NA)	UUAGCCCUGCGGCCCCACGCACCAGGGUAAGAGAGACUCUCGCUUCCUGCCCUGGCCCGAGGGACCGACUGGCUGG	145381108	145381130	- [Negative strand]	23	76	145381100	145381175	((((((...{{{={{{={{=={{{{{{{{={{(.(.....)..)))->>>>>>>>-->>->>>->>>--.))))))	-36.9	-48.55263	68.42105	0.019802
1	female	5 dna:chromosome chromosome:Sscrofa10.2:5:1:111506441:1 REF	CUGCGCAAGCUACUGCCUUGC	ssc-let-7i-3p	28.0	UGAGGUAGUAGUUUGUGCUG(482) UGAGGUAGUAGUUUGUGCUGU(5406) UGAGGUAGUAGUUUGUGCUGUU(64296) GAGGUAGUAGUUUGUGCUGUU(11)	ssc-let-7i-5p	GGCCCUGGCUGAGGUAGUAGUUUGUGCUGUUGGUCGGGUUGUGACAUUGCCCGCUGUGGAGAUAACUGCGCAAGCUACUGCCUUGCUAGUGCU	30021285	30021305	+ [Positive strand]	21	93	30021220	30021312	(((.(((((={{{{{{{{{{{{{{{{{={{{((.(((((.........)))))))........))>->>>>>>>>>>>>>>>>>>>))).)))	-46.6	-50.10753	55.91398	0.009901
1	female	6 dna:chromosome chromosome:Sscrofa10.2:6:1:157765593:1 REF	CUGGCCCUCUCUGCCCUUCCGU	ssc-miR-328	2447.0	NO		GGAGCGGGGGGGCAGGAGGGGCUCAGGGAGAAAGUGUGUGCCGCCCCUGGCCCUCUCUGCCCUUCCGUCCC	25134089	25134110	- [Negative strand]	22	71	25134085	25134155	((..(((((((((((..(((((.(((((.(...((....))..)))>>>>>>>>-->>>>>>>>>>>-.))	-48.7	-68.59155	73.23943	0.009901
1	female	2 dna:chromosome chromosome:Sscrofa10.2:2:1:162569375:1 REF	CUGUGCGUGUGACAGCGGCUGA	ssc-miR-210	22.0	NO		GGCGCAGGGCAGCCACUGCCCACCGCACACUGCGCUGCUCCGGACCCACUGUGCGUGUGACAGCGGCUGAUCUGUCCC	339121	339142	+ [Positive strand]	22	78	339073	339150	((.((((..(((((.(((..(((((((((.((.((((...))).).))->>>>>>->>>->>>->>>>>-.)))).))	-36.9	-47.307693	70.51282	0.069307
1	female	12 dna:chromosome chromosome:Sscrofa10.2:12:1:63588571:1 REF	CUGUUGCCACUAACCUCAACC	ssc-miR-744-3p*(NA)	9.0	UGCGGGGCUAGGGCUAACAG(50) UGCGGGGCUAGGGCUAACAGC(1545) UGCGGGGCUAGGGCUAACAGCA(650)	ssc-miR-744	UGGGCAGGGUGCGGGGCUAGGGCUAACAGCAGUCUUACUGAAGGUUUCCUGGAAACCACGCACAUGCUGUUGCCACUAACCUCAACCUUACUCG	59358266	59358286	+ [Positive strand]	21	94	59358200	59358293	((((.(((({=={{{{={{{{{{={{{{{{(.((.....)).((((((...)))))).......))>>>>>>>>->>>->>>>->>>)).))))	-38.3	-40.74468	55.31915	0.009901
1	female	9 dna:chromosome chromosome:Sscrofa10.2:9:1:153670197:1 REF	CUUCAGUGAUGACACGAUGACG	NA	28.0	NO		UGGUUUGUUCUUGUUUCAGCCACUGGUGUGCGUACCCUUCAGUGAUGACACGAUGACGAGUCA	10817679	10817700	+ [Positive strand]	22	63	10817643	10817705	((..(((((.((((.(((..((((((..........-->>>>>>->>>->>>>->>>>)..))	-19.0	-30.158731	49.20635	0.09901
1	female	7 dna:chromosome chromosome:Sscrofa10.2:7:1:134764511:1 REF	CUUCCUGUCUCCUCCUUCCCAGU	NA	6.0	NO		CCAGCUCCAGGGAGAGGGGAGCAGGCCCUGGAGGUCACCUGGUCACCUAACUCUUCCUGUCUCCUCCUUCCCAGUGAGCUGG	98873400	98873422	- [Negative strand]	23	82	98873392	98873473	((((((((.(((((.((((((((((......((((.((...)).))))....--->>>>->>>>>>->>>>>->-)))))))	-40.32	-49.17073	63.414635	0.079208
1	female	2 dna:chromosome chromosome:Sscrofa10.2:2:1:162569375:1 REF	CUUGGCACCUAGUAAGCACU	ssc-miR-1271-5p	415.0	NO		CAGUGCUUGGCACCUAGUAAGCACUCAGUAUAUACUUGUUGAGUGCCUGCUAUGUGCCAGGCAUUG	83154274	83154293	- [Negative strand]	20	66	83154232	83154297	(((((<<<<<<<<-<<<<<-<<<<<(((((......)))))))))).))))).)))))))))))))	-40.4	-61.212124	48.484848	0.009901
1	female	18 dna:chromosome chromosome:Sscrofa10.2:18:1:61220071:1 REF	CUUUUUGCGGUCUGGGCUUGC	ssc-miR-129a-5p	5431.0	NO		UUUUGCGGUCUGGGCUUGCUGUUCCUCUCUACAGUAGUCAGGAAGCCCUUACCCCAAAA	21181563	21181583	+ [Positive strand]	21	59	21181565	21181623	<<<<<-<<<--<<<<<<-<((..(..((....))..).))).))))))..))).)))))	-22.3	-37.796608	50.847458	0.019802
1	female	2 dna:chromosome chromosome:Sscrofa10.2:2:1:162569375:1 REF	CUUUUUGCGGUCUGGGCUUGC	ssc-miR-129a-5p	5431.0	NO		GCAGCGGCGACGGACUGAAGAAGCCGGAGGACUCUGCCCUUCGUGAAUCUUUUUGCGGUCUGGGCUUGCUGU	20324679	20324699	- [Negative strand]	21	72	20324675	20324746	((((((((..((((((((((((((((((((.......)))))).)...>>>>>>->>>>>>>->>->>>)))	-30.4	-42.22222	59.72222	0.039604
1	female	13 dna:chromosome chromosome:Sscrofa10.2:13:1:218635234:1 REF	GAGAGAUCAGAGGCGCAGAGU	ssc-miR-6529	231.0	CCUGUGCCUUUUACCUCUUUA(9) CCUGUGCCUUUUACCUCUUUAA(17)	ssc-miR-6529-3p*(NA)	ACCUGUUCUCUUGAGAGAUCAGAGGCGCAGAGUGCGUCAAUGUCAGUGAAGCCUGUGCCUUUUACCUCUUUAAGAGCGCACGGU	149441301	149441321	+ [Positive strand]	21	84	149441289	149441372	((((((.(((((<<<<<---<<<<<<<<<<-<<...(((.......))).)}}}}}}}}}}}===}}}=}}}}))).))).)))	-34.5	-41.07143	51.19048	0.009901
1	female	10 dna:chromosome chromosome:Sscrofa10.2:10:1:79102373:1 REF	GCAUUGUGGUUCAGUGGUAGAAUU	NA	215.0	NO		UUUAAAGCUGUGGCAAUGUUUAGUGAAACUGACAGUAUCAUUAAGAGUAUGUUGGAUUUUGAGGCAUUGUGGUUCAGUGGUAGA	56773643	56773666	- [Negative strand]	24	84	56773645	56773728	((((..(((((.(((((((((...(((.(..(((...((.....))...)))..).)))..))>>>>>>>->-->>>>-->>>>	-26.0	-30.952381	36.904762	0.029703
1	female	6 dna:chromosome chromosome:Sscrofa10.2:6:1:157765593:1 REF	GCGACCCACUCUUGGUUUCCA	ssc-miR-551a	27.0	NO		GGUGACCCUGGAAAUCCAGAGCGGGUGAGGCCUGUCUGACUGUUUCUAGGCGACCCACUCUUGGUUUCCAUGGUUGCC	59927747	59927767	+ [Positive strand]	21	78	59927698	59927775	((..(((.((((((((.((((.((((...(((((............)))>>->>>>->>>>->>>>>>>>.)))..))	-38.8	-49.74359	57.692307	0.009901
1	female	12 dna:chromosome chromosome:Sscrofa10.2:12:1:63588571:1 REF	GGAUAUCAUCAUAUACUGUAAGU	ssc-miR-144-5p*(NA)	11.0	NO		CCUGGCUGGGAUAUCAUCAUAUACUGUAAGUUUGCGAUGAGACACUACAGUAUAGAUGAUGUACUAGUCCGGG	47176963	47176985	+ [Positive strand]	23	73	47176955	47177027	((((((((<-<<<<<<<<-<<<<<<<<<-<<((......))))..))))))))))))))))).)))).)))))	-33.6	-46.027393	43.835617	0.009901
1	female	1 dna:chromosome chromosome:Sscrofa10.2:1:1:315321322:1 REF	GUACAGUACUGUGAUAACUGA	ssc-miR-101	873.0	NO		CCUUUUUCGGUUAUCAUGGUACCGAUGCUGUAUAUCUGAAAGGUACAGUACUGUGAUAACUGAAGAAUGG	242988436	242988456	- [Negative strand]	21	70	242988428	242988497	((((((((((((((((((((((.(.((((............)>>>>->>>>>>>>>>>>>>>>)))).))	-27.8	-39.714287	40.0	0.009901
1	female	6 dna:chromosome chromosome:Sscrofa10.2:6:1:157765593:1 REF	GUACAGUACUGUGAUAACUGA	ssc-miR-101	873.0	NO		CAGUUAUCACAGUGCUGAUGCUGUCCAUUCUAAAGGUACAGUACUGUGAUAACUG	135736163	135736183	+ [Positive strand]	21	55	135736128	135736182	(((((((((((((((((.((((............)>>>>>>>>>>>>>>>>>>>>	-28.6	-52.0	41.81818	0.009901
1	female	2 dna:chromosome chromosome:Sscrofa10.2:2:1:162569375:1 REF	GUCCAGUUUUCCCAGGAAUCCCU	ssc-miR-145-5p	2112.0	GGAUUCCUGGAAAUACUGUUCU(135) GAUUCCUGGAAAUACUGUUCUU(32)	ssc-miR-145-3p	CCUCACGGUCCAGUUUUCCCAGGAAUCCCUUAGAUGCUGAGAUGGGGAUUCCUGGAAAUACUGUUCUUGAGG	157346142	157346164	+ [Positive strand]	23	72	157346135	157346206	(((((.(<--<<<<-<<-<<<<<<<<<<<<.............))}}}}}}}}}}=}}=}}}}==}})))))	-34.52	-47.944443	50.0	0.009901
1	female	9 dna:chromosome chromosome:Sscrofa10.2:9:1:153670197:1 REF	GUGACAUCACAUAUACGGCGGC	ssc-miR-489	104.0	GGUCGUAUGUGUGGCGCCAUCU(11)	ssc-miR-489-5p*(NA)	UGGUGGUCGUAUGUGUGGCGCCAUCUACUUGAGCGGUUAGGAGUGACAUCACAUAUACGGCGGCUA	80161833	80161854	- [Negative strand]	22	66	80161830	80161895	((((={{{{{{{{{{{{=={={{={{.(((((....))))))>>>->-->>>>>>>>>>>>->>))	-26.9	-40.757576	53.0303	0.019802
1	female	13 dna:chromosome chromosome:Sscrofa10.2:13:1:218635234:1 REF	GUGAGGACUCGGGAGGUGGAG	ssc-miR-1224-5p*(NA)	60.0	NO		UACCCUUGGUGAGGACUCGGGAGGUGGAGGGUGGCGCUGCCAGGGCCAGGGCACUGUCUCAGCUCGCUUCUCCCCCCACCUCCUCUCUCCUCAGGUG	131580821	131580841	+ [Positive strand]	21	97	131580813	131580909	((((....-<<<<<<---<<<<<<<<<-<((.(((((((.(((.((....)).)))...))))..)))...))).)))))))))...))))))))))	-47.6	-49.072163	67.01031	0.079208
1	female	11 dna:chromosome chromosome:Sscrofa10.2:11:1:87690581:1 REF	UAAAGUGCUUAUAGUGCAGGUAG	ssc-miR-20a-5p	1764.0	NO		GUAGCACUAAAGUGCUUAUAGUGCAGGUAGUGUUUAGUUAUCUACUGCAUUAUGAGCACUUAAAGUACUGC	66610520	66610542	+ [Positive strand]	23	71	66610513	66610583	((((.((<-<<<<<<<<<<<<<<<<<-<<<((......)).))))))))))))))))))))..))).))))	-31.0	-43.661972	38.028168	0.009901
1	female	JH118951.1 dna:scaffold scaffold:Sscrofa10.2:JH118951.1:1:479775:1 REF	UAAGGCACGCGGUGAAUGCC	ssc-miR-124a	2071.0	CGUGUUCACAGCGGACCUUGA(52) CGUGUUCACAGCGGACCUUG(9)	ssc-miR-124a-5p*(NA)	CUGCCCUCCGUGUUCACAGCGGACCUUGAUUUAAUGUCAUACAAUUAAGGCACGCGGUGAAUGCCAAGAGCGG	125815	125834	- [Negative strand]	20	73	125806	125878	((((.((.={{{{{{{{={{{=={{{{{{((...........)))>>>>>-->>>->>>>>>>>-.)).))))	-28.4	-38.90411	52.054794	0.009901
1	female	14 dna:chromosome chromosome:Sscrofa10.2:14:1:153851969:1 REF	UAAGGCACGCGGUGAAUGCC	ssc-miR-124a	2071.0	NO		GUGUUCACAGCGGACCUUGAUUUAAAUGUCCAUACAAUUAAGGCACGCGGUGAAUGC	14443018	14443037	- [Negative strand]	20	57	14443018	14443074	((((((((.(((..((((((((.............)))>>>>>-->>>->>>>>>>>	-21.32	-37.403507	45.614033	0.009901
1	female	4 dna:chromosome chromosome:Sscrofa10.2:4:1:143465943:1 REF	UAAGGCACGCGGUGAAUGCC	ssc-miR-124a	2071.0	NO		GUGUUCACAGCGGACCUUGAUUUAAUGUCAUACAAUUAAGGCACGCGGUGAAUGC	76136480	76136499	- [Negative strand]	20	55	76136480	76136534	((((((((.(((..((((((((...........)))>>>>>-->>>->>>>>>>>	-21.5	-39.09091	45.454548	0.009901
1	female	11 dna:chromosome chromosome:Sscrofa10.2:11:1:87690581:1 REF	UAAGGUGCAUCUAGUGCAGAUAG	ssc-miR-18a	8.0	NO		UGUUCUAAGGUGCAUCUAGUGCAGAUAGUGAAGUAGAUUAGCAUCUACUGCCCUAAGUGCUCCUUCUGGCA	66610208	66610230	+ [Positive strand]	23	71	66610203	66610273	((((.-<<<<-<<<--<<<-<<<<-<<<((..(.....)..)).))))))).)))..))).))))..))))	-22.0	-30.985916	45.070423	0.059406
1	female	8 dna:chromosome chromosome:Sscrofa10.2:8:1:148491826:1 REF	UAAGUGCUUCCAUGUUUUAGU	NA(bta-mir-302a)	7.0	NO		ACUUUAACAUGGGAGUGCUUUCUGUGAGUUUUAAAGUAAGUGCUUCCAUGUUUUAGU	115200117	115200137	+ [Positive strand]	21	57	115200081	115200137	(((..((((((((((..(((.((...........))->>>-->>>>>>>>>>-->>>	-23.0	-40.35088	35.08772	0.009901
1	female	GL894213.2 dna:scaffold scaffold:Sscrofa10.2:GL894213.2:1:34244:1 REF	UAAGUGCUUCCAUGUUUUAGU	NA(bta-mir-302a)	7.0	NO		ACUUUAACAUGGGAGUGCUUUCUGUGAGUUUUAAAGUAAGUGCUUCCAUGUUUUAGU	16008	16028	- [Negative strand]	21	57	16007	16063	(((..((((((((((..(((.((...........))->>>-->>>>>>>>>>-->>>	-22.8	-39.999996	35.08772	0.009901
1	female	GL894213.2 dna:scaffold scaffold:Sscrofa10.2:GL894213.2:1:34244:1 REF	UAAGUGCUUCCAUGUUUUAGU	NA(bta-mir-302a)	7.0	NO		CACCCUCUACUUUAACAUGGAGCCACUUGCUGUGAAUUGAUGAAAAAAAAUAAGUGCUUCCAUGUUUUAGUGCGGUG	15528	15548	- [Negative strand]	21	77	15521	15597	((((...((((..(((((((((.((((((.....................>>>>>>->>>>>>>>>-->>>).))))	-23.1	-30.000002	40.25974	0.009901
1	female	8 dna:chromosome chromosome:Sscrofa10.2:8:1:148491826:1 REF	UAAGUGCUUCCAUGUUUUAGU	NA(bta-mir-302a)	7.0	NO		CACCCUCUACUUUAACAUGGAGCCACUUGCUGUGAAUUGAUUGAAAAAAAAAUAAGUGCUUCCAUGUUUUAGUGCGGUG	115200599	115200619	+ [Positive strand]	21	79	115200547	115200625	((((...((((..(((((((((.((((((.......................>>>>>>->>>>>>>>>-->>>).))))	-23.0	-29.113924	39.240505	0.009901
1	female	8 dna:chromosome chromosome:Sscrofa10.2:8:1:148491826:1 REF	UAAGUGCUUCCAUGUUUUAGU	NA(bta-mir-302a)	7.0	NO		CCACCACUUAAACGUGGAUGUACUUGCUUUCAAACUCUAAAAGUAAGUGCUUCCAUGUUUUAGUGAUGG	115200428	115200448	+ [Positive strand]	21	69	115200385	115200453	(((.((((.(((((((((.(((((((((((.........))))>>>>>>>->>>>>>>>>->>>).)))	-32.3	-46.811592	39.130436	0.009901
1	female	GL894213.2 dna:scaffold scaffold:Sscrofa10.2:GL894213.2:1:34244:1 REF	UAAGUGCUUCCAUGUUUUAGU	NA(bta-mir-302a)	7.0	NO		CCACCACUUAAACGUGGAUGUACUUGCUUUCAAACUCUAAAAGUAAGUGCUUCCAUGUUUUAGUGAUGG	15697	15717	- [Negative strand]	21	69	15691	15759	(((.((((.(((((((((.(((((((((((.........))))>>>>>>>->>>>>>>>>->>>).)))	-32.3	-46.811592	39.130436	0.009901
1	female	5 dna:chromosome chromosome:Sscrofa10.2:5:1:111506441:1 REF	UAAUACUGCCGGGUAAUGAUGGA	ssc-miR-200b	7.0	NO		GGGGGCCCCCGUCUUACCCAGCAGUGUUUGGGUGCUGCUUGCGAGUCUCUAAUACUGCCGGGUAAUGAUGGAGGCCCCU	66194132	66194154	- [Negative strand]	23	79	66194124	66194202	(((((((.(((((((((((.((((((((.((((((.....)))...)))->>>>>>>>->>>>>>->>>>>-)))))))	-48.4	-61.265827	60.75949	0.009901
1	female	12 dna:chromosome chromosome:Sscrofa10.2:12:1:63588571:1 REF	UAAUGCCCCUAAAAAUCCUUAU	ssc-miR-365-3p	109.0	NO		CAAGAAAAAUGAGGGACUUUCAGGGGCAGCUGUGUUUUCUGACUCAGUCAUAAUGCCCCUAAAAAUCCUUAUUGUUCUUG	45152804	45152825	- [Negative strand]	22	80	45152795	45152874	((((((.((((((((..(((.(((((((((((.(((....))).))))..--->>>>>>>>>>-->>>>>>>).))))))	-32.8	-41.0	41.25	0.009901
1	female	GL892841.1 dna:scaffold scaffold:Sscrofa10.2:GL892841.1:1:174307:1 REF	UACCACAGGGUAGAACCACGGA	ssc-miR-140-3p	1321.0	CAGUGGUUUUACCCUAUGGUA(81) CAGUGGUUUUACCCUAUGGUAG(514) CAGUGGUUUUACCCUAUGGUAGG(11)	ssc-miR-140-5p	GUGUCCUGCCAGUGGUUUUACCCUAUGGUAGGUUACGUCAUGCUGUUCUACCACAGGGUAGAACCACGGACAGGAUAC	107332	107353	+ [Positive strand]	22	78	107284	107361	((((((((({={{{{{{{{{{{{{={{{{{{(..(((......)))))>>>>>->>>>>>>>>>>>>>>-))))))))	-46.3	-59.35897	51.282055	0.009901
1	female	X dna:chromosome chromosome:Sscrofa10.2:X:1:144288218:1 REF	UACCCAGAGCGUGCAGUGUGA	NA	11.0	NO		AUGUGCUCAUUGCAUGGGCUGUGUAUAUUUUUAUUCAAUACCCAGAGCGUGCAGUGUGAACAU	108629520	108629540	+ [Positive strand]	21	63	108629482	108629544	((((.(.(((((((((..(((.((((...........)>>>->>>-->>>>>>>>>->-))))	-21.0	-33.333336	41.26984	0.009901
1	female	X dna:chromosome chromosome:Sscrofa10.2:X:1:144288218:1 REF	UACCCAUUGCAUAUCGGAGUUG	ssc-miR-660	168.0	NO		CUCCCAUACCCAUUGCAUAUCGGAGUUGUGAAUUCUCAAAGCACCUCCUAUGUGCAUGGUUUACAGGAG	48640827	48640848	+ [Positive strand]	22	69	48640821	48640889	((((..---<<<<-<<<<<<-<<<<-<<(...........))).)))).))))))))))......))))	-22.9	-33.188404	46.376812	0.009901
1	female	15 dna:chromosome chromosome:Sscrofa10.2:15:1:157681621:1 REF	UACCCUGUAGAACCGAAUUUGU	ssc-miR-10b	156.0	NO		CUAUAUAUACCCUGUAGAACCGAAUUUGUGUGGUAUCCACAUAGUCACAGAUUCGAUUCUAGGGGAAUAUAUGG	91419030	91419051	+ [Positive strand]	22	74	91419023	91419096	(((((((<-<<<<-<<<<<-<<<<<<<<<(..((......))...)))))))))).))))))))).))))))))	-29.2	-39.45946	39.18919	0.009901
1	female	12 dna:chromosome chromosome:Sscrofa10.2:12:1:63588571:1 REF	UACCCUGUAGAUCCGAAUUUGU	ssc-miR-10a-5p	33.0	NO		CCUGUAGAUCCGAAUUUGUGUAAGGAAUUUUGUGGUCACAAAUUCGUAUCUAGGGG	24791317	24791338	- [Negative strand]	22	56	24791279	24791334	<<<-<<<<<-<<<<<<<<<(................)))))))))).))))).)))	-21.09	-37.660713	41.07143	0.009901
1	female	18 dna:chromosome chromosome:Sscrofa10.2:18:1:61220071:1 REF	UAGCACCAUCUGAAAUCGGUU	ssc-miR-29a-3p	4102.0	NO		AUGACUGAUUUCUUUUGGUGUUCAGAGUCAAUAUAAUUUUCUAGCACCAUCUGAAAUCGGUUAU	19035277	19035297	+ [Positive strand]	21	64	19035236	19035299	((((((((((((...(((((((.((((...........)))>>>>>>>>--->>>>>>>>>>))	-24.9	-38.90625	32.8125	0.009901
1	female	18 dna:chromosome chromosome:Sscrofa10.2:18:1:61220071:1 REF	UAGCACCAUUUGAAAUCAGU	ssc-miR-29b	135.0	NO		CAGGAAGCUGGUUUCAUAUGGUGGUUUAGAUUUAAAAAGUGAUUGUCUAGCACCAUUUGAAAUCAGUGUUCUUG	19034872	19034891	+ [Positive strand]	20	74	19034825	19034898	((((((((((((((((.((((((..((((((.............)))>>>>>>>>>->>>>>>>>>>.))))))	-28.62	-38.67568	36.486485	0.009901
1	female	12 dna:chromosome chromosome:Sscrofa10.2:12:1:63588571:1 REF	UAGCAGCACAGAAAUAUUGGCA	ssc-miR-195	259.0	NO		GCAGCACAGAAAUAUUGGCACCGGGCGGAGAGUCUGCCAGUAUUGGCUGUGCUGC	54717330	54717351	+ [Positive strand]	22	55	54717332	54717386	<<<<<<<<<-<<<<<<<<<<...(((.....)))))))))))))..)))))))))	-31.4	-57.090908	58.181816	0.009901
1	female	JH118724.1 dna:scaffold scaffold:Sscrofa10.2:JH118724.1:1:130806:1 REF	UAGCAGCACAUAAUGGUUUGU	ssc-miR-15a	14.0	NO		GUAGCAGCACAUAAUGGUUUGUGGAUUUUGAAAAGGUGCAGGCCAUAUUGUGCUGCCUC	70425	70445	+ [Positive strand]	21	59	70424	70482	(--<<<<<<<<--<<<<<<<<<(..((.....))..))))))))))..))))))))..)	-24.9	-42.203392	45.76271	0.009901
1	female	13 dna:chromosome chromosome:Sscrofa10.2:13:1:218635234:1 REF	UAGCAGCACAUCAUGGUUUACA	ssc-miR-15b	50.0	NO		AGCAGCACAUCAUGGUUUACAUACUACAAUCAAGAUGCGAAUCAUUAUUUGCUGCU	108388152	108388173	+ [Positive strand]	22	56	108388153	108388208	<<<<<<<-<<-<<<<<<--<<(.((.......)))))..)))))).)).)))))))	-18.8	-33.571426	37.5	0.009901
1	female	13 dna:chromosome chromosome:Sscrofa10.2:13:1:218635234:1 REF	UAGCAGCACGUAAAUAUUGGCG	ssc-miR-16	365.0	NO		UCCGCUCUAGCAGCACGUAAAUAUUGGCGUAGUAAAAUAAAUAUUAAACACCAAUAUUAUUGUGCUGCUUUAGCGUGA	108388297	108388318	+ [Positive strand]	22	78	108388290	108388367	((((((.-<<<<<<<<<--<<<<<<<<-<(((((.......))))..)).))))))))..)))))))))..)))).))	-31.0	-39.74359	35.897438	0.009901
1	female	JH118724.1 dna:scaffold scaffold:Sscrofa10.2:JH118724.1:1:130806:1 REF	UAGCAGCACGUAAAUAUUGGCG	ssc-miR-16	365.0	NO		UGCCUUAGCAGCACGUAAAUAUUGGCGUUAAGAUUCUAAAAUUAUCUCCAGUAUUAACUGUGCUGCUGAAGUA	70565	70586	+ [Positive strand]	22	73	70560	70632	(((.(<<<<<<<<<<<-<<<<<<<<-<.(((..........))).).)))))))).)).)))))))))).)))	-27.2	-37.260277	36.9863	0.009901
1	female	12 dna:chromosome chromosome:Sscrofa10.2:12:1:63588571:1 REF	UAGCUUAUCAGACUGAUGUUGA	ssc-miR-21-5p	5632.0	NO		UGUCGGGUAGCUUAUCAGACUGAUGUUGACUGUUGAAUCUCAUGGCAACAGCAGUCGAUGGGCUGUCUGACA	37340402	37340423	+ [Positive strand]	22	72	37340395	37340466	((((((.-<<<<<<<<-<<<<<-<<<<<-((((.(.....)))))))))).)))))))))))))..))))))	-46.3	-64.30556	48.61111	0.009901
1	female	12 dna:chromosome chromosome:Sscrofa10.2:12:1:63588571:1 REF	UAGUGCAAUAUUGCUUAUAGGGU	ssc-miR-454	28.0	NO		GCUCUGAGUAGUGCAAUAUUGCUUAUAGGGUUUUGGUGUUUGGGAAGAACUAUGGGCAAGUUGCAGAUACUAUGUAGC	37088132	37088154	+ [Positive strand]	23	78	37088124	37088201	(((...((<<-<<<<<<-<<<<<<<<<<--<(((.........))))..))))))))))))))))..))))....)))	-24.8	-31.79487	42.307693	0.009901
1	female	GL894231.1 dna:scaffold scaffold:Sscrofa10.2:GL894231.1:1:33892:1 REF	UAUACAAGGACAAGCUCUCUGU	ssc-miR-381-3p	27286.0	NO		UGGUACUUAAAGCGAGGUUGCCCUUUGUAUAUUCGGGUUUUGAGGUGGAAUAUACAAGGACAAGCUCUCUGUGAGUAUCA	27148	27169	- [Negative strand]	22	80	27139	27218	(((((((((.((.(((.(((.((((.((((((((.(.(.....).).)))>>>>>>>>>->>>->>>->>->))))))))	-32.3	-40.375	42.5	0.009901
1	female	9 dna:chromosome chromosome:Sscrofa10.2:9:1:153670197:1 REF	UAUGGCUUUUCAUUCCUAUGUGA	ssc-miR-135	98.0	NO		CUGUGGCCUAUGGCUUUUCAUUCCUAUGUGAUUACUGUUCCAAACUCAUGUAGGGCUAAAAGCCAUGGGCUACAG	72461654	72461676	+ [Positive strand]	23	75	72461646	72461720	((((((((<<<<<<<<<<---<<<<<<<<<<..............))))))))))..))))))))))))))))))	-38.94	-51.92	45.333336	0.009901
1	female	9 dna:chromosome chromosome:Sscrofa10.2:9:1:153670197:1 REF	UAUGGCUUUUCAUUCCUAUGUGA	ssc-miR-135	98.0	NO		CUGUGGCCUAUGGCUUUUCAUUCCUAUGUGAUUACUGUUCCAAACUCAUGUAGGGCUAAAAGCCAUGGGCUACAG	72339144	72339166	- [Negative strand]	23	75	72339099	72339173	((((((((<<<<<<<<<<---<<<<<<<<<<..............))))))))))..))))))))))))))))))	-38.94	-51.92	45.333336	0.009901
1	female	13 dna:chromosome chromosome:Sscrofa10.2:13:1:218635234:1 REF	UAUGGCUUUUUAUUCCUAUGUGA	ssc-miR-135	329.0	NO		CUAUGGCUUUUUAUUCCUAUGUGAUUCUACUGCUCAUUCAUAUAGGGAUUGGAGCCGUGG	37564067	37564089	+ [Positive strand]	23	60	37564066	37564125	(<<<<<<<<<--<<<<<<<<<<<<.............)))))))))))).))))))))))	-26.72	-44.533333	41.666664	0.009901
1	female	5 dna:chromosome chromosome:Sscrofa10.2:5:1:111506441:1 REF	UAUGGCUUUUUAUUCCUAUGUGA	ssc-miR-135	329.0	NO		UUUAUGGCUUUUUAUUCCUAUGUGAUAGUAAUAAAGUCUCAUGUAGGGAUGGAAGCCAUGAA	90552102	90552124	- [Negative strand]	23	62	90552064	90552125	((<<<<<<<<<<-<<<<<<<<<<<<.(.(.....).).))))))))))))))))))))))))	-25.9	-41.774193	33.870968	0.009901
1	female	GL893885.2 dna:scaffold scaffold:Sscrofa10.2:GL893885.2:1:80674:1 REF	UAUGUGCCUUUGGACUACAUCGU	ssc-miR-455-5p	267.0	AUGCAGUCCAUGGGCAUAUACA(9)	ssc-miR-455-3p	GUAUGUGCCUUUGGACUACAUCGUGGAAGCCAGCACCAUGCAGUCCAUGGGCAUAUAC	75377	75399	+ [Positive strand]	23	58	75376	75433	(<<<<<<<<<-<<<<<<-<<<-<<(........))).))).)))))).))))))))))	-29.4	-50.689655	51.724136	0.009901
1	female	1 dna:chromosome chromosome:Sscrofa10.2:1:1:315321322:1 REF	UAUUGCACAUUACUAAGUUGCA	ssc-miR-32	59.0	CAAUUUAGUGUGUGUGAUAUU(10)	ssc-miR-32-3p*(NA)	GUGGAGAUAUUGCACAUUACUAAGUUGCAUGUUGUCACGGCCUCAGUGCAAUUUAGUGUGUGUGAUAUUUUCAC	280645180	280645201	- [Negative strand]	22	74	280645134	280645207	(((((((<<<--<<<<<-<<<<<<<<<<<((..((....))..)).))}}}}}}}}}}}}}}==}}}}})))))	-36.9	-49.86487	40.54054	0.009901
1	female	4 dna:chromosome chromosome:Sscrofa10.2:4:1:143465943:1 REF	UAUUGCACUCGUCCCGGCCUCC	ssc-miR-92b-3p	4962.0	NO		GGGCGGGCGGGAGGGACGGGACGCGGUGCAGUGUUGUUCUUUCCCCUGCCAAUAUUGCACUCGUCCCGGCCUCCGGCCCCCC	103407110	103407131	- [Negative strand]	22	82	103407101	103407182	(((.((((.(((((..(((((((.((((((((((((.............)))>>>>>>>>>>>>>>>>->>>>>.)))))))	-55.02	-67.097565	70.731705	0.009901
1	female	11 dna:chromosome chromosome:Sscrofa10.2:11:1:87690581:1 REF	UAUUGCACUUGUCCCGGCCUGU	ssc-miR-92a	6002.0	NO		ACAGGUUGGGAUCGGUUGCAAUGCUGUGUUUCUGUAUGGUAUUGCACUUGUCCCGGCCUGU	66610809	66610830	+ [Positive strand]	22	61	66610770	66610830	((((((((((((.(((.(((((((((((......)))))>>>>>>>>>->>>>>>>>>>>>	-35.1	-57.54098	50.81967	0.009901
1	female	X dna:chromosome chromosome:Sscrofa10.2:X:1:144288218:1 REF	UAUUGCACUUGUCCCGGCCUGU	ssc-miR-92a	6002.0	NO		CCGUGGGUGGGGAUUUGUUGCAUUACUUGUGGUGUGUAUAAAGUAUUGCACUUGUCCCGGCCUGUGG	126199520	126199541	- [Negative strand]	22	67	126199517	126199583	(((..(((.(((((..((.(((.(((((............)))>>->>>>>-->>>>>->>>-->))	-30.7	-45.820896	50.74627	0.009901
1	female	X dna:chromosome chromosome:Sscrofa10.2:X:1:144288218:1 REF	UCAAAUGCUCAGACUCCUGUGG	ssc-miR-105-1	107.0	NO		CAUCGUAGUCAAAUGCUCAGACUCCUGUGGUGGCUGCUCAUGCACCACGGAUGUUUGAGCAUGUGCUACGGUG	141091548	141091569	- [Negative strand]	22	73	141091504	141091576	((((((((-<<-<<<<<<<<<<--<<<<<<((.(.......)))))))))..)))))))))).))))))))))	-41.1	-56.30137	53.424656	0.009901
1	female	X dna:chromosome chromosome:Sscrofa10.2:X:1:144288218:1 REF	UCAAAUGCUCAGACUCCUUGGU	ssc-miR-105-2	7.0	NO		CAUCGUGGUCAAAUGCUCAGACUCCUUGGUGGCUGCUUAUGCACCACGGAUGUUUGAGCAUGUGCUAUGGUG	141093665	141093686	- [Negative strand]	22	72	141093622	141093693	((((((((-<<-<<<<<<<<<<<<<---<<((.(((....)))))))))).)))))))))).))))))))))	-36.9	-51.250004	51.38889	0.009901
1	female	X dna:chromosome chromosome:Sscrofa10.2:X:1:144288218:1 REF	UCAACACUUGCUGGUUUCCUCU	ssc-miR-505	77.0	NO		GGGGGAGCCAGGAAGUAUUGAUGUUUCUGCCAGGUUAGCGUCAACACUUGCUGGUUUCCUC	130835651	130835672	- [Negative strand]	22	61	130835651	130835711	(((((((((((.((((.((((((((.((....))..))))>>>>->>>>->>>>>>>>>>>	-31.4	-51.47541	52.459015	0.009901
1	female	15 dna:chromosome chromosome:Sscrofa10.2:15:1:157681621:1 REF	UCACAGUGAACCGGUCUCUUU	ssc-miR-128	53202.0	CGGGGCCGUAGCACUGUCUGA(50) CGGGGCCGUAGCACUGUCUG(8)	ssc-miR-128-5p*(NA)	GUUGGAUUCGGGGCCGUAGCACUGUCUGAGAGGUUUACAUUUCUCACAGUGAACCGGUCUCUUUUUCAGC	18661626	18661646	- [Negative strand]	21	70	18661619	18661688	((((((..={{{{{{{==={{{{{{=={{(((((....)))))>>>>>>>>--->>>>>>>---))))))	-29.1	-41.57143	50.0	0.029703
1	female	13 dna:chromosome chromosome:Sscrofa10.2:13:1:218635234:1 REF	UCACAGUGAACCGGUCUCUUU	ssc-miR-128	53202.0	NO		CAGUGGGAAGGGGGGCCGAGGCACUGUCCGAGAGUGAGUAGCAGGUCUCACAGUGAACCGGUCUCUUUCCCUACUG	22859239	22859259	+ [Positive strand]	21	76	22859192	22859267	(((((((.((((((((((...((((((..((((.(........).))>>>>>>>>--->>>>>>>>>>.)))))))	-37.2	-48.94737	60.526318	0.009901
1	female	9 dna:chromosome chromosome:Sscrofa10.2:9:1:153670197:1 REF	UCACUGGAGUUUUGUUUCAACAUU	NA	413.0	NO		CAGUGUUGAAACACUCUGUUGAACCAGAUUACAGAAAGUUCACUGGAGUUUUGUUUCAACAUUG	80161158	80161181	- [Negative strand]	24	64	80161156	80161219	(((((((((((((((((..(((((.............))>>>-->>>>>--->>>>>>>>>>>)	-22.82	-35.65625	37.5	0.009901
1	female	18 dna:chromosome chromosome:Sscrofa10.2:18:1:61220071:1 REF	UCAGUGCACUACAGAACUUUGU	ssc-miR-148a-3p	11863.0	AAAGUUCUGAGACACUCCGACU(54)	ssc-miR-148a-5p	CUUUUGAGGCAAAGUUCUGAGACACUCCGACUCUGAAUAUGAUAGAAGUCAGUGCACUACAGAACUUUGUCUCUGGAG	51216078	51216099	+ [Positive strand]	22	78	51216030	51216107	(((..((((({{{{{{{{{{{={{{{=={{{{(((.......))).))>>>>>>-->>->>>>>>>>>>>)))..)))	-31.4	-40.256413	43.589745	0.009901
1	female	JH118567.1 dna:scaffold scaffold:Sscrofa10.2:JH118567.1:1:187770:1 REF	UCAGUGCACUACAGAACUUUGU	ssc-miR-148a-3p	11863.0	AAAGUUCUGAGACACUCCGACU(54)	ssc-miR-148a-5p	CUUUUGAGGCAAAGUUCUGAGACACUCCGACUCUGAAUAUGAUAGAAGUCAGUGCACUACAGAACUUUGUCUCUGGAG	80966	80987	+ [Positive strand]	22	78	80918	80995	(((..((((({{{{{{{{{{{={{{{=={{{{(((.......))).))>>>>>>-->>->>>>>>>>>>>)))..)))	-31.4	-40.256413	43.589745	0.009901
1	female	5 dna:chromosome chromosome:Sscrofa10.2:5:1:111506441:1 REF	UCAGUGCAUCACAGAACUUUGU	ssc-miR-148b-3p	2522.0	GAAGUUCUGUUAUACACUCAGG(7) GAAGUUCUGUUAUACACUCAGGC(37)	ssc-miR-148b-5p	UUUGAGGUGAAGUUCUGUUAUACACUCAGGCUGUGGCUCUCUGAAAGUCAGUGCAUCACAGAACUUUGUCUCGAA	20388239	20388260	+ [Positive strand]	22	75	20388192	20388266	(((((((.={{{{{{{{{={{={{{{=={{{(....(.....)..))>>>>>>->>->>>>>>>>>-->))))))	-48.4	-64.53333	44.0	0.009901
1	female	12 dna:chromosome chromosome:Sscrofa10.2:12:1:63588571:1 REF	UCAGUGCAUGACAGAACUUGG	ssc-miR-152	3179.0	NO		GGCCCAGGUUCUGUGAUACACUCCGACUCGGGCUCUGGAGCAGUCAGUGCAUGACAGAACUUGGGCC	24289551	24289571	- [Negative strand]	21	67	24289547	24289613	((((((((((((((.((.((((..((((...(((....)))))>>>>>>->>->>>>>>>>>>>)))	-37.6	-56.1194	59.701492	0.009901
1	female	JH118519.1 dna:scaffold scaffold:Sscrofa10.2:JH118519.1:1:110896:1 REF	UCCAUUACACUACCCUGCCUCU	ssc-miR-885-5p	328.0	AGGCAGCGGGGUGUAGUGGAU(42) AGGCAGCGGGGUGUAGUGGAUA(6)	ssc-miR-885-3p	GCUCUCUCCAUUACACUACCCUGCCUCUUCUCCACGAGAGGCAGCGGGGUGUAGUGGAUAGAGC	42336	42357	- [Negative strand]	22	64	42299	42362	(((((.<<<<<<<<<<<-<<<<<<<<<<(......)))}}}}}}=}}}}}}}}}}}}}=)))))	-42.0	-65.625	57.8125	0.009901
1	female	2 dna:chromosome chromosome:Sscrofa10.2:2:1:162569375:1 REF	UCCCAGCAAGUGUCCAUCCAUCU	ssc-miR-7138-5p	7.0	NO		GCUCCCAGCAAGUGUCCAUCCAUCUCUGUGUCCAUAAGAGAGGACUGGCCUUGCAGGGUGC	82423713	82423735	- [Negative strand]	23	61	82423676	82423736	((-<<<-<<<<<-<-<<<<<<-<<<((.........)))))))).))))))))).))).))	-27.5	-45.081966	57.377045	0.009901
1	female	9 dna:chromosome chromosome:Sscrofa10.2:9:1:153670197:1 REF	UCCCUGAGACCCUAACUUGUGA	ssc-miR-125b	23478.0	NO		CUCUCAGUCCCUGAGACCCUAACUUGUGAUGUUUACCGUUUAAAUCCACGGGUUAGGCUCUUGGGAGCUGCGAG	54334958	54334979	- [Negative strand]	22	74	54334912	54334985	(((.(((--<<--<<<-<<<<<<<<<<<-.(((((.....))))).))))))))))).)))..))..))).)))	-35.1	-47.43243	51.35135	0.009901
1	female	6 dna:chromosome chromosome:Sscrofa10.2:6:1:157765593:1 REF	UCCCUGAGACCCUUUAACCUGU	ssc-miR-125a	12393.0	NO		UCCCUGAGACCCUUUAACCUGUGAGGACAUCCAGGGUCACAGGUGAGGUUCUUGGGA	51858862	51858883	+ [Positive strand]	22	57	51858862	51858918	<<<<-<<<<-<<<<--<<<<<<((((....))....)))))))))))).))))))))	-26.6	-46.666668	54.385967	0.039604
1	female	12 dna:chromosome chromosome:Sscrofa10.2:12:1:63588571:1 REF	UCCCUGGUCUAGUGGUUAGGAUU	NA	17.0	NO		UGGGAGUUCCCUGGUCUAGUGGUUAGGAUUUGGUGUGCUCACUGCUGCAGCCUAGGUUUAAGCCCUGGUCUGGGAACUGAGAUCCCA	44808955	44808977	- [Negative strand]	23	87	44808897	44808983	(((((((<<<<-<<-<<<<-<<<<--<<<<(((..(((........)))..)))))))..)))))))).)))))))).....)))))	-36.8	-42.29885	54.022987	0.029703
1	female	15 dna:chromosome chromosome:Sscrofa10.2:15:1:157681621:1 REF	UCCCUGUCCUCCAGGAGCUC	ssc-miR-4334-3p	67.0	NO		UGGGGACCCGCCCUGUGCUGAGCCCUGGAGUGACGGGGGUGAAAGGGCAGAGUCCCUGUCCUCCAGGAGCUCCCCAUGUGGCGCCCA	134433045	134433064	+ [Positive strand]	20	87	134432993	134433079	((((....((((.((((..(((((((((((.((((((((((......))...>>>>>>>>>>>>>>>->>>>..)))).))))))))	-47.3	-54.367817	68.965515	0.019802
1	female	3 dna:chromosome chromosome:Sscrofa10.2:3:1:144787322:1 REF	UCCCUGUCCUCCAGGAGCUCAC	ssc-miR-339-5p	183.0	NO		GCCGUCCCUGUCCUCCAGGAGCUCACUUACCUUGGGCCGUGAGCUCCUCGAGGCCAGAGCCCGUGU	726720	726741	+ [Positive strand]	22	66	726716	726781	((((--<<<<-<<<<-<<<<<<<<<<...(....)...)))))))))).)))).))).)..)).))	-32.4	-49.09091	66.66667	0.009901
1	female	17 dna:chromosome chromosome:Sscrofa10.2:17:1:69701581:1 REF	UCCUGUACUGAGCUGCCCCGAG	ssc-miR-486	211.0	NO		CUGACGGGUCCUGUACUGAGCUGCCCCGAGGCCCUCACUGUGCCCAGCUCGGGCCAGCUCAGUACCCGGCGCGUCGG	12191279	12191300	- [Negative strand]	22	77	12191231	12191307	((((((.(<<--<<<<<<<<<<<-<<<<<<((.(.....).)))....))))).)))))))))))..))).))))))	-46.2	-60.000004	71.42857	0.009901
1	female	GL894726.2 dna:scaffold scaffold:Sscrofa10.2:GL894726.2:1:18628:1 REF	UCCUGUACUGAGCUGCCCCGAG	ssc-miR-486	211.0	NO		CUGACGGGUCCUGUACUGAGCUGCCCCGAGGCCCUCACUGUGCCCAGCUCGGGCCAGCUCAGUACCCGGCGCGUCGG	3516	3537	- [Negative strand]	22	77	3468	3544	((((((.(<<--<<<<<<<<<<<-<<<<<<((.(.....).)))....))))).)))))))))))..))).))))))	-46.2	-60.000004	71.42857	0.009901
1	female	7 dna:chromosome chromosome:Sscrofa10.2:7:1:134764511:1 REF	UCGGAUCCGUCUGAGCUUGGCU	ssc-miR-127	13499.0	CUGAAGCUCAGAGGGCUCUGA(16) GCUGAAGCUCAGAGGGCUCUGAU(6)	ssc-miR-127-5p*(NA)	GCUGAAGCUCAGAGGGCUCUGAUUCAGAAAGAUCAUCGGAUCCGUCUGAGCUUGGC	132099605	132099626	+ [Positive strand]	22	56	132099570	132099625	({{={{{{{{{{{={{={{{{{(((.....))..)>>>>>->>->>>>>>>>>>>>	-27.3	-48.75	53.571426	0.009901
1	female	GL895236.1 dna:scaffold scaffold:Sscrofa10.2:GL895236.1:1:19959:1 REF	UCGGAUCCGUCUGAGCUUGGCU	ssc-miR-127	13499.0	UGCUGAAGCUCAGAGGGCUCUGA(15) CUGAAGCUCAGAGGGCUCUGA(16) GCUGAAGCUCAGAGGGCUCUGAU(6) CUGAAGCUCAGAGGGCUCUGAU(70) CUGAAGCUCAGAGGGCUCUGAUU(193) GAAGCUCAGAGGGCUCUGAUU(8) GAAGCUCAGAGGGCUCUGAUUC(6)	ssc-miR-127-5p*(NA)	GCCUGCUGAAGCUCAGAGGGCUCUGAUUCAGAAAGAUCAUCGGAUCCGUCUGAGCUUGGCUGGU	17253	17274	- [Negative strand]	22	64	17249	17312	(((.({{={{{{{{{{{={{={{{{{{{(.....))..)>>>>>->>->>>>>>>>>>>>-)))	-21.3	-33.28125	54.6875	0.009901
1	female	1 dna:chromosome chromosome:Sscrofa10.2:1:1:315321322:1 REF	UCGUACCGUGAGUAAUAAUGCG	ssc-miR-126-3p	16176.0	CAUUAUUACUUUUGGUACGCG(359) CAUUAUUACUUUUGGUACGCGC(16) CAUUAUUACUUUUGGUACGCGCU(8)	ssc-miR-126-5p	CGACGGGACAUUAUUACUUUUGGUACGCGCUGUGACACUUCAAACUCGUACCGUGAGUAAUAAUGCGCUGUCG	313734714	313734735	+ [Positive strand]	22	73	313734669	313734741	(((((((.{{{{{{{{{{{={{{{{{{={...(((....)))..)->>>>>>>->>>>>>>>>>>>-))))))	-32.2	-44.10959	47.945206	0.009901
1	female	6 dna:chromosome chromosome:Sscrofa10.2:6:1:157765593:1 REF	UCGUGUCUUGUGUUGCAGCCGGA	ssc-miR-187	14.0	NO		GGCUACAACACGGGACUCGGGCGCUGCUCUGACCCCUCGUGUCUUGUGUUGCAGCC	112191806	112191828	- [Negative strand]	23	56	112191808	112191863	((((.(((((((((((.((((.((......).).))->>->>>>>>>>>>>->>>>	-27.0	-48.214287	64.28571	0.019802
1	female	9 dna:chromosome chromosome:Sscrofa10.2:9:1:153670197:1 REF	UCUACAGUGCACGUGUCUCCAGU	ssc-miR-139-5p	3744.0	UGGAGACGCGGCCCUGUUGGAG(7)	ssc-miR-139-3p	AUUCUACAGUGCACGUGUCUCCAGUGUGGCUCGGAGGCUGGAGACGCGGCCCUGUUGGAGU	7935674	7935696	- [Negative strand]	23	61	7935637	7935697	((<<<<<<<-<<-<<<<<<<<<<<<.(.......).))}}}}}}}}}}}}=}}}=}}}}})	-32.6	-53.44262	60.65574	0.009901
1	female	6 dna:chromosome chromosome:Sscrofa10.2:6:1:157765593:1 REF	UCUCCCAACCCUUGUACCAGUG	ssc-miR-150	366.0	NO		GGCCCUAUCUCCCAACCCUUGUACCAGUGCGUGCCUCAGUCCCUGGUACAGGAAUGGGGGGCAGGGACC	50309924	50309945	- [Negative strand]	22	69	50309883	50309951	((((((.-<<<<<<--<<<-<<<<<<<-<(........))..))))))))))..))))))..)))).))	-35.7	-51.739132	63.76812	0.009901
1	female	JH118494.1 dna:scaffold scaffold:Sscrofa10.2:JH118494.1:1:119496:1 REF	UCUGAGAUGUGACCUGGGCAUC	NA	8.0	NO		GGUGCCUGGGUCCCCUCCCCAGAGGUUCAAAUUUAAUUGCUCUGAGAUGUGACCUGGGCAUC	36736	36757	- [Negative strand]	22	62	36735	36796	((((((..((((.(.((..(((((...(((......))))>>>>->>->->>>>-->>>>>>	-26.3	-42.419353	54.83871	0.009901
1	female	5 dna:chromosome chromosome:Sscrofa10.2:5:1:111506441:1 REF	UCUGAGAUGUGACCUGGGCAUC	NA	8.0	NO		GUGCCUGGGUCCCCUCCCCAGAGGUUCAAAUUUAAUUGCUCUGAGAUGUGACCUGGGCAU	30185308	30185329	- [Negative strand]	22	60	30185308	30185367	(((((..((((.(.((..(((((...(((......))))>>>>->>->->>>>-->>>>>	-24.3	-40.5	53.333336	0.009901
1	female	6 dna:chromosome chromosome:Sscrofa10.2:6:1:157765593:1 REF	UCUGGCUGUGGUGUAGACCGUC	NA	9.0	NO		CUUCAGCUGACCGUCUACAUCACAGACAUAGCUCUGAUCCCGAGUUGCUCUGGCUGUGGUGUAGACCGUCAGCUGUAG	4245081	4245102	- [Negative strand]	22	78	4245072	4245149	((.((((((((.(((((((((((((.((((((((.......)))))).-->>->>>>>>>>>>>>>->>>))))).))	-42.3	-54.230766	53.846157	0.009901
1	female	8 dna:chromosome chromosome:Sscrofa10.2:8:1:148491826:1 REF	UCUGUGAACUAGAAACCUCUGG	ssc-miR-9843-3p	64.0	NO		GCUUUCCAGAGGUUUCCAGCUUAUAGGAUAUUCAUAUGGUAGUUCUGUGAACUAGAAACCUCUGGAAAGU	122371914	122371935	- [Negative strand]	22	70	122371908	122371977	((((((((((((((((.((.(((((((((..((....))..))>>>>>>>->>->>>>>>>>>>>)))))	-35.9	-51.285713	40.0	0.009901
1	female	7 dna:chromosome chromosome:Sscrofa10.2:7:1:134764511:1 REF	UCUUGGAGUAGGUCAUUGGGU	ssc-miR-432-5p	250.0	NO		CCUCCAGGUCUUGGAGUAGGUCAUUGGGUGGAUCCUUUAUUUCCCUAUGUGGGCCACUGGAUGGCUCCUCCAUGGCUUGGAGG	132079009	132079029	+ [Positive strand]	21	83	132079001	132079083	((((((((<<-<<<<<--<<<<<<<-<<<((.(((..(((......))).)))))))).))))))).))))).))))))))))	-45.1	-54.337345	55.421684	0.009901
1	female	GL894231.1 dna:scaffold scaffold:Sscrofa10.2:GL894231.1:1:33892:1 REF	UCUUGUUAAAAGGCAGAUUCU	NA(bta-miR-544a)	15.0	NO		GGGAUCUUGUUAAAAGGCAGAUUCUGAUUCAGGGACCAAGAUUCUGCAUUUUUAGCAAGUUCCC	24260	24280	- [Negative strand]	21	64	24220	24283	((((-<<<<<<<<<<<<<<<<-<<<..((....))...))).))))).))))))))))).))))	-27.2	-42.5	42.1875	0.009901
1	female	4 dna:chromosome chromosome:Sscrofa10.2:4:1:143465943:1 REF	UCUUUCUUCCCUUCUGCCCUC	NA	6.0	NO		GGGGGGGGUGGCAGGAAGAAGAUAGAAAUAAAAACUCACACUACUUUCUUUCUUCCCUUCUGCCCUCCCUCCC	102535698	102535718	- [Negative strand]	21	73	102535691	102535763	((((((((.(((((((.(((((.(((((................))>>>->>>>>-->>>>>>>->>))))))	-34.49	-47.24658	50.68493	0.009901
1	female	2 dna:chromosome chromosome:Sscrofa10.2:2:1:162569375:1 REF	UCUUUGGUUAUCUAGCUGUAUGA	ssc-miR-9-1	107940.0	NO		AGUUGUUAUCUUUGGUUAUCUAGCUGUAUGAGUGUAUUGGUCUUCAUAAAGCUAGAUAACCGAAAGUAAAAACU	98744621	98744643	- [Negative strand]	23	74	98744577	98744650	((((.(((--<<<<<<<<<<<<<<<-<<<<<(..(....)..)))))).)))))))))))))))..))).))))	-36.9	-49.86487	32.43243	0.009901
1	female	4 dna:chromosome chromosome:Sscrofa10.2:4:1:143465943:1 REF	UCUUUGGUUAUCUAGCUGUAUGA	ssc-miR-9-1	107940.0	NO		UUUGGUUAUCUAGCUGUAUGAGUGGUGUGGAGUCUUCAUAAAGCUAGAUAACCGAA	102543261	102543283	- [Negative strand]	23	56	102543225	102543280	<<<<<<<<<<<<<<<-<<<<<(.((.......)))))))).)))))))))))))))	-25.5	-45.535713	39.285713	0.009901
1	female	7 dna:chromosome chromosome:Sscrofa10.2:7:1:134764511:1 REF	UCUUUGGUUAUCUAGCUGUAUGA	ssc-miR-9-1	107940.0	NO		UUUGGUUAUCUAGCUGUAUGAGUGCCACAGAGCCGUCAUAAAGCUAGAUAACCGAA	59924203	59924225	+ [Positive strand]	23	56	59924205	59924260	<<<<<<<<<<<<<<<-<<<<<..((......))..))))).)))))))))))))))	-27.6	-49.285717	42.857143	0.009901
1	female	14 dna:chromosome chromosome:Sscrofa10.2:14:1:153851969:1 REF	UGAGAACUGAAUUCCAUAGGCUGU	ssc-miR-146b	368.0	NO		AGAACUGAAUUCCAUAGGCUGUGAGCUCUAGCAAAUGCCCUAGGAACUCAGUUCU	123301772	123301795	+ [Positive strand]	24	55	123301774	123301828	<<<<<<<<-<<<<-<<<<--<<..((....))..))..)))))))).))))))))	-22.2	-40.363636	45.454548	0.009901
1	female	16 dna:chromosome chromosome:Sscrofa10.2:16:1:86898991:1 REF	UGAGAACUGAAUUCCAUGGGUU	ssc-miR-146a-5p	827.0	NO		CUCAGCUUUGAGAACUGAAUUCCAUGGGUUGUGUCAUUGUCAGACCUGUGAAGUUUAGUUCUUCAGCUGGG	68488139	68488160	+ [Positive strand]	22	71	68488131	68488201	(((((((.-<<<<<<<<<<<<-<<<<<<<<.((.......)))))))))).)))))))))))).)))))))	-31.3	-44.084507	45.070423	0.009901
1	female	16 dna:chromosome chromosome:Sscrofa10.2:16:1:86898991:1 REF	UGAGAACUGAAUUCCAUGGGUU	ssc-miR-146a-5p	827.0	NO		CUCAGCUUUGAGAACUGAAUUCCAUGGGUUGUGUCAUUGUCAGACCUGUGAAGUUUAGUUCUUCAGCUGGG	68394566	68394587	- [Negative strand]	22	71	68394524	68394594	(((((((.-<<<<<<<<<<<<-<<<<<<<<.((.......)))))))))).)))))))))))).)))))))	-31.3	-44.084507	45.070423	0.009901
1	female	6 dna:chromosome chromosome:Sscrofa10.2:6:1:157765593:1 REF	UGAGACCUCUGGGUUCUGAGCU	ssc-miR-769-5p	541.0	NO		CUCUGACCUGAGACCUCUGGGUUCUGAGCUGUGAUGUUGCUUCCAAGCUGGGAUCUCUGGGGUCUUGGUUCAGGG	47579837	47579858	+ [Positive strand]	22	75	47579829	47579903	((((((.(--<<<<<<<-<<<-<<<-<<<<..((.......))..)))).))).))).)))))))..).))))))	-36.5	-48.666668	56.0	0.009901
1	female	6 dna:chromosome chromosome:Sscrofa10.2:6:1:157765593:1 REF	UGAGACCUCUGGGUUCUGAGCU	ssc-miR-769-5p	541.0	NO		CUCUGACCUGAGACCUCUGGGUUCUGAGCUGUGAUGUUGCUUCCAAGCUGGGAUCUCUGGGGUCUUGGUUCAGGG	47708773	47708794	+ [Positive strand]	22	75	47708765	47708839	((((((.(--<<<<<<<-<<<-<<<-<<<<..((.......))..)))).))).))).)))))))..).))))))	-36.5	-48.666668	56.0	0.009901
1	female	2 dna:chromosome chromosome:Sscrofa10.2:2:1:162569375:1 REF	UGAGAUGAAGCACUGUAGCUC	ssc-miR-143-3p	14480.0	GGUGCAGUGCUGCAUCUCUGG(115) GGUGCAGUGCUGCAUCUCUGGU(74)	ssc-miR-143-5p	CCCAGCCGGAGGUGCAGUGCUGCAUCUCUGGUCAGCUGGGAGUCUGAGAUGAAGCACUGUAGCUCGGGAAGGG	157344786	157344806	+ [Positive strand]	21	73	157344742	157344814	(((..((.(({={{{{{{{{{={{{{{{={{((......)).))->>>>>>->>>>>>>>>->>>.))..)))	-40.0	-54.79452	61.643833	0.009901
1	female	6 dna:chromosome chromosome:Sscrofa10.2:6:1:157765593:1 REF	UGAGGUAGGAGGUUGUAUAGUU	ssc-let-7e	3016.0	CACUAUACGGCCUCCUAGCUUU(8) CUAUACGGCCUCCUAGCUUUC(16)	ssc-let-7e-3p*(NA)	GGGCUGAGGUAGGAGGUUGUAUAGUUGAGGAGGACACCCACGGAGAUCACUAUACGGCCUCCUAGCUUUCCCC	51858385	51858406	+ [Positive strand]	22	73	51858381	51858453	(((.-<<<-<<<<<<<<<<<<<<<<-((.(.((....)).).....)))}}}}}}}}}}}}}}}=}}}==)))	-35.0	-47.945206	56.164383	0.009901
1	female	X dna:chromosome chromosome:Sscrofa10.2:X:1:144288218:1 REF	UGAGGUAGUAAGUUGUAUUGUU	ssc-miR-98	2222.0	NO		CCGGGGUGAGGUAGUAAGUUGUAUUGUUGUGGGGUAGGGAUUUUAGGCCCCAAUUAGAAGAUAACUAUACAACUUACUACUUUCCCUGG	51800919	51800940	- [Negative strand]	22	89	51800857	51800945	((((((-<<<<<<<<<<<<<<<<<-<<<(((((((...........)))))).........)))).)))))))))))))))))))))))	-42.7	-47.977528	43.820225	0.009901
1	female	3 dna:chromosome chromosome:Sscrofa10.2:3:1:144787322:1 REF	UGAGGUAGUAGAUUGUAUAGUU	ssc-let-7f-5p	33560.0	NO		UCAGAGUGAGGUAGUAGAUUGUAUAGUUGUGGGGUAGUGAUUUUACCCUGUUCAGGAGAUAACUAUACAAUCUAUUGCCUUCCCUGA	44864810	44864831	+ [Positive strand]	22	87	44864804	44864890	((((.(--<<<<<<<<<<<<<<<<<<<<(((((((((.....))))))).........))))))))))))))))))))))..)))))	-43.3	-49.770115	40.229885	0.009901
1	female	X dna:chromosome chromosome:Sscrofa10.2:X:1:144288218:1 REF	UGAGGUAGUAGAUUGUAUAGUU	ssc-let-7f-5p	33560.0	NO		CUGUGGGAUGAGGUAGUAGAUUGUAUAGUUUUAGGGUCAUACCCCAUCUUGGAGAUAACUAUACAGUCUACUGUCUUUCCCACGG	51801782	51801803	- [Negative strand]	22	85	51801726	51801810	((((((((-<<<--<<<<<<<<<<<<<<<<...(((.....))).(((.....)))))))))))))))))))..)))))))))))	-42.5	-50.0	43.52941	0.009901
1	female	3 dna:chromosome chromosome:Sscrofa10.2:3:1:144787322:1 REF	UGAGGUAGUAGGUUGUAUAGUU	ssc-let-7a	35780.0	CUAUACAAUCUACUGUCUUUC(6)	ssc-let-7a-3p*(NA)	UGGGAUGAGGUAGUAGGUUGUAUAGUUUUAGGGUCACACCCACCACUGGGAGAUAACUAUACAAUCUACUGUCUUUCCUA	44864443	44864464	+ [Positive strand]	22	80	44864438	44864517	(((((-<<<--<<<<<<<<<<<<<<<<...(((.....))).((....))....))}}}}}}}}}}}}}}==}}}}})))	-35.6	-44.5	42.5	0.009901
1	female	9 dna:chromosome chromosome:Sscrofa10.2:9:1:153670197:1 REF	UGAGGUAGUAGGUUGUAUAGUU	ssc-let-7a	35780.0	NO		CCCAGGUUGAGGUAGUAGGUUGUAUAGUUUAGAAUUGUAUCAAGGGAGAUAACUGUACAGCCUCCUAGCUUUCCUUGGG	54378110	54378131	- [Negative strand]	22	79	54378059	54378137	((((((.-<<<-<<<-<<<<<<<<<<<<-........((((......)))))))))))))))).))).)))..))))))	-34.0	-43.037975	44.3038	0.009901
1	female	13 dna:chromosome chromosome:Sscrofa10.2:13:1:218635234:1 REF	UGAGGUAGUAGGUUGUAUGGUU	ssc-let-7c	12305.0	CUGUACAACCUUCUAGCUUUC(12)	ssc-let-7c-3p*(NA)	UCCGGGUUGAGGUAGUAGGUUGUAUGGUUUAGAGUUACACCGUGGGAGUUAACUGUACAACCUUCUAGCUUUCCUUGGA	191559351	191559372	+ [Positive strand]	22	79	191559344	191559422	((((((.-<<<-<<<-<<<<<<<<<<<<<..((.(..(.....)..).))))}}}}}}}}}}}=}}}=}}}==))))))	-31.3	-39.620255	45.56962	0.009901
1	female	13 dna:chromosome chromosome:Sscrofa10.2:13:1:218635234:1 REF	UGAGGUAGUAGUUUGUACAGUU	ssc-let-7g-5p	56630.0	NO		UUCCAGGCUGAGGUAGUAGUUUGUACAGUUUGAGGGUCUAUGAUACCACCCGGUACAGGAGAUAACUGUACAGGCCACUGCCUUGCCAGGAA	37599007	37599028	+ [Positive strand]	22	92	37598999	37599090	((((.(((-<<<<<<<<-<<<<<<<<<<<<.....((((.((.((((....))))))..)))))))))))))))).))))))))))).))))	-43.7	-47.5	50.0	0.009901
1	female	5 dna:chromosome chromosome:Sscrofa10.2:5:1:111506441:1 REF	UGAGGUAGUAGUUUGUGCUGUU	ssc-let-7i-5p	64296.0	CUGCGCAAGCUACUGCCUUGC(28)	ssc-let-7i-3p	GCCCUGGCUGAGGUAGUAGUUUGUGCUGUUGGUCGGGUUGUGACAUUGCCCGCUGUGGAGAUAACUGCGCAAGCUACUGCCUUGCUAGUGC	30021229	30021250	+ [Positive strand]	22	91	30021221	30021311	((.(((((-<<<<<<<<<<<<<<<<<-<<<((.(((((.........)))))))........))}=}}}}}}}}}}}}}}}}}}}))).))	-45.0	-49.45055	56.04396	0.009901
1	female	X dna:chromosome chromosome:Sscrofa10.2:X:1:144288218:1 REF	UGAGUACCGCCAUGUCUGUUGGG	NA(eca-mir-1911)	7.0	NO		GCAUCUGCUGAGUACCGCCAUGUCUGUUGGGAAUCCACAAUCUCCCAACAGGCAUCGUGGUCUCUGCUGAUGC	108710180	108710202	+ [Positive strand]	23	73	108710172	108710244	(((((.((-<<<-<<<<<-<<<<<<<<<<<<(..........))))))))))))).)))))))).)).)))))	-42.6	-58.35616	54.79452	0.009901
1	female	7 dna:chromosome chromosome:Sscrofa10.2:7:1:134764511:1 REF	UGAUUGUCCAAACGCAAUUCU	ssc-miR-219a-5p*(NA)	26.0	NO		GCGGCUCUUGAUUGUCCAAACGCAAUUCUCGAGUCUAUAGCUCUGGCCGAGAGUUGAGUCUGGACGUCCCGAGCCGU	29752753	29752773	- [Negative strand]	21	77	29752704	29752780	(((((((.-<<<-<<<<<-<<-<<<<<<<((.(((.........)))))))))))).)).))))))))..)))))))	-39.6	-51.42857	55.84416	0.009901
1	female	12 dna:chromosome chromosome:Sscrofa10.2:12:1:63588571:1 REF	UGCGGGGCUAGGGCUAACAGC	ssc-miR-744	1545.0	NO		GGCAGGGUGCGGGGCUAGGGCUAACAGCAGUCUUACUGAAGGUUUCCUGGAAACCACGCACAUGCU	59358209	59358229	+ [Positive strand]	21	66	59358202	59358267	((((..(<<<<<<-<<<<<<--<<<--<((.....)))...)))))))))...)).))))).))))	-28.0	-42.424244	57.575756	0.009901
1	female	5 dna:chromosome chromosome:Sscrofa10.2:5:1:111506441:1 REF	UGCGUUCAUUCUGUUUGGCCUG	NA	9.0	NO		CAGCUCCUUGCGUUCAUUCUGUUUGGCCUGGUGUUCUUUCAGCAGGCGGGACAGCAUGGUCGCAGUGGGCUG	22636825	22636846	- [Negative strand]	22	72	22636782	22636853	((((((.(<<<<--<<<-<<<<<<-<<<<<.((......)).))))).)))))).)))..))))).))))))	-40.5	-56.25	58.333332	0.009901
1	female	2 dna:chromosome chromosome:Sscrofa10.2:2:1:162569375:1 REF	UGCUCUGCAGUGCCCCACCUUG	NA	7.0	NO		CCUUGCAGCAAGGUGGGGUGCUCCAGAGGCGCUGCCUCCUUCCUGGGUGCUCUGCAGUGCCCCACCUUGCUGCUUGG	149836708	149836729	+ [Positive strand]	22	77	149836661	149836737	((..((((((((((((((..((.(((((.(((..((........)))>>>>>>>->>-->>>>>>>>>>))))..))	-52.3	-67.92208	66.233765	0.009901
1	female	13 dna:chromosome chromosome:Sscrofa10.2:13:1:218635234:1 REF	UGCUCUUUUUGAGAGGCUUCUGU	NA	21.0	NO		UGCAGGGUGCUCUUUUUGAGAGGCUUCUGUGAUGACAGGCCCAGAGCACUCAAAAAGAUGGCUCCUUGCA	36576624	36576646	+ [Positive strand]	23	70	36576617	36576686	(((((((-<<<<<<<<<<<<--<<<<<<<<....)))).....)))).))))))))))..)).)))))))	-31.0	-44.285713	51.428574	0.009901
1	female	1 dna:chromosome chromosome:Sscrofa10.2:1:1:315321322:1 REF	UGGAAGACUAGUGAUUUUGUUGUU	ssc-miR-7-5p	8184.0	NO		GCCCCAUCUGGAAGACUAGUGAUUUUGUUGUUGUCUCACUGCGCUCAACAACAAGUCCCAGUCUGCCGCAUGGUGC	212651436	212651459	- [Negative strand]	24	76	212651391	212651466	((.((((.<<<-<<<<<-<-<<<<<-<<<<<<(............))))))))))))).))))).))).)))).))	-27.3	-35.92105	52.63158	0.019802
1	female	GL892815.1 dna:scaffold scaffold:Sscrofa10.2:GL892815.1:1:70817:1 REF	UGGAAGACUAGUGAUUUUGUUGUU	ssc-miR-7-5p	8184.0	NO		GCUGUGUGGAAGACUAGUGAUUUUGUUGUUCUGACGUACUAUGACAACAAGUCACAGCUUCCUCACAGC	39693	39716	+ [Positive strand]	24	69	39687	39755	((((((-<<<<<-<<-<<<<<<<-<<<<<<.((......)).)))))))))))))))))))).))))))	-31.9	-46.231884	44.927536	0.009901
1	female	7 dna:chromosome chromosome:Sscrofa10.2:7:1:134764511:1 REF	UGGAAUGUAAGGAAGUGUGUGA	ssc-miR-206	222.0	NO		CGAGGCCACAUGCUUCUUUAUAUCCCCAUACGGAUUACUUGACUAUGGAAUGUAAGGAAGUGUGUGAUCUCG	52426494	52426515	+ [Positive strand]	22	72	52426449	52426520	((((..(((((((((((((((((..(((((.(..........)))>>>->>>>>>>>>>>>>>>>>-.))))	-31.8	-44.166668	44.444447	0.009901
1	female	7 dna:chromosome chromosome:Sscrofa10.2:7:1:134764511:1 REF	UGGACGGAGAACUGAUAAGGGU	ssc-miR-184	129.0	NO		CCCUUAUCACUUUUCCAGCCAGCUUUGUGACUCUAAAUGUUGGACGGAGAACUGAUAAGGG	53883677	53883698	+ [Positive strand]	22	61	53883637	53883697	(((((((((.((((((..(((((((((......)))).))>>>-->>>>>>->>>>>>>>>	-27.3	-44.754097	45.901638	0.009901
1	female	GL894254.2 dna:scaffold scaffold:Sscrofa10.2:GL894254.2:1:238012:1 REF	UGGACGGAGAACUGAUAAGGGU	ssc-miR-184	129.0	NO		CCCUUAUCACUUUUCCAGCCAGCUUUGUGACUCUAAAUGUUGGACGGAGAACUGAUAAGGG	214213	214234	- [Negative strand]	22	61	214213	214273	(((((((((.((((((..(((((((((......)))).))>>>-->>>>>>->>>>>>>>>	-27.3	-44.754097	45.901638	0.009901
1	female	14 dna:chromosome chromosome:Sscrofa10.2:14:1:153851969:1 REF	UGGACGGCUGGAUGGACAGUC	NA	13.0	NO		GGACGGCUGGAUGGACAGUCAGGAGAAGGACGUGAGUGACUGUCUGCUCAGCCGCC	152293999	152294019	+ [Positive strand]	21	56	152294000	152294055	<<-<<<<<<--<<<<<<<<<.........((....)))))))))))..))))))))	-27.66	-49.392857	62.5	0.009901
1	female	14 dna:chromosome chromosome:Sscrofa10.2:14:1:153851969:1 REF	UGGAGAGAAAGGCAGUUCCUGA	ssc-miR-185	2053.0	NO		GAGGGAUUGGAGAGAAAGGCAGUUCCUGAUGGUCCCCUCCCCAGGGGCUGGCUUUCCUCUGGUCCUUC	55086534	55086555	+ [Positive strand]	22	68	55086527	55086594	(((((((--<<<-<<<<<-<<<<<<<<<-.((......)).))))))))).))))))))..)))))))	-41.5	-61.02941	60.294117	0.009901
1	female	1 dna:chromosome chromosome:Sscrofa10.2:1:1:315321322:1 REF	UGGAGUGUGACAAUGGUGUUUGU	ssc-miR-122-5p	7.0	NO		CAGAGCUGUGGAGUGUGACAAUGGUGUUUGUGUCCAAACUAUCAAACGCCAUUAUCACACUAAAUAGCUACUG	179916384	179916406	- [Negative strand]	23	73	179916341	179916413	((((((((<--<<<<<<<-<<<<<<<<<<<-((....))...))))))))))).)))))))..)))))).)))	-36.4	-49.863018	42.46575	0.009901
1	female	14 dna:chromosome chromosome:Sscrofa10.2:14:1:153851969:1 REF	UGGCACCAGCACUGGCGGUGG	ssc-miR-9851-3p	7.0	NO		GUGAGCCCGGCGCUGGCAGUGUUGGUGGCACUCGUGUGGUGGCAGUGGCACCAGCACUGGCGGUGGCGGUCGC	138325844	138325864	- [Negative strand]	21	73	138325836	138325908	((((..(((.(((((.(((((((((((.((((.((......))))>>->>>>>>>>>>>->>>>>-)))))))	-45.8	-62.739723	71.23288	0.009901
1	female	4 dna:chromosome chromosome:Sscrofa10.2:4:1:143465943:1 REF	UGGCGUAGAUCACAGACAC	ssc-miR-4331-5p	8.0	NO		GCUGUGGCGUAGAUCACAGACACUGCUCAGAUCCAGCAUUGCUGUGGCUGUGGUGUAGGCCAGCGGC	8870964	8870982	+ [Positive strand]	19	67	8870960	8871026	((((<<<<-<<-<<<<<<<-<<<.((..............)).))).))))))).)).)))).))))	-30.24	-45.134327	59.701492	0.039604
1	female	7 dna:chromosome chromosome:Sscrofa10.2:7:1:134764511:1 REF	UGGCGUAGAUCACAGACAC	ssc-miR-4331-5p	8.0	NO		CUGAGCUGUGGCGUAGAUCACAGACACGGCUCCGAUCCCGAGUUGCUAUGGCUGUGGUGUAGGCUGACAGCUGUAG	57061914	57061932	+ [Positive strand]	19	76	57061906	57061981	((((((((<<<<-<<-<<<<<<<-<<-.((.(((....)).)..))..)).))))))).)).))).)))))).)))	-31.9	-41.973682	57.894737	0.019802
1	female	14 dna:chromosome chromosome:Sscrofa10.2:14:1:153851969:1 REF	UGGCGUAGAUCACAGACACAGC	ssc-miR-4331-5p	50.0	NO		GCUGUGGCGUAGAUCACAGACACAGCUUGGAUCUGGUGUUGCUGUGGCUGUGGUGUAGGCCAGCAGC	144183490	144183511	+ [Positive strand]	22	67	144183486	144183552	((((<<<<-<<-<<<<<<<-<<<<<<..............)))))).))))))).)).)))).))))	-35.54	-53.044777	58.208954	0.009901
1	female	6 dna:chromosome chromosome:Sscrofa10.2:6:1:157765593:1 REF	UGGCGUAGAUCACAGACACAGC	ssc-miR-4331-5p	50.0	NO		GAGCUAUGGCGUAGAUCACAGACACAGCUCAGAUCUGGCAUUGCUGUGGCUGUGGUGUAGGCCAGCAGCUU	60130147	60130168	- [Negative strand]	22	71	60130103	60130173	(((((.<<<<-<<-<<<<<<<-<<<<<<..............)))))).))))))).)).))))..)))))	-35.84	-50.478874	54.929577	0.009901
1	female	2 dna:chromosome chromosome:Sscrofa10.2:2:1:162569375:1 REF	UGGCUCAGUUCAGCAGGAAC	ssc-miR-24-3p	8414.0	GUGCCUACUGAGCUGAAACAC(23)	ssc-miR-24-1-5p	GCCUCCCGUGCCUACUGAGCUGAAACACAGUUGAUUUGUGCAGACUGGCUCAGUUCAGCAGGAACAGGAGUC	65582223	65582242	+ [Positive strand]	20	72	65582178	65582249	(.((((.{{={{{={{{{{{{{{===={((((..........)))>>-->>>>>>>>>->>>->>.)))).)	-29.4	-40.833332	54.166668	0.019802
1	female	1 dna:chromosome chromosome:Sscrofa10.2:1:1:315321322:1 REF	UGGGUCACAGAAGAGGGUCUGG	ssc-miR-2366	101.0	NO		CCUGGCCCCAGGGUCCUCUUGUCUGAGCCCCAGAAAGAGGAGAGAGCGCUGGGUCACAGAAGAGGGUCUGGGGGACAGG	142822138	142822159	+ [Positive strand]	22	79	142822089	142822167	((((.((((.((..(((((..((((.(.(((((...(.........).)>>>>->->>>>>>>>>-->>->))).))))	-39.2	-49.620255	64.55696	0.049505
1	female	1 dna:chromosome chromosome:Sscrofa10.2:1:1:315321322:1 REF	UGGGUCACAGAAGAGGGUCUGG	ssc-miR-2366	101.0	NO		CCUGGCCCCAGGGUCCUCUUGUCUGAGCCCCAGAAAGAGGAGAGAGCGCUGGGUCACAGAAGAGGGUCUGGGGGACAGG	142775307	142775328	- [Negative strand]	22	79	142775298	142775376	((((.((((.((..(((((..((((.(.(((((...(.........).)>>>>->->>>>>>>>>-->>->))).))))	-39.2	-49.620255	64.55696	0.049505
1	female	12 dna:chromosome chromosome:Sscrofa10.2:12:1:63588571:1 REF	UGGGUCUUUGCGGGCGAGAUGA	ssc-miR-193a-5p	16.0	NO		GCUGAGGGCUGGGUCUUUGCGGGCGAGAUGAGGGUGUUGGUUCAACUGGCCUACAAAGUCCCAGUCCUCGGC	45165081	45165102	- [Negative strand]	22	72	45165039	45165110	(((((((((<<<<-<<<<<--<<<-<<-<<<(........)))).)).)))..))))).)))))))))))))	-46.3	-64.30556	61.11111	0.009901
1	female	GL894231.1 dna:scaffold scaffold:Sscrofa10.2:GL894231.1:1:33892:1 REF	UGGUCGACCAGUUGGAAAGU	NA(bta-mir-412)	229.0	NO		GACGGAUGGUCGACCAGUUGGAAAGUAAUUGUUUCGAAUGUACUUCACCUGGUCCACUAGCCGUC	6768	6787	- [Negative strand]	20	65	6728	6792	(((((.<<<<-<<<<<<-<<<--<<<((((......))).))))))).)))))).)))).)))))	-24.2	-37.23077	49.23077	0.009901
1	female	10 dna:chromosome chromosome:Sscrofa10.2:10:1:79102373:1 REF	UGGUGGUUUACAAAGUAAUUC	NA(bta-mir-873)	12.0	NO		AGUGCUGUGGAUUUCUUUGUGAAUCACCAUAUCUAAGCUAAUGUGGUGGUGGUUUACAAAGUAAUUCAUAGUGCU	42052739	42052759	+ [Positive strand]	21	75	42052693	42052767	((..(((((((((.((((((((((((((((......((....)).)>>>>>>>>>>>>>>>->>>>>))))..))	-37.2	-49.600002	37.333332	0.009901
1	female	10 dna:chromosome chromosome:Sscrofa10.2:10:1:79102373:1 REF	UGGUGGUUUACAAAGUAAUUC	NA(bta-mir-873)	12.0	NO		AGUGCUGUGGAUUUCUUUGUGAAUCACCAUAUCUAAGCUAAUGUGGUGGUGGUUUACAAAGUAAUUCAUAGUGCU	42170928	42170948	- [Negative strand]	21	75	42170919	42170993	((..(((((((((.((((((((((((((((......((....)).)>>>>>>>>>>>>>>>->>>>>))))..))	-37.2	-49.600002	37.333332	0.009901
1	female	4 dna:chromosome chromosome:Sscrofa10.2:4:1:143465943:1 REF	UGUAAACAUCCCCGACUGGAAGCU	ssc-miR-30d	16270.0	NO		GUAAACAUCCCCGACUGGAAGCUGUAAGACAUAGCUAAGCUUUCAGUCAGAUGUUUGC	6713525	6713548	+ [Positive strand]	24	58	6713526	6713583	<<<<<<<<<---<<<<<<<<<<<...((......)).))))))))))).)))))))))	-25.5	-43.96552	44.827587	0.009901
1	female	GL895891.2 dna:scaffold scaffold:Sscrofa10.2:GL895891.2:1:182556:1 REF	UGUAAACAUCCCCGACUGGAAGCU	ssc-miR-30d	16270.0	NO		GUAAACAUCCCCGACUGGAAGCUGUAAGACAUAGCUAAGCUUUCAGUCAGAUUUUUGC	160436	160459	- [Negative strand]	24	58	160400	160457	<<<<<-<<<---<<<<<<<<<<<...((......)).))))))))))).))).)))))	-19.5	-33.62069	43.103447	0.009901
1	female	4 dna:chromosome chromosome:Sscrofa10.2:4:1:143465943:1 REF	UGUAAACAUCCUACACUCAGCU	ssc-miR-30b-5p	1423.0	NO		GUAAACAUCCUACACUCAGCUGUAAUACAUGGAUUGGCUGGGAGGUGGAUGUUUAC	6717653	6717674	+ [Positive strand]	22	56	6717654	6717709	<<<<<<<<<<-<<-<<<<<<<(............))))))))..))))))))))))	-23.2	-41.428574	44.642857	0.009901
1	female	GL895891.2 dna:scaffold scaffold:Sscrofa10.2:GL895891.2:1:182556:1 REF	UGUAAACAUCCUACACUCAGCU	ssc-miR-30b-5p	1423.0	NO		GUAAACAUCCUACACUCAGCUGUAAUACAUGGAUUGGCUGGGAGGUGGAUGUUUAC	156310	156331	- [Negative strand]	22	56	156274	156329	<<<<<<<<<<-<<-<<<<<<<(............))))))))..))))))))))))	-23.2	-41.428574	44.642857	0.009901
1	female	6 dna:chromosome chromosome:Sscrofa10.2:6:1:157765593:1 REF	UGUAAACAUCCUACACUCUCAGC	ssc-miR-30c-5p	8500.0	CUGGGAGAGGGUUGUUUACUCC(26)	ssc-miR-30c-1-3p	GUAAACAUCCUACACUCUCAGCUGUGAGCUCGAGGUGGCUGGGAGAGGGUUGUUUAC	157473643	157473665	- [Negative strand]	23	57	157473607	157473663	<<<<<<<-<<<---<<<<<<<<..(.........)..)))))))).))).)))))))	-23.3	-40.87719	52.63158	0.019802
1	female	1 dna:chromosome chromosome:Sscrofa10.2:1:1:315321322:1 REF	UGUAAACAUCCUACACUCUCAGC	ssc-miR-30c-5p	8500.0	NO		GUAAACAUCCUACACUCUCAGCUGUGGAAAGUAAGAAAGCUGGGAGAAGGCUGUUUAC	57721736	57721758	- [Negative strand]	23	58	57721699	57721756	<<<<<<<-<<<---<<<<<<<<(..............))))))))).))).)))))))	-22.84	-39.37931	44.827587	0.009901
1	female	GL895276.2 dna:scaffold scaffold:Sscrofa10.2:GL895276.2:1:267624:1 REF	UGUAAACAUCCUACACUCUCAGC	ssc-miR-30c-5p	8500.0	NO		GUAAACAUCCUACACUCUCAGCUGUGGAAAGUAAGAAAGCUGGGAGAAGGCUGUUUAC	226526	226548	+ [Positive strand]	23	58	226527	226584	<<<<<<<-<<<---<<<<<<<<(..............))))))))).))).)))))))	-22.84	-39.37931	44.827587	0.009901
1	female	1 dna:chromosome chromosome:Sscrofa10.2:1:1:315321322:1 REF	UGUAAACAUCCUCGACUGGAAGCU	ssc-miR-30a-5p	11789.0	NO		GCGGCUGUAAACAUCCUCGACUGGAAGCUGUGAGGCUGAAGACGGGCUUUCAGUCGGAUGUUUGCAGCCGC	57750799	57750822	- [Negative strand]	24	71	57750756	57750826	(((((<<<<<<<<<<<--<<<<<<<<<<<((..........)).)))))))))))))))))))))))))))	-44.4	-62.535213	57.746475	0.009901
1	female	GL895276.2 dna:scaffold scaffold:Sscrofa10.2:GL895276.2:1:267624:1 REF	UGUAAACAUCCUCGACUGGAAGCU	ssc-miR-30a-5p	11789.0	NO		GCGGCUGUAAACAUCCUCGACUGGAAGCUGUGAGGCUGAAGACGGGCUUUCAGUCGGAUGUUUGCAGCCGC	200566	200589	+ [Positive strand]	24	71	200561	200631	(((((<<<<<<<<<<<--<<<<<<<<<<<((..........)).)))))))))))))))))))))))))))	-44.4	-62.535213	57.746475	0.009901
1	female	2 dna:chromosome chromosome:Sscrofa10.2:2:1:162569375:1 REF	UGUAACAGCAACUCCAUGUGGA	ssc-miR-194a-5p	39.0	NO		CCACCCCCUGUAACAGCAACUCCAUGUGGAAGUGCCCACUAGUUCCAGUGGGGCUGCUGUUAUCUGGGGUGG	6416789	6416810	+ [Positive strand]	22	72	6416781	6416852	(((((((.-<<<<<<<<<-<<<<<<-<<<<(.((.....)).))))))))))).)))))))))..)))))))	-42.0	-58.333332	58.333332	0.009901
1	female	X dna:chromosome chromosome:Sscrofa10.2:X:1:144288218:1 REF	UGUCAGUUUGUCAAAUACCCCA	ssc-miR-223	13.0	NO		GCCACGCUCCGUGUAUUUGACAAGCUGAGUUGGACACUCCAUGUAGUAGAGUGUCAGUUUGUCAAAUACCCCAAGUGCGGC	58752475	58752496	+ [Positive strand]	22	81	58752424	58752504	(((.((((..(.((((((((((((((......(((((((.........)))>>>>>>>>>>>>>>>>>>->--)))).)))	-35.2	-43.45679	50.617283	0.009901
1	female	14 dna:chromosome chromosome:Sscrofa10.2:14:1:153851969:1 REF	UGUCUGCCCGCAUGCCUGCCUCU	NA(hsa-mir-346)	62.0	NO		GGGCGUCUGUCUGCCCGCAUGCCUGCCUCUCUGUGGCUCUGAAGGAGGCAGGGGCUGGGCCUGCAGCUGCCU	94051883	94051905	- [Negative strand]	23	72	94051840	94051911	(((((.(<<<--<<<<<<---<<<<<<<<-((..........)))))))))).)).))))..)))).)))))	-39.1	-54.305553	69.44444	0.079208
1	female	GL895293.1 dna:scaffold scaffold:Sscrofa10.2:GL895293.1:1:97205:1 REF	UGUGACAGAUUGAUAACUGAAA	ssc-miR-542-3p	210.0	NO		CUCAGACGUCUCGGGGAUCAUCAUGUCACGAGAGACCACUGUGCACUUGUGACAGAUUGAUAACUGAAAGGUCUGGG	3396	3417	+ [Positive strand]	22	77	3349	3425	(((((((.(.((((..((((...(((((((((.(((....)).).))>>>>>>>--->>>>-->>>>->.)))))))	-33.9	-44.025974	50.64935	0.009901
1	female	11 dna:chromosome chromosome:Sscrofa10.2:11:1:87690581:1 REF	UGUGCAAAUCCAUGCAAAACUG	ssc-miR-19b	84.0	NO		CUAUGGUUAGUUUUGCAGGUUUGCAUCCAGCUGUGUGAUAUUCUGCUGUGCAAAUCCAUGCAAAACUGACUGUGG	66610693	66610714	+ [Positive strand]	22	75	66610647	66610721	(((((((((((((((((((((((((..((((.............))>>>>>>>>->>->>>>>>>>>>)))))))	-34.32	-45.76	44.0	0.009901
1	female	X dna:chromosome chromosome:Sscrofa10.2:X:1:144288218:1 REF	UGUGCAAAUCCAUGCAAAACUG	ssc-miR-19b	84.0	NO		UUACAGUUAGUUUUGCAGGUUUGCAUUUCAGCGUAUGUAUGUGUAUAUGGCUGUGCAAAUCCAUGCAAAACUGAUUGUGA	126199658	126199679	- [Negative strand]	22	80	126199650	126199729	(((((((((((((((((((((((((...((((.((((((....))))))))>>>>>>>>->>->>>>>>>>>>)))))))	-37.4	-46.750004	37.5	0.009901
1	female	GL896425.1 dna:scaffold scaffold:Sscrofa10.2:GL896425.1:1:2923:1 REF	UGUGGUGCCUGACGUCUUGGCA	ssc-miR-10383	8.0	NO		GCCCACAGCCAGGGCUGCAGGCACUGACAUUCACCCAUGGUAUUGUGGUGCCUGACGUCUUGGCAGUGGGC	1753	1774	- [Negative strand]	22	71	1746	1816	((((((.((((((((..((((((((.(((...(((...)))..>>>>>>>>>>>-->>>>>>>>-))))))	-43.8	-61.69014	61.971832	0.009901
1	female	17 dna:chromosome chromosome:Sscrofa10.2:17:1:69701581:1 REF	UUAAGACUUGCAGUGAUGUUU	ssc-miR-499-5p	396.0	NO		GGCGGCCGUUAAGACUUGCAGUGAUGUUUAACUCCUCUCCACGUGAACAUCACAGCAAGUCUGUGCUGCU	43571160	43571180	+ [Positive strand]	21	70	43571152	43571221	((((((..---<<<<<<<<-<<<<<<<<<(.............)))))))))).))))))))..))))))	-31.52	-45.028572	51.428574	0.009901
1	female	13 dna:chromosome chromosome:Sscrofa10.2:13:1:218635234:1 REF	UUAAUGCUAAUUGUGAUAGGGGU	ssc-miR-155-5p	49.0	NO		AUAUGCUGUUAAUGCUAAUUGUGAUAGGGGUUUUUACCUCCGUCUGACUCCUACAUGUUAGCAUUAACAGGGUAU	199063392	199063414	- [Negative strand]	23	75	199063347	199063421	((((.(((<<<<<<<<<<<-<<<-<<<<<<<(...((....))..))))))))))))))))))))))))).))))	-49.0	-65.33333	38.666664	0.009901
1	female	JH118804.1 dna:scaffold scaffold:Sscrofa10.2:JH118804.1:1:141760:1 REF	UUAAUGCUAAUUGUGAUAGGGGU	ssc-miR-155-5p	49.0	NO		AUAUGCUGUUAAUGCUAAUUGUGAUAGGGGUUUUUACCUCCGUCUGACUCCUACAUGUUAGCAUUAACAGGGUAU	133231	133253	- [Negative strand]	23	75	133186	133260	((((.(((<<<<<<<<<<<-<<<-<<<<<<<(...((....))..))))))))))))))))))))))))).))))	-32.2	-42.933334	38.666664	0.009901
1	female	16 dna:chromosome chromosome:Sscrofa10.2:16:1:86898991:1 REF	UUACAGUUGUUCAACCAGUUACU	ssc-miR-582-5p	11.0	NO		GGUUACAGUUGUUCAACCAGUUACUAAUCUAACUAACUGUAACCGGUUGAACAACUGAACC	41335762	41335784	+ [Positive strand]	23	61	41335760	41335820	((<<-<<<<<<<<<<<<<-<<<<<-.............))))).)))))))))))))))))	-29.74	-48.7541	39.34426	0.009901
1	female	14 dna:chromosome chromosome:Sscrofa10.2:14:1:153851969:1 REF	UUAGGGCCCUGGCUCCAUCUCC	ssc-miR-1296-5p	22.0	NO		CUGGGUUAGGGCCCUGGCUCCAUCUCCUUUAGGAAAACCUUCUGUGGGGAGUGGGGUUUUGACCCUAACCCAG	72055681	72055702	- [Negative strand]	22	73	72055634	72055706	(((((<<<<<<-<--<<<<<<<<--<<(.(((((.....))))).)))..))))))))..).)))))))))))	-26.8	-36.712326	56.164383	0.029703
1	female	4 dna:chromosome chromosome:Sscrofa10.2:4:1:143465943:1 REF	UUAUUGCUUAAGAAUACGCGU	ssc-miR-137	41.0	NO		CUUCGGUGACGGGUAUUCUUGGGUGGAUAAUACGGAUUACGUUGUUAUUGCUUAAGAAUACGCGUAGUCGAGG	131567090	131567110	- [Negative strand]	21	73	131567081	131567153	((((((..(((.(((((((((((..(.(((((((.....)).))>>>>-->>>>>>>>>>>->>>..))))))	-32.4	-44.383564	45.20548	0.009901
1	female	8 dna:chromosome chromosome:Sscrofa10.2:8:1:148491826:1 REF	UUCAACGGGUAUUUAUUGAGC	ssc-miR-95	758.0	NO		AGUGGGCGCUCAAUAAAUGUUUGUUGAAUUGAGAUGCGUUAAAUUCAACGGGUAUUUAUUGAGCACCCACU	4277286	4277306	+ [Positive strand]	21	71	4277243	4277313	((((((.((((((((((((..(((((((((...........))>>>>>>>-->>>>>>>>>>>>.))))))	-37.9	-53.380287	39.43662	0.009901
1	female	13 dna:chromosome chromosome:Sscrofa10.2:13:1:218635234:1 REF	UUCAAGUAACCCAGGAUAGGCU	ssc-miR-26a	1148.0	NO		CAAGUAACCCAGGAUAGGCUGUGCAGGUCCCAAGGGGCCUAUUCUUGGUUACUUG	24885295	24885316	- [Negative strand]	22	55	24885259	24885313	<<<<<<<<<-<<<<<<<<<<.(...(....)..).)))))))))).)))))))))	-27.9	-50.727272	52.727272	0.009901
1	female	GL895994.1 dna:scaffold scaffold:Sscrofa10.2:GL895994.1:1:71876:1 REF	UUCAAGUAAUCCAGGAUAGGCU	ssc-miR-26a	116770.0	NO		GGAUUCAAGUAAUCCAGGAUAGGCUGUUUCCAUCUGUGAGGCCUAUUCUUGAUUACUUGUUUCU	40653	40674	+ [Positive strand]	22	64	40650	40713	(((--<<<<<<<<<-<<<<<<<<<<..............)))))))))).)))))))))..)))	-28.04	-43.8125	40.625	0.009901
1	female	GL892871.2 dna:scaffold scaffold:Sscrofa10.2:GL892871.2:1:56517:1 REF	UUCAAGUAAUUCAGGAUAGGUU	ssc-miR-26b-5p	7414.0	CCUGUUCUCCAUUACUUGGCU(8)	ssc-miR-26b-3p	CCCAGUUCAAGUAAUUCAGGAUAGGUUGUGUGCUGUCCAGCCUGUUCUCCAUUACUUGGCUCGGG	56020	56041	+ [Positive strand]	22	65	56015	56079	(((((<-<<<<<<<<--<<<<<<<<<<(.(......))))}}}}}}}}==}}}}}}}}}}}.)))	-28.5	-43.846153	50.769234	0.009901
1	female	2 dna:chromosome chromosome:Sscrofa10.2:2:1:162569375:1 REF	UUCACAGUGGCUAAGUUCCG	ssc-miR-27a	2164.0	NO		GGGGAGCAGGGCUUAGCUGCUUGUGAGCAGGUCCACAGCAAGUCGUGUUCACAGUGGCUAAGUUCCGCCCCC	65582068	65582087	+ [Positive strand]	20	72	65582021	65582092	((((.((.(((((((((..((.(((((((.(.(........).).))>>>>>>>-->>>>>>>>>->)))))	-40.5	-56.25	61.11111	0.009901
1	female	10 dna:chromosome chromosome:Sscrofa10.2:10:1:79102373:1 REF	UUCACAGUGGCUAAGUUCUGC	ssc-miR-27b-3p	35628.0	AGAGCUUAGCUGAUUGGUGAAC(13)	ssc-miR-27b-5p	AGGUGCAGAGCUUAGCUGAUUGGUGAACAGUGACUGGUUUCCGCUUUGUUCACAGUGGCUAAGUUCUGCACCU	31340888	31340908	- [Negative strand]	21	73	31340883	31340955	(((((({{{{{{{{{{{{===={{{{{{((....(((...)))..)))>>>>>-->>>>>>>>>>>>>>))))	-40.2	-55.068493	49.315067	0.009901
1	female	7 dna:chromosome chromosome:Sscrofa10.2:7:1:134764511:1 REF	UUCACUGGAGUUUUGUUUA	NA	7.0	NO		GUCUUCCUUUUCACUGGAGUUUUGUUUAAUACCUAAAAGUAUUAACUGGACUCUAGUAGGAGAC	78201618	78201636	+ [Positive strand]	19	64	78201609	78201672	((((.(((.---<<<<<<<<<--<<<-<((((......))))))))..))))))))))))))))	-23.0	-35.9375	35.9375	0.009901
1	female	X dna:chromosome chromosome:Sscrofa10.2:X:1:144288218:1 REF	UUCAUUCGGCUGUCCAGAUGUA	NA(bta-mir-1298)	779.0	UACAUCUGGGCAACUGAUUGAAC(8) CAUCUGGGCAACUGAUUGAACU(8)		GUUAAGAGUUCAUUCGGCUGUCCAGAUGUAUCCAAGUACCCCGAUAUUUGGCAAUAAAUACAUCUGGGCAACUGAUUGAACUUUUCAC	108691617	108691638	+ [Positive strand]	22	88	108691609	108691696	((.(((((<<<<-<<<<-<<<<<<<<<<<<((((((((......)))))))......)}}}}}}}}}}}}=}}}}=}}}}})))).))	-39.8	-45.227272	40.909092	0.009901
1	female	GL896017.1 dna:scaffold scaffold:Sscrofa10.2:GL896017.1:1:127724:1 REF	UUCCCAUUGAGACUGAGCAUCU	ssc-miR-4338-3p*(NA)	6.0	NO		GAGAUGUUCAGUCUCAGUGGGAACCGUGUGUAAGUCUUGUUCCCAUUGAGACUGAGCAUCUC	115029	115050	- [Negative strand]	22	62	115027	115088	((((((((((((((((((((((((...(.......)..)>>>>>>>>>>>>>>>>>>>>>>)	-41.2	-66.451614	48.387096	0.009901
1	female	1 dna:chromosome chromosome:Sscrofa10.2:1:1:315321322:1 REF	UUCCCUUUGUCAUCCUAUGCCU	ssc-miR-204	5988.0	NO		UGGACUUCCCUUUGUCAUCCUAUGCCUGAGAAUAUAUGAAGGAGGCUGGGAAGGCAAAGGGACGUUCA	250527073	250527094	- [Negative strand]	22	68	250527031	250527098	(((((-<<<<<<<<<<-<<<<<-<<<<...............))))))))).)))))))))).)))))	-33.16	-48.764706	48.52941	0.009901
1	female	4 dna:chromosome chromosome:Sscrofa10.2:4:1:143465943:1 REF	UUCCUGAGUCGGACUGGGCUGC	ssc-miR-9858-5p	13.0	NO		CGGGGUUCCUGAGUCGGACUGGGCUGCGGAGCGUCUACACGCACCCCAUCCCCCUCCGGAGCGCUG	56174511	56174532	+ [Positive strand]	22	66	56174506	56174571	(((.(<<<<-<<<--<<<-<<<<-<<<(...........)))).)))))))..))).))))).)))	-32.1	-48.63636	71.21212	0.059406
1	female	15 dna:chromosome chromosome:Sscrofa10.2:15:1:157681621:1 REF	UUGCAUAGUCACAAAAGUGAUC	ssc-miR-153	60.0	NO		CUGCCAGCGUCAUUUUUGUGAUCUGCAGCUAGUAUUCUCACUCCAGUUGCAUAGUCACAAAAGUGAUCAUUGGCAG	134369161	134369182	- [Negative strand]	22	76	134369152	134369227	(((((((.((((((((((((((.((((((((((......)))..))>>>>>-->>>>>>>>>>>>>>-.)))))))	-34.9	-45.921055	44.736843	0.009901
1	female	X dna:chromosome chromosome:Sscrofa10.2:X:1:144288218:1 REF	UUGCAUAUGUAGGAUGUCCCA	NA(bta-mir-448)	26.0	NO		CGGGGAGGUUGAACAUCCUGCAUAGUGCUGCCAGGAAAUCCCUAUUUUAUACUAAGAGGGGGCUGGCUGGUUGCAUAUGUAGGAUGUCCCAUCUCCCUG	108806730	108806750	+ [Positive strand]	21	99	108806660	108806758	(((((((((.(.((((((((((((.(((.(((((..(..((((.(((......))).))))..)..))))>->>>>>>>>>>>>>>>->->))))))))	-52.2	-52.727276	51.515152	0.009901
1	female	3 dna:chromosome chromosome:Sscrofa10.2:3:1:144787322:1 REF	UUGGCUCUGCGAGGUCGGCUCA	ssc-miR-1842	11.0	NO		GCCUGGGGUUCUGAUGUGGCGGUGGGCAACGUGAGGGCAGCCAGCACCUGUGAGGUUGGUGGUGCUGACGUUGGCUCUGCGAGGUCGGCUCAAGGU	42401526	42401547	- [Negative strand]	22	96	42401521	42401616	((((.(((..(((((.(.((((.((.((((((.((.((.((((((..(...)..)))))).)).)).)))>>>->>>>>>->->>>>>>>>-))))	-45.6	-47.5	64.58333	0.019802
1	female	2 dna:chromosome chromosome:Sscrofa10.2:2:1:162569375:1 REF	UUGGUCCUAGUCUGGGUGCAAAC	NA(bta-mir-1543)	6.0	NO		UGCACCUCCGAGAGUGGAAUAACUCCUGCUGUGGAGUUGGUCCUAGUCUGGGUGCA	147014246	147014268	+ [Positive strand]	23	56	147014210	147014265	(((((((...(((.((((.(((((((......))))>>>->>>->->>>>>>>>>>	-32.4	-57.857143	55.35714	0.009901
1	female	16 dna:chromosome chromosome:Sscrofa10.2:16:1:86898991:1 REF	UUGGUGUACACUGGAAUAGCU	NA	7.0	NO		GACUUGGACAGCUGUUCCAGUGUACACCAGCUGAAUAUUGGUUCUGGAGUUGGUGUACACUGGAAUAGCUGUCCUGUC	18362938	18362958	+ [Positive strand]	21	78	18362889	18362966	(((..(((((((((((((((((((((((((((((((....))))...))>>>>>>>>>>>>>>>>>>>>>)))).)))	-55.1	-70.64102	48.71795	0.009901
1	female	16 dna:chromosome chromosome:Sscrofa10.2:16:1:86898991:1 REF	UUGUGCUUGAUCUAACCAUGU	ssc-miR-218-5p	5923.0	NO		GCUUUCCUUUGUGCUUGAUCUAACCAUGUGGUGGAACGAUGGAAACGGAACAUGGUUCUGUCAAGCACCGCGGAAAGC	59686638	59686658	+ [Positive strand]	21	78	59686630	59686707	(((((((.--<<<<<<<<<--<<<<<<<<..........((....))..))))))))..)))))))))...)))))))	-35.6	-45.64102	50.0	0.009901
1	female	8 dna:chromosome chromosome:Sscrofa10.2:8:1:148491826:1 REF	UUGUGCUUGAUCUAACCAUGU	ssc-miR-218-5p	5923.0	NO		UUCUGUUGUGCUUGAUCUAACCAUGUGGUUGCCAGGUAUGAGUAAAACAUGGUUCUGUCAAGCACCAUGGAA	15443815	15443835	- [Negative strand]	21	72	15443768	15443839	(((((<-<<<<<<<<<--<<<<<<<<..((((((....)).)))).))))))))..))))))))).))))))	-32.9	-45.694447	43.055553	0.009901
1	female	GL893382.1 dna:scaffold scaffold:Sscrofa10.2:GL893382.1:1:44425:1 REF	UUGUGCUUGAUCUAACCAUGU	ssc-miR-218-5p	5923.0	NO		UUCUGUUGUGCUUGAUCUAACCAUGUGGUUGCCAGGUAUGAGUAAAACAUGGUUCUGUCAAGCACCAUGGAA	26805	26825	- [Negative strand]	21	72	26758	26829	(((((<-<<<<<<<<<--<<<<<<<<..((((((....)).)))).))))))))..))))))))).))))))	-32.9	-45.694447	43.055553	0.009901
1	female	18 dna:chromosome chromosome:Sscrofa10.2:18:1:61220071:1 REF	UUGUGUCAAUAUGCGAUGAUGU	NA(bta-mir-592)	25.0	NO		UUGUGUCAAUAUGCGAUGAUGUGUGUGAUGGCACAGCGUCAUCACGUGGUGACGCAA	22467332	22467353	+ [Positive strand]	22	57	22467332	22467388	<<<<<<<<-<<<<-<<<<<<<<((((....))))).))))))).)))).))))))))	-28.5	-50.0	49.122807	0.009901
1	female	18 dna:chromosome chromosome:Sscrofa10.2:18:1:61220071:1 REF	UUGUGUCAAUAUGCGAUGAUGU	NA(bta-mir-592)	25.0	NO		UUGUGUCAAUAUGCGAUGAUGUGUGUGAUGGCACAGCGUCAUCACGUGGUGACGCAA	22280592	22280613	- [Negative strand]	22	57	22280556	22280612	<<<<<<<<-<<<<-<<<<<<<<((((....))))).))))))).)))).))))))))	-36.9	-64.73685	49.122807	0.039604
1	female	5 dna:chromosome chromosome:Sscrofa10.2:5:1:111506441:1 REF	UUUCCUCUCUGCCCCAUAGGGU	NA(hsa-miR-3059)	88.0	NO		CGCCCUUUCCUCUCUGCCCCAUAGGGUGUAGCUCUAACUACCCUCUAGGGAAGAGAAGGUUGGGUG	100312266	100312287	+ [Positive strand]	22	66	100312261	100312326	(((((---<<<<<<<--<<<-<<<<<-((((......)))).)))))))).)))).)))..)))))	-31.5	-47.727272	56.060608	0.019802
1	female	GL894542.2 dna:scaffold scaffold:Sscrofa10.2:GL894542.2:1:13815:1 REF	UUUGCUCUGCUCCUGCCACAUGC	NA	42.0	NO		GUGCAUGUGGUGUGGAAUUAGGACUUUCAGACUCUCCUGUUUUGCUCUGCUCCUGCCACAUGCAU	9144	9166	- [Negative strand]	23	65	9141	9205	((((((((((((.(((..(((..(...(((......))).--->-->>>->>>>>>>>>>>>>))	-25.4	-39.07692	49.23077	0.019802
1	female	18 dna:chromosome chromosome:Sscrofa10.2:18:1:61220071:1 REF	UUUGGCAAUGGUAGAACUCACACU	ssc-miR-182	22.0	NO		GCACCGUUUUUGGCAAUGGUAGAACUCACACUGGUGAGAUAAUGGGAUCCGGUGGUUCUAGACUUGCCAACUAUGGUGC	20035222	20035245	+ [Positive strand]	24	79	20035214	20035292	(((((((.-<<<<<<<-<-<<<<<<---<<<<((..............))))))))))))..))))))))..)))))))	-33.04	-41.822784	49.36709	0.009901
1	female	7 dna:chromosome chromosome:Sscrofa10.2:7:1:134764511:1 REF	UUUGGUCCCCUUCAACCAGCU	ssc-miR-133a-3p	12.0	NO		CCUGCUCUGGCUGGUCAAACGGAACCAAGUCCGUCUUCCUGAGAGGUUUGGUCCCCUUCAACCAGCUAUAGCAGG	52430336	52430356	+ [Positive strand]	21	75	52430290	52430364	((((((.((((((((..((.((.((((((.((.((((...))))))>>>>>>->>->>-->>>>>>>).))))))	-36.6	-48.8	56.0	0.009901
1	female	17 dna:chromosome chromosome:Sscrofa10.2:17:1:69701581:1 REF	UUUGGUCCCCUUCAACCAGCUGU	ssc-miR-133a-3p	170.0	NO		GCUUUGCUAAAGCUGGUAAAAUGGAACCAAAUCAACUGUUGAAUGGAUUUGGUCCCCUUCAACCAGCUGUAGCUGC	69274674	69274696	- [Negative strand]	23	76	69274667	69274742	((...((((.(((((((..((.((.((((((((............))>>>>>>->>->>-->>>>>>>->))).))	-29.7	-39.07895	44.736843	0.009901
1	female	6 dna:chromosome chromosome:Sscrofa10.2:6:1:157765593:1 REF	UUUGGUCCCCUUCAACCAGCUGU	ssc-miR-133a-3p	170.0	NO		GCUUUGCUAGAGCUGGUAAAAUGGAACCAAAUCGCCUCUUCAAUGGAUUUGGUCCCCUUCAACCAGCUGUAGCUAUGC	99485253	99485275	+ [Positive strand]	23	78	99485206	99485283	((...((((.(((((((..((.((.((((((((............))>>>>>>->>->>-->>>>>>>->)))...))	-32.7	-41.92308	47.435898	0.009901
1	female	15 dna:chromosome chromosome:Sscrofa10.2:15:1:157681621:1 REF	UUUGUUCGUUCGGCUCGCGUGA	ssc-miR-375	109.0	NO		CCCCCGCCCCGCGACGAGCCCCUCGCACAAACCGGACCUGAGCGUUUUGUUCGUUCGGCUCGCGUGAGGCAGGGG	133957594	133957615	+ [Positive strand]	22	75	133957549	133957623	((((.(((.((((.((((((...((.(((((.((........)).>>>>>->>--->>>>>>>>>>-))).))))	-38.6	-51.466663	70.666664	0.009901
1	female	2 dna:chromosome chromosome:Sscrofa10.2:2:1:162569375:1 REF	UUUGUUGGCUCCUCUGAAGUGA	ssc-miR-7142-3p	27.0	NO		UUCCUUUUUCACUCUCCGAGGGGCCUUCAAGGGCAAGUUCUUGUCACCUUUGUUGGCUCCUCUGAAGUGAGAAGGAA	7444711	7444732	- [Negative strand]	22	77	7444703	7444779	((((((((.((((.((.((((((((..(((((((((....)))...))>>>>-->>>>>>>>->>>>>>>)))))))	-37.1	-48.181816	49.35065	0.009901
1	female	GL895293.1 dna:scaffold scaffold:Sscrofa10.2:GL895293.1:1:97205:1 REF	UUUUGCGAUGUGUUCCUAAU	ssc-miR-450a	801.0	NO		ACUAUUUUUGCGAUGUGUUCCUAAUACGUAAUCUAAGUGUAUUGGGAACAUUUUGCAUUCGUAGU	4066	4085	+ [Positive strand]	20	65	4061	4125	(((((---<<<<<-<<<<<<<<<<<(((.........)))))))))))))).)))))...)))))	-26.6	-40.923077	33.846153	0.009901
1	female	GL895293.1 dna:scaffold scaffold:Sscrofa10.2:GL895293.1:1:97205:1 REF	UUUUGCGAUGUGUUCCUAAU	ssc-miR-450a	801.0	NO		GUUUUGCGAUGUGUUCCUAAUAUGCAGUAUAAAUAUAUUGGGAGCAUUUUGCAUGC	4200	4219	+ [Positive strand]	20	56	4199	4254	(<--<<<<<-<<<<<<<<<<<(((.........)))))))))))))).))))).))	-21.3	-38.035713	35.714287	0.009901
2	female	14 dna:chromosome chromosome:Sscrofa10.2:14:1:153851969:1 REF	AAAAGCUGGGUUGAGAGGGCGA	ssc-miR-320	422.0	NO		UCCCCUCCGCCUUCUCUUCCCGGUUCUUCCCGGAGUCGGGAAAAGCUGGGUUGAGAGGGCGAAAAAGGAAGAGGGGA	6954950	6954971	- [Negative strand]	22	77	6954934	6955010	((((((((((((((((..(((((((.((((((....))))>>->>>>>>>-->>>>>>>>>-........)))))))	-49.0	-63.636364	59.740257	0.009901
2	female	X dna:chromosome chromosome:Sscrofa10.2:X:1:144288218:1 REF	AAAAGUGCUUACAGUGCAGGUAG	ssc-miR-106a	209.0	NO		UGUAAAAGUGCUUACAGUGCAGGUAGCUUUUUGAGAUCUACUGCAAUGCAAGCACUUCUUACA	126200229	126200251	- [Negative strand]	23	63	126200191	126200253	(((<<<<<<<<<<-<<-<<<<<-<<<.((.....)).)))))))).)).)))))))).)))))	-22.9	-36.34921	39.68254	0.019802
2	female	12 dna:chromosome chromosome:Sscrofa10.2:12:1:63588571:1 REF	AAACCGUUACCAUUACUGAGU	ssc-miR-451	3415.0	NO		UUGGGGGUGGCGAGCAAACCGUUACCAUUACUGAGUUUAGUAAUGGUAACGGUUCUCUUGCUGCACCCAG	47177127	47177147	+ [Positive strand]	21	70	47177112	47177181	(((((.(..(((((.-<<<<<<<<<<<<<<<<<---.)))))))))))))))))..)))))..).)))))	-44.0	-62.857143	50.0	0.009901
2	female	GL894231.1 dna:scaffold scaffold:Sscrofa10.2:GL894231.1:1:33892:1 REF	AACAUAGAGGAAAUUCCACGU	ssc-miR-376c-3p*(NA)	28.0	NO		AUUUAAAAGGUGGAUAUUCCUUCUAUGUUUAUGUUAUUUGUGGUUAAACAUAGAGGAAAUUCCACGUUUUCAGU	32046	32066	- [Negative strand]	21	74	32038	32111	(((.((((.(((((..(((((.(((((((((.............))>>>>>>>>>>>>-->>>>>->))).)))	-24.32	-32.864864	29.72973	0.009901
2	female	1 dna:chromosome chromosome:Sscrofa10.2:1:1:315321322:1 REF	AACAUUCAACGCUGUCGGUGA	ssc-miR-181a	47982.0	ACCACCGACCGUUGACUGUA(82) AACCACCGACCGUUGACUGUAC(6) ACCACCGACCGUUGACUGUAC(218) ACCACCGACCGUUGACUGUACC(374)	ssc-miR-181a-3p*(NA)	CUCCAAGGAACAUUCAACGCUGUCGGUGAGUUUGGGAUUUGAAAAAACCACCGACCGUUGACUGUACCUUGGGG	299322161	299322181	+ [Positive strand]	21	74	299322153	299322226	((((((((-<<<-<<<<<<--<<<<<<<-((((...........))}}}}}}}}}}}}}}}=}}}=}}))))))	-36.9	-49.86487	50.0	0.009901
2	female	10 dna:chromosome chromosome:Sscrofa10.2:10:1:79102373:1 REF	AACAUUCAACGCUGUCGGUGA	ssc-miR-181a	47982.0	NO		ACAUUCAACGCUGUCGGUGAGUUUGGAAUUCAAAUCAAAACCAUCGACCGUUGAUUGU	26427079	26427099	- [Negative strand]	21	58	26427040	26427097	<<<-<<<<<<--<<<<<<<-((((.((.......)).))))))))))))))))).)))	-21.0	-36.206894	41.37931	0.009901
2	female	1 dna:chromosome chromosome:Sscrofa10.2:1:1:315321322:1 REF	AACAUUCAUUGCUGUCGGUGGGU	ssc-miR-181b	18544.0	NO		CUGCACUCAACAUUCAUUGCUGUCGGUGGGUUUGAGUCUGAAUCAACUCACUGAUCAAUGAAUGCAAACUGCGG	299324026	299324048	+ [Positive strand]	23	74	299324018	299324091	(((((...--<<<<<<<<<--<<<<<<<<<<(.((.......)))))))))))))))))))))).....)))))	-29.4	-39.72973	45.945946	0.009901
2	female	10 dna:chromosome chromosome:Sscrofa10.2:10:1:79102373:1 REF	AACAUUCAUUGCUGUCGGUGGGU	ssc-miR-181b	18544.0	NO		CAUUCAUUGCUGUCGGUGGGUUGAACUGUGUAGACAAGCUCACUGAACAAUGAAUG	26426904	26426926	- [Negative strand]	23	56	26426868	26426923	<<<<<<<<<---<<<<<<<<<(...((....))...)))))))))).)))))))))	-22.4	-40.0	44.642857	0.009901
2	female	2 dna:chromosome chromosome:Sscrofa10.2:2:1:162569375:1 REF	AACAUUCAUUGUUGUCGGUGGGU	ssc-miR-181d-5p	787.0	NO		CAUUCAUUGUUGUCGGUGGGUUGUGAGACGGAGGCCAGACCCACCGAGGGAUGAAUG	65553536	65553558	- [Negative strand]	23	57	65553499	65553555	<<<<<<<<-<--<<<<<<<<<(.((.(.(....))))))))))))))).))))))))	-24.1	-42.280704	56.14035	0.009901
2	female	9 dna:chromosome chromosome:Sscrofa10.2:9:1:153670197:1 REF	AACCCGUAGAUCCGAACUUGUG	ssc-miR-100	31456.0	ACAAGCUUGUGUCUAUAGGUAU(7)	ssc-miR-100-3p*(NA)	ACAAACCCGUAGAUCCGAACUUGUGCUGAUAGUGCACACAAGCUUGUGUCUAUAGGUAUGU	54383425	54383446	- [Negative strand]	22	61	54383388	54383448	(((-<<<--<<<<--<<<-<<<<<<.((......)))}}}}}=}}}==}}}}==}}}=}))	-21.8	-35.7377	44.262295	0.009901
2	female	13 dna:chromosome chromosome:Sscrofa10.2:13:1:218635234:1 REF	AACCCGUAGAUCCGAUCUUGU	ssc-miR-99a-5p	122295.0	CAAGCUCGCUUCUAUGGGUCUG(14)	ssc-miR-99a-3p	CAUUGGCAUAAACCCGUAGAUCCGAUCUUGUGGUGAAGUGGACCGCACAAGCUCGCUUCUAUGGGUCUGUGUCAGUG	191558621	191558641	+ [Positive strand]	21	77	191558611	191558687	((((((((((-<<<<<<<<<--<<<-<<<<<(.((........))))}}}}=}}}==}}}}}}}}}=}}))))))))	-38.7	-50.25974	51.94805	0.009901
2	female	4 dna:chromosome chromosome:Sscrofa10.2:4:1:143465943:1 REF	AACGGAGGCCUCUUACCAGC	NA	7.0	NO		UGUCCAGGAACGGAGGCCUCUUACCAGCAAAUACGUGAGUGAGUGGUGCUGGAAGCCAGUCCUCCAGUCCUGGUCA	129758620	129758639	- [Negative strand]	20	76	129758571	129758646	((.(((((<--<<<<<-<<<<<-<<<<<(..(((....))).....)))))))))..)).)))))..)))))).))	-35.2	-46.31579	56.578945	0.009901
2	female	X dna:chromosome chromosome:Sscrofa10.2:X:1:144288218:1 REF	AACUGUUUGCAGAGGAAACUGAGA	ssc-miR-452	6.0	NO		GCACUUACAACUGUUUGCAGAGGAAACUGAGACUUUGUAACUACAUCUCAGUCUCAACUGCAAAGAAGUAAGUGC	140861159	140861182	- [Negative strand]	24	75	140861115	140861189	((((((((---<-<<<<<<<--<<-<<<<<<<...(((....)))))))))).))..))))))).).))))))))	-31.7	-42.266666	41.333332	0.009901
2	female	9 dna:chromosome chromosome:Sscrofa10.2:9:1:153670197:1 REF	AAGGAGCUUACAAUCUAGCUGGG	ssc-miR-708-5p	730.0	NO		CUGCCCUCAAGGAGCUUACAAUCUAGCUGGGGGUGAAUGACUUGCACAUGAACGCAACUAGACUGUGAGCUUCUAGAGGGCAG	15120529	15120551	- [Negative strand]	23	83	15120476	15120558	((((((((-<<<<<<<<<<<-<<<<<-<<-<.(((.........))).....).)).))))).))))))))))).))))))))	-43.0	-51.80723	51.80723	0.009901
2	female	9 dna:chromosome chromosome:Sscrofa10.2:9:1:153670197:1 REF	AAUCACUAAUUCCACUGCCAUC	NA	124.0	NO		GGCAGUGUAAUUAGCUGAUUGUACUCUGGCGCUUACAAUCACUAAUUCCACUGCC	44167440	44167461	- [Negative strand]	22	55	44167442	44167496	(((((((.((((((.((((((((..(....)..)))>>>>>>>>>>>->>>>>>>	-25.1	-45.636364	45.454548	0.009901
2	female	X dna:chromosome chromosome:Sscrofa10.2:X:1:144288218:1 REF	AAUCCUUGGAACCUAGGUGUGAGU	ssc-miR-362	199.0	NO		AAUCCUUGGAACCUAGGUGUGAGUGCUGCUCUAGUGCAACACACCUAUUCAAGGAUU	48638476	48638499	+ [Positive strand]	24	57	48638476	48638532	<<<<<<<<<<---<<<<<<<<-<-.(((...)))..)..))))))))))))))))))	-25.5	-44.736843	45.614033	0.009901
2	female	1 dna:chromosome chromosome:Sscrofa10.2:1:1:315321322:1 REF	ACAGUAGUCUGCACAUUGGUU	ssc-miR-199b-3p	807.0	CCCAGUGUUUAGACUAUCUGU(10) CCCAGUGUUUAGACUAUCUGUU(53)	ssc-miR-199b-5p	CCGUCUACCCAGUGUUUAGACUAUCUGUUCAGGACUCCCAAAUUGUACAGUAGUCUGCACAUUGGUUAGGCUGG	302681833	302681853	- [Negative strand]	21	74	302681825	302681898	(((((((={{{{{{{={{{{{{{={{{{=((((....))....)).>>>>>>>>>>>->>>>>>>->)))).))	-30.2	-40.81081	47.297295	0.009901
2	female	2 dna:chromosome chromosome:Sscrofa10.2:2:1:162569375:1 REF	ACAGUAGUCUGCACAUUGGUU	ssc-miR-199b-3p	807.0	NO		CCAGUGUUCAGACUACCUGUUCAGGGGGCUCUGAAUGUGUACAGUAGUCUGCACAUUGG	69991788	69991808	- [Negative strand]	21	59	69991789	69991847	(((((((.((((((((.((((((((....)))))......>>>>>>>>>>>->>>>>>>	-25.8	-43.728813	50.847458	0.009901
2	female	5 dna:chromosome chromosome:Sscrofa10.2:5:1:111506441:1 REF	ACGCCCUUCCCCCCCUUCUUCA	ssc-miR-1249	103.0	NO		GGAGGAGGGAGGAGAUGGGCCAAGUUCCCUCUGCCUGGAACGCCCUUCCCCCCCUUCUUC	1499762	1499783	+ [Positive strand]	22	60	1499723	1499782	(((((((((.((.((.((((...(((((........)))>>>>>>->>->>>>>>>>>>>	-31.0	-51.666664	65.0	0.029703
2	female	GL894109.2 dna:scaffold scaffold:Sscrofa10.2:GL894109.2:1:57061:1 REF	ACGCCCUUCCCCCCCUUCUUCA	ssc-miR-1249	103.0	NO		GGAGGAGGGAGGAGAUGGGCCAAGUUCCCUCUGCCUGGAACGCCCUUCCCCCCCUUCUUC	9419	9440	+ [Positive strand]	22	60	9380	9439	(((((((((.((.((.((((...(((((........)))>>>>>>->>->>>>>>>>>>>	-26.3	-43.833332	65.0	0.009901
2	female	14 dna:chromosome chromosome:Sscrofa10.2:14:1:153851969:1 REF	ACUCUUUCCCUGUUGCACUACU	ssc-miR-130b-5p	169.0	CAGUGCAAUGAUGAAAGGGCA(6)	ssc-miR-130b-3p	GCCUGACACUCUUUCCCUGUUGCACUACUGUGGGCCACUGGGAAGCAGUGCAAUGAUGAAAGGGCAUCAGUCAGGC	53695609	53695630	- [Negative strand]	22	76	53695561	53695636	(((((((-<<<<<<<--<<<<<<<<<-<<.....((....)).))=}}}}}}}}}==}}}}}}}==...)))))))	-31.0	-40.789474	55.263157	0.059406
2	female	2 dna:chromosome chromosome:Sscrofa10.2:2:1:162569375:1 REF	ACUGGACUUGGAGUCAGAAGGC	ssc-miR-378	842.0	CUCCUGACUCCAGGUCCUGUGU(7)	ssc-miR-378-5p*(NA)	CACCCAGGGCUCCUGACUCCAGGUCCUGUGUGUUGCCUGGAAAUAGCACUGGACUUGGAGUCAGAAGGCCUGCGUG	157640401	157640422	+ [Positive strand]	22	76	157640354	157640429	(((.((((.{{={{{{{{{{{{{{{{==={{((((........))))>>->>>>>>>>>>>>>>->>->))).)))	-45.3	-59.605263	59.210526	0.009901
2	female	1 dna:chromosome chromosome:Sscrofa10.2:1:1:315321322:1 REF	AGAAUUGUGGCUGGACAUCUGU	ssc-miR-219b-3p	36414.0	UGAUUGUCCAAACGCAAUUCU(52) UGAUUGUCCAAACGCAAUUCUU(28) UGAUUGUCCAAACGCAAUUCUUG(175)	ssc-miR-219b-5p	GCCACUGAUUGUCCAAACGCAAUUCUUGUACGAGUCUGCGGCCAACCGAGAAUUGUGGCUGGACAUCUGUGGC	302806861	302806882	- [Negative strand]	22	73	302806857	302806929	(((((={{{={{{{{=={{{{{{{{{{{...(.((.....)))...))>>>>>>>>>-->>>>>>>>->>)))	-34.6	-47.39726	53.424656	0.009901
2	female	X dna:chromosome chromosome:Sscrofa10.2:X:1:144288218:1 REF	AGACCCUGGUCUGCACUCUAUC	ssc-miR-504	977.0	NO		CUGUUGGGAGACCCUGGUCUGCACUCUAUCUGUAUGCUUACUGAAGGGAGCGCAGGGCAGGGUUUCCCACACAG	129654215	129654236	+ [Positive strand]	22	74	129654207	129654280	((((((((<<<<<<<<-<<<<<-<<<<-<<.(((....))).))..)))).))))).)))))))))))).))))	-44.5	-60.13514	56.75676	0.009901
2	female	2 dna:chromosome chromosome:Sscrofa10.2:2:1:162569375:1 REF	AGACGGAUGACCUUGCUGUUU	NA	8.0	NO		GGAAAAAAAGACGGAUGACCUUGCUGUUUACAUUUAGAAAGGAUAAGCAGCAAGGUUGUCUGUCUUUUUUUCC	151102781	151102801	- [Negative strand]	21	73	151102736	151102808	((((((((<<<<<<<--<<<<<<<<<<<<(..((.....))..)))))))))))))..)))))))))))))))	-43.7	-59.863014	38.356163	0.009901
2	female	3 dna:chromosome chromosome:Sscrofa10.2:3:1:144787322:1 REF	AGAGGUAGUAGGUUGCAUAGUU	ssc-let-7d-5p	2171.0	CUAUACGACCUGCUGCCUUUC(211)	ssc-let-7d-3p	UCCUAGGAAGAGGUAGUAGGUUGCAUAGUUUUAGGGCAGAGAUUUUGCCCACAAGGAGGUAACUAUACGACCUGCUGCCUUUCUUAGGG	44867277	44867298	+ [Positive strand]	22	89	44867269	44867357	((((((((-<<<<<<<<<<<<<<-<<<<<<...(((((((...))))))).(.....)..))}}}}=}}}}}}}}}}}}}}}}))))))	-44.7	-50.22472	47.191013	0.009901
2	female	GL894231.1 dna:scaffold scaffold:Sscrofa10.2:GL894231.1:1:33892:1 REF	AGAGGUCUUCCAUGGUGCAUUCG	NA	30.0	NO		ACUUGAAGAGAGGUCUUCCAUGGUGCAUUCGCUUUAUUUUUUUUGACGAAUCAUACAUGGUUGACCUUUUUUUAGGU	12303	12325	- [Negative strand]	23	77	12256	12332	((((((((<<<<<<<--<<<<<<<<-<<<<<(............).)))))))).)))))..)))))))))))))))	-30.9	-40.12987	36.363636	0.009901
2	female	GL894231.1 dna:scaffold scaffold:Sscrofa10.2:GL894231.1:1:33892:1 REF	AGAGGUUGCCCUUGGUGAAUUC	NA(bta-mir-377)	18.0	NO		CUUGAGCAGAGGUUGCCCUUGGUGAAUUCGCUUUAUUUACGUUGAAUCACACAAAGGCAACUUUUGUUUGAG	10100	10121	- [Negative strand]	22	72	10056	10127	((..(((<<<<<<<<<<-<<<<<<<-<<<((.........).)))))))).))).)))))))))))))..))	-30.5	-42.36111	41.666664	0.009901
2	female	17 dna:chromosome chromosome:Sscrofa10.2:17:1:69701581:1 REF	AGAUCAGAAGGUGAUUGUGGCU	ssc-miR-383-5p*(NA)	579.0	NO		UGCUCCUCAGAUCAGAAGGUGAUUGUGGCUUUGGGUAGAUAUUAAUCAGCCACAGCACUGCCUGGUCAGAAAGAGCA	2603794	2603815	- [Negative strand]	22	77	2603746	2603822	(((((.((-<<<<<<--<<<<-<<<<<<<<...(((........)))))))))))))))..)))))).))..)))))	-31.5	-40.909092	48.05195	0.009901
2	female	14 dna:chromosome chromosome:Sscrofa10.2:14:1:153851969:1 REF	AGCAGCAUUGUACAGGGCUAU	ssc-miR-103	1935.0	NO		AGCUUCUUUACAGUGUUGCCUUGUGGCAUGGAGUUCAAGCAGCAUUGUACAGGGCU	110407110	110407130	- [Negative strand]	21	56	110407111	110407166	((((.((.(((((((((((.(((.(((.....)))))>>>>>>>>>>>>->>>>>>	-21.4	-38.214283	48.214287	0.029703
2	female	16 dna:chromosome chromosome:Sscrofa10.2:16:1:86898991:1 REF	AGCAGCAUUGUACAGGGCUAUGA	ssc-miR-103	33699.0	NO		UGCCCUCGGCUUCUUUACAGUGCUGCCUUGUUGCAUAUGGAUCAAGCAGCAUUGUACAGGGCUAUGAAGGCA	59912666	59912688	+ [Positive strand]	23	72	59912622	59912693	((((.((((((.((.(((((((((((.(((.(.(....).).))>>>>>>>>>>>>->>>>>>-->>.))))	-30.3	-42.083332	50.0	0.009901
2	female	17 dna:chromosome chromosome:Sscrofa10.2:17:1:69701581:1 REF	AGCAGCAUUGUACAGGGCUAUGA	ssc-miR-103	33699.0	NO		CUUUCAGCUUCUUUACAGUGCUGCCUUGUAGCAUUCAGGUCAAGCAGCAUUGUACAGGGCUAUGAAAG	36149798	36149820	- [Negative strand]	23	68	36149794	36149861	(((((((((.((.(((((((((((((((.......))))...->>>>>>>>>>>->>>>>-->>>)))	-26.2	-38.529415	45.588234	0.009901
2	female	X dna:chromosome chromosome:Sscrofa10.2:X:1:144288218:1 REF	AGCUACAUCUGGCUACUGGGUCUCU	ssc-miR-222	821.0	NO		GUGCCCUCAAUGGCUCAGUAGCCAGUGUAGAUCCUGUCAUUUGUAAUCAGUAGCUACAUCUGGCUACUGGGUCUCUGAUGGCAC	45275618	45275642	- [Negative strand]	25	84	45275609	45275692	(((((.(((..(((((((((((((((((((...(((...........))).-->>>>>->>>>>>>>>>>>>>-->)).)))))	-46.0	-54.761906	50.0	0.009901
2	female	X dna:chromosome chromosome:Sscrofa10.2:X:1:144288218:1 REF	AGCUACAUUGUCUGCUGGGUUUC	ssc-miR-221-3p	3374.0	ACCUGGCAUACAAUGUAGAUUU(32)	ssc-miR-221-5p	AACCUGGCAUACAAUGUAGAUUUCUGUGUUUGUUGGGCAACAGCUACAUUGUCUGCUGGGUU	45274877	45274899	- [Negative strand]	23	62	45274878	45274939	({{{=={{{={{{{{{{{{====(((((((.....))).))>>>>>>>>>>>->>>-->>>>	-27.0	-43.548386	43.548386	0.009901
2	female	12 dna:chromosome chromosome:Sscrofa10.2:12:1:63588571:1 REF	AGCUCGGUCUGAGGCCCCUCAGU	ssc-miR-423-3p	3558.0	UGAGGGGCAGAGAGCGAGACUU(67)	ssc-miR-423-5p	GGCUGAGGGGCAGAGAGCGAGACUUUUCUAUUUUCCAAAAGCUCGGUCUGAGGCCCCUCAGUC	48287031	48287053	- [Negative strand]	23	63	48287029	48287091	((({{{{{{{{=={{{={{{{={{{((.........)))>>>>>>->>>--->>>>>>>>>>)	-34.6	-54.92063	55.555557	0.009901
2	female	GL894339.1 dna:scaffold scaffold:Sscrofa10.2:GL894339.1:1:92010:1 REF	AGCUGGUGUUGUGAAUCAGGCCG	ssc-miR-138	348.0	NO		GUUGCUGCAGCUGGUGUUGUGAAUCAGGCCGACGAGCAGCGCAUCCUCUUACCCGGCUAUUUCACGACACCAGGGUUGCAUC	3127	3149	- [Negative strand]	23	82	3075	3156	(.(((.((--<<<<<<<<<<<<<---<<<<<..(((.((......)))))...)))))..))))))))))))).)).))).)	-35.3	-43.04878	57.317074	0.009901
2	female	13 dna:chromosome chromosome:Sscrofa10.2:13:1:218635234:1 REF	AGCUGGUGUUGUGAAUCAGGCCGU	ssc-miR-138	926.0	NO		GGUGGGGCAGCUGGUGUUGUGAAUCAGGCCGUUGCCAAUCAGAGAACGGCUACUUCACAACACCAGGGUCACACCCCACC	30329412	30329435	+ [Positive strand]	24	80	30329404	30329483	(((((((.--<<<<<<<<<<<<<---<<<<<<(..(.....)..)))))))..))))))))))))).......)))))))	-42.9	-53.625	58.749996	0.009901
2	female	1 dna:chromosome chromosome:Sscrofa10.2:1:1:315321322:1 REF	AGGCAAGAUGCUGGCAUAGCUGU	ssc-miR-31	89.0	NO		GGAGAGGAGGCAAGAUGCUGGCAUAGCUGUUAAACUGAGAACCUGCUAUGCCAACAUAUUGCCAUCUUUCU	224397171	224397193	+ [Positive strand]	23	71	224397164	224397234	((((((.-<<<<<-<<<-<<<<<<<<<-<<(........)))..))))))))).))).)))))..))))))	-34.2	-48.169014	46.478874	0.009901
2	female	9 dna:chromosome chromosome:Sscrofa10.2:9:1:153670197:1 REF	AGGCAGUGUAGUUAGCUGAUUGC	ssc-miR-34c	498.0	NO		UUACUAGGCAGUGUAGUUAGCUGAUUGCUGAUAAAACCAAUCACUAACCACACGGCCAGGUAA	44166918	44166940	- [Negative strand]	23	63	44166882	44166944	(((((-<<<-<<<<-<<<<<-<<<<<<-(......).))))))))))).)))).))).)))))	-25.1	-39.84127	42.857143	0.009901
2	female	17 dna:chromosome chromosome:Sscrofa10.2:17:1:69701581:1 REF	AGGGUUGGGCGGAGGCUUUCCU	ssc-miR-296-3p	189.0	GAGGGCCCCCCCCAAUCCUGU(28)	ssc-miR-296-5p	CCUUCCGGAGGGCCCCCCCCAAUCCUGUUGUGCUGGAUUCAGAGGGUUGGGCGGAGGCUUUCCUGAAGG	66288714	66288735	- [Negative strand]	22	69	66288708	66288776	(((((.({{{{{{{={{{{{{{{{{{={((.........)))>>>>>>>>>->>->>>>>>>>-)))))	-39.6	-57.391304	63.76812	0.009901
2	female	1 dna:chromosome chromosome:Sscrofa10.2:1:1:315321322:1 REF	AGUGGGGAACCCUUCCAUGAGG	ssc-miR-491	160.0	NO		GGGUAGUGGGGAACCCUUCCAUGAGGAGUAGAACACUCCUUAUGCAAGAUUCCCUUCUACCU	225810951	225810972	- [Negative strand]	22	62	225810914	225810975	((((<<-<<<<<<--<<<-<<<<<<<(((.....)))))))))).))).)))))).))))))	-33.1	-53.387093	50.0	0.009901
2	female	X dna:chromosome chromosome:Sscrofa10.2:X:1:144288218:1 REF	AUCAACAGACAUUAAUUGGGCGC	ssc-miR-421-3p	112.0	NO		GUAGGCCUCAUUAAAUGUUUGUUGAAUGAAAAAAUGAAUCAUCAACAGACAUUAAUUGGGCGCCUGC	67425042	67425064	- [Negative strand]	23	67	67425037	67425103	((((((((((...((((((((((((.(((.........))>>>>>>>>>>>>>--->>>>->>))))	-28.4	-42.388058	37.31343	0.009901
2	female	10 dna:chromosome chromosome:Sscrofa10.2:10:1:79102373:1 REF	AUCACAUUGCCAGGGAUUACC	ssc-miR-23a	5317.0	UGGGUUCCUGGCAUGCUGAUUU(24) UGGGUUCCUGGCAUGCUGAUU(20) UUGGGUUCCUGGCAUGCUGAUU(7)	ssc-miR-23a-5p*(NA)	GGCUGCUUGGGUUCCUGGCAUGCUGAUUUGUGACUUAAGAUUAAAAUCACAUUGCCAGGGAUUACCACGCAGCC	31341124	31341144	- [Negative strand]	21	74	31341115	31341188	((((((.{{{{{{{{{{{{{{{={{{{{{..............))>>>>>>->>>>>>>>>>-->>).))))))	-35.54	-48.02703	48.64865	0.009901
2	female	2 dna:chromosome chromosome:Sscrofa10.2:2:1:162569375:1 REF	AUCACAUUGCCAGGGAUUUCC	ssc-miR-23a	634.0	NO		GGUCGGCUGGGGUUCCUGGGGAUGGGAUUUGCUGCCUGUCACAAAUCACAUUGCCAGGGAUUUCCAAUCGACC	65581879	65581899	+ [Positive strand]	21	73	65581835	65581907	(((((..((((((((((((.((((.((((((.((.....)))))>>>->>>>->>>>>>>->>>>)..)))))	-37.6	-51.506847	56.164383	0.009901
2	female	2 dna:chromosome chromosome:Sscrofa10.2:2:1:162569375:1 REF	AUCCCUGAGUGUAUGUGGUGAAC	ssc-miR-670-5p*(NA)	14.0	NO		GAUCUGACAUCCCUGAGUGUAUGUGGUGAACCUGAAUUUGCCUUGGGUUUCCUCAUAUUCAUUCAGGAGUGUCAGUUC	20399982	20400004	- [Negative strand]	23	78	20399934	20400011	((.(((((<--<<<<<<<<-<<<<<<--<<<(..(.......)..))))..).))))).))))))))..)))))).))	-36.3	-46.53846	44.871796	0.009901
2	female	X dna:chromosome chromosome:Sscrofa10.2:X:1:144288218:1 REF	AUGCACCUGGGCAAGGAUU	ssc-miR-500-3p	20.0	NO		AUCCUAGCUAUCCGGGUCCUAGUGCUGUCUCGAAGCAAUGCACCUGGGCAAGGAUUCAGAAAGGGU	48643262	48643280	+ [Positive strand]	19	66	48643225	48643290	(((((..((((((..((((..(((((((......)))-->>>>-->>>>-->>>>-.))..)))))	-23.7	-35.909092	53.0303	0.059406
2	female	5 dna:chromosome chromosome:Sscrofa10.2:5:1:111506441:1 REF	AUGCGGAACCUGCGGAUACGG	ssc-miR-7134-3p	1795.0	CAUGUCCGCGGGUUCCCUAUC(20) AUGUCCGCGGGUUCCCUAUC(80) CAUGUCCGCGGGUUCCCUAUCC(34) AUGUCCGCGGGUUCCCUAUCC(290) AUGUCCGCGGGUUCCCUAUCCC(39)	ssc-miR-7134-5p	UCGGCCCUCCAUGUCCGCGGGUUCCCUAUCCCGGGUUGGUUGAGUUCGCGGAUGCGGAACCUGCGGAUACGGAGGGCUGA	5388562	5388582	+ [Positive strand]	21	80	5388511	5388590	((((((((((={{{{{{{{{{{{{{={{{{{((..((.....))..)).))>>>->>>>>>>>>>>>>>->>))))))))	-59.0	-73.75	65.0	0.009901
2	female	1 dna:chromosome chromosome:Sscrofa10.2:1:1:315321322:1 REF	AUGCUGACAUAUUUACUAGAGG	ssc-miR-628-5p	70.0	UCUAGUAAGAGUGGCAGUCGAA(7) UCUAGUAAGAGUGGCAGUCGAAG(8)	ssc-miR-628-3p	CUUCCUCAUGCUGACAUAUUUACUAGAGGGUAAAGUUAACAACCUUCUAGUAAGAGUGGCAGUCGAAGGGAAG	129013487	129013508	+ [Positive strand]	22	73	129013480	129013552	((((((.-<<<<<-<<<-<<<<<<<<<<<((..........))))}}}}}}}}}=}}}=}}}=}}==})))))	-30.2	-41.369865	42.46575	0.009901
2	female	7 dna:chromosome chromosome:Sscrofa10.2:7:1:134764511:1 REF	AUUGUUCUCCAACCUGGCUCUU	ssc-miR-7857-3p	103.0	NO		UGAAGCAUAGCCAGUUUGGGAAGAAUGCUGUUACCCUCAAGGAAGAAACUGGAUUGUUCUCCAACCUGGCUCUUUA	22962997	22963018	+ [Positive strand]	22	76	22962945	22963020	(((((...((((((.(((((((.(((.(.(((..((....))....))).).>>>->>>->>>>->>>>>>>>>))	-23.9	-31.447369	44.736843	0.039604
2	female	JH118718.1 dna:scaffold scaffold:Sscrofa10.2:JH118718.1:1:331513:1 REF	AUUUGUGCUUGGCUCUGUCA	NA	13.0	NO		GUGACAGGUACAGGGACAAAUCCCGUUAAUAAGUAAGAGGAUUUGUGCUUGGCUCUGUCAC	61885	61904	+ [Positive strand]	20	61	61845	61905	((((((((..((((.((((((((..(((.....)))..))>>>>>>->>>>-->>>>>>>)	-28.2	-46.229507	45.901638	0.009901
2	female	1 dna:chromosome chromosome:Sscrofa10.2:1:1:315321322:1 REF	AUUUGUGCUUGGCUCUGUCA	NA	13.0	NO		UGUGACAGGUACAGGGACAAAUCCCGUUAAUAAGUAAGAGGAUUUGUGCUUGGCUCUGUCACA	73712977	73712996	+ [Positive strand]	20	63	73712936	73712998	(((((((((..((((.((((((((..(((.....)))..))>>>>>>->>>>-->>>>>>>))	-29.9	-47.46032	44.444447	0.009901
2	female	6 dna:chromosome chromosome:Sscrofa10.2:6:1:157765593:1 REF	CAAAGAAUUCUCCUUUUGGGCU	ssc-miR-186-5p	1324.0	NO		AACUUUCCAAAGAAUUCUCCUUUUGGGCUUUAUGAUUUUAUUUUAAGCCCAAAGGUGAAUUUUUUGGGAAGUU	131558980	131559001	+ [Positive strand]	22	73	131558973	131559045	(((((((<<<<<<<<<<-<<<<<-<<<<<(...((......)).))))))))))).)))))))))))))))))	-35.9	-49.178085	31.506847	0.009901
2	female	X dna:chromosome chromosome:Sscrofa10.2:X:1:144288218:1 REF	CAAAGUGCUCACAGUGCAGGUAG	ssc-miR-20b	215.0	NO		GGCAGUACCAAAGUGCUCACAGUGCAGGUAGGUUUUGCAUUACUCUACUGUAGUGUGGGCACUUCCAGUACUCU	126199822	126199844	- [Negative strand]	23	74	126199778	126199851	((.(((((--<<<<<<<<<<<-<<<<<-<<<((........)).)))))))).)))))))))))...)))))))	-32.5	-43.91892	48.64865	0.009901
2	female	11 dna:chromosome chromosome:Sscrofa10.2:11:1:87690581:1 REF	CAAAGUGCUUACAGUGCAGGUAG	ssc-miR-17-5p	1119.0	NO		AUAAUGUCAAAGUGCUUACAGUGCAGGUAGUGAUAAUGUGCAUCUACUGCAGUGAAGGCACUUGUAGCAUUAU	66610069	66610091	+ [Positive strand]	23	73	66610062	66610134	(((((((--<<<<<<<<-<<-<<<<<-<<<((........)).)))))))).)).))))))))...)))))))	-28.4	-38.90411	39.72603	0.029703
2	female	18 dna:chromosome chromosome:Sscrofa10.2:18:1:61220071:1 REF	CAACCUGGAGGACUCCAUGCUG	ssc-miR-490-3p	1213.0	NO		GUUCGACACCAUGGAUCCCCAGGUGGGUCACGUUUCAAGAUACACCAACCUGGAGGACUCCAUGCUGUUGAGC	13361990	13362011	- [Negative strand]	22	73	13361983	13362055	((((((((.(((((((((((((((.(((...(((....)))..))>->>>>>>->>>->>>>>>->>))))))	-36.3	-49.72603	54.79452	0.009901
2	female	13 dna:chromosome chromosome:Sscrofa10.2:13:1:218635234:1 REF	CAACGGAAUCCCAAAAGCAGCU	ssc-miR-191	9348.0	NO		AGCGGGCAACGGAAUCCCAAAAGCAGCUGUUGUCUCCAGAGCAUUCCAGCUGCACUUGGAUUUCGUUCCCUGCU	34898651	34898672	- [Negative strand]	22	74	34898604	34898677	((((((-<<<<<<<<<<-<<--<<<<<<(..((((....)).))..)))))))..)))))))))))).))))))	-36.9	-49.86487	54.05405	0.009901
2	female	X dna:chromosome chromosome:Sscrofa10.2:X:1:144288218:1 REF	CACAACUCUGGGAAGUACCAUUU	ssc-miR-10388	28.0	NO		ACAACUCUGGGAAGUACCAUUUAGAUAUGCUAUAUUGUGAAUGGUGCUCCAGGGUUGU	53138319	53138341	+ [Positive strand]	23	58	53138320	53138377	<<<<<<<<<<--<<<<<<<<<<((((((...))))).)))))))))))))))))))))	-27.6	-47.58621	41.37931	0.009901
2	female	6 dna:chromosome chromosome:Sscrofa10.2:6:1:157765593:1 REF	CACCCGUAGAACCGACCUUGCG	ssc-miR-99b	6088.0	CAAGCUCGUGUCUGUGGGUCC(31)	ssc-miR-99b-3p*(NA)	GGCACCCACCCGUAGAACCGACCUUGCGGGGCCUUCGCCGCACACAAGCUCGUGUCUGUGGGUCCGUGUC	51858223	51858244	+ [Positive strand]	22	70	51858217	51858286	(((((.-<<<<<<<<<--<<<-<<<<-<((((....))).).).}}}}=}}}==}}}}}}}}}==)))))	-30.0	-42.857143	67.14285	0.029703
2	female	3 dna:chromosome chromosome:Sscrofa10.2:3:1:144787322:1 REF	CACGCCUCUCUGCUCUCCUGUAG	NA	25.0	NO		GCCCCUGGGGAGGGCAUUGUGGUGACGGCCUCUGAGCCCACGCCUCUCUGCUCUCCUGUAGCUGGC	39857631	39857653	+ [Positive strand]	23	66	39857593	39857658	(((.((((((((((((..(.((((..(((......)))-->>>>->-->>>>>>>>>->>>..)))	-35.6	-53.939392	68.181816	0.009901
2	female	8 dna:chromosome chromosome:Sscrofa10.2:8:1:148491826:1 REF	CACGCUCAUGCACACACCCACA	ssc-miR-574-3p	109.0	NO		GCGGGCGUGUGAGUGUGUGUGUGUGAGUGUGUGUCGCUCCGGGUCCACGCUCAUGCACACACCCACACGCCCGC	31672509	31672530	+ [Positive strand]	22	74	31672464	31672537	(((((((((((.(.(((((((((((((((((..((......))..>>>>>>>>>>>>>>>>>>>>>>)))))))	-55.3	-74.72973	66.21622	0.009901
2	female	13 dna:chromosome chromosome:Sscrofa10.2:13:1:218635234:1 REF	CACUAGAUUGUGAGCUCCUGGA	ssc-miR-28-3p	978.0	AAGGAGCUCACAGUCUAUUGA(157) AAGGAGCUCACAGUCUAUUGAG(78) AAGGAGCUCACAGUCUAUUGAGU(10)	ssc-miR-28-5p	CUUGCCCUCAAGGAGCUCACAGUCUAUUGAGUUGCCUUUCUGUCUUCCCCACUAGAUUGUGAGCUCCUGGAGGGCAGG	135461342	135461363	+ [Positive strand]	22	78	135461293	135461370	(((((((((={{{{{{{{{{{{{{{{={{=...................>>->>>>>>>>>>>>>>>>->>)))))))	-44.85	-57.5	53.846157	0.009901
2	female	JH118523.1 dna:scaffold scaffold:Sscrofa10.2:JH118523.1:1:213064:1 REF	CACUAGAUUGUGAGCUCCUGGA	ssc-miR-28-3p	978.0	AAGGAGCUCACAGUCUAUUGA(157) AAGGAGCUCACAGUCUAUUGAG(78) AAGGAGCUCACAGUCUAUUGAGU(10)	ssc-miR-28-5p	CUUGCCCUCAAGGAGCUCACAGUCUAUUGAGUUGCCUUUCUGUCUUCCCCACUAGAUUGUGAGCUCCUGGAGGGCAGG	169202	169223	+ [Positive strand]	22	78	169153	169230	(((((((((={{{{{{{{{{{{{{{{={{=...................>>->>>>>>>>>>>>>>>>->>)))))))	-44.85	-57.5	53.846157	0.009901
2	female	12 dna:chromosome chromosome:Sscrofa10.2:12:1:63588571:1 REF	CAGCAGCACACUGUGGUUUGUA	ssc-miR-497	117.0	NO		CCCGCCCCAGCAGCACACUGUGGUUUGUACGGCACUGUGGCCACGUCCAAACCACACUGUGGUGUUAGAGCGAGGGUGGG	54717032	54717053	+ [Positive strand]	22	80	54717025	54717104	(((((((<<<<<-<<<<-<<<<<<<<<-<((((......)))..)).))))))))).)))).)))).....).)))))))	-39.8	-49.75	62.5	0.019802
2	female	2 dna:chromosome chromosome:Sscrofa10.2:2:1:162569375:1 REF	CAGUGCAAUGUUAAAAGGGCA	ssc-miR-130a	16.0	NO		GGCCGGAGCUCUUUUCACAUUGUGCUACUGUCUGCACCUAUCACUAGCAGUGCAAUGUUAAAAGGGCAUUGGCC	12929893	12929913	- [Negative strand]	21	74	12929886	12929959	((((((.((((((((.((((((..((.(((..............)))->>-->>>>>>->>>>>>>>-))))))	-31.74	-42.89189	50.0	0.009901
2	female	6 dna:chromosome chromosome:Sscrofa10.2:6:1:157765593:1 REF	CAGUUACCGCUUCCGCUACCGC	ssc-miR-935	127.0	NO		GCAGGCGGCAGUGGCGGGAGCGGCCCCUCGGCCAUCCUCCGUCUGCCCAGUUACCGCUUCCGCUACCGCCGCCGC	53057552	53057573	+ [Positive strand]	22	75	53057505	53057579	((.((((((.(((((((((((((...((.(((............)))->>--->>>>>>>>>>>>>->>))))))	-45.6	-60.8	76.0	0.009901
2	female	X dna:chromosome chromosome:Sscrofa10.2:X:1:144288218:1 REF	CAUCCCUUGCAUGGUGGAGGG	NA(bta-mir-188)	10.0	NO		CAUCCCUUGCAUGGUGGAGGGUGAGCUUUCUGAAAACCCCUCCCACGUGCAGGGUUUG	48632395	48632415	+ [Positive strand]	21	58	48632395	48632452	<<--<<<<<<<<<--<<<<<<....(.....).....))))))..)))))))))..))	-27.3	-47.068966	56.89655	0.019802
2	female	X dna:chromosome chromosome:Sscrofa10.2:X:1:144288218:1 REF	CAUGCCUUGAGUGUAGGACCGU	ssc-miR-532-5p	3810.0	NO		CAUGCCUUGAGUGUAGGACCGUUGGCAUCUGAAUACCCUCCCACACCCAAGGCUUG	48632040	48632061	+ [Positive strand]	22	56	48632040	48632095	<<-<<<<<<-<<<<-<<<--<<...(....)...))..))).)))).)))))).))	-19.4	-34.642857	55.35714	0.019802
2	female	12 dna:chromosome chromosome:Sscrofa10.2:12:1:63588571:1 REF	CCCAUAAAGUAGAAAGCACU	ssc-miR-142-5p	948.0	GUAGUGUUUCCUACUUUAUGG(16)	ssc-miR-142-3p	UGCAGUCACCCAUAAAGUAGAAAGCACUACUAACAGCACUGGAGGGUGUAGUGUUUCCUACUUUAUGGAUGAGUGUA	36203925	36203944	+ [Positive strand]	20	77	36203917	36203993	((((.(((-<<<<<<<<<<<-<<<<<<<((...(..(....)..)..}}}}}}}}}=}}}}}}}}}}}.))).))))	-35.0	-45.454548	42.857143	0.009901
2	female	X dna:chromosome chromosome:Sscrofa10.2:X:1:144288218:1 REF	CCGUCCUAAGGUUGUUGAGUU	ssc-miR-676-3p	231.0	NO		GAACGCGUGACUCUUCAAUCUCAGGACUCGCAUAAUUAGCAGAAUGCCGUCCUAAGGUUGUUGAGUUCUGCGUUU	63280973	63280993	+ [Positive strand]	21	75	63280927	63281001	(((((((.(((((..((((((.(((((..((((..........)))>->>>>>->>>>>>-->>>>>.)))))))	-31.8	-42.399998	46.666668	0.009901
2	female	9 dna:chromosome chromosome:Sscrofa10.2:9:1:153670197:1 REF	CCUCUGGGCCCUUCCUCCAG	ssc-miR-326	37.0	NO		CUGUUGGGCUGGAGGCAGGGCCUUUGUGCAGGCGGGUUGUGCUCAGAUCGCCUCUGGGCCCUUCCUCCAGCCCAGAG	10800207	10800226	- [Negative strand]	20	77	10800199	10800275	((.((((((((((((.(((((((....(.(((((..(((....)))..))>>>>->>>>>>>->>>>>>>)))))))	-50.8	-65.97403	66.233765	0.009901
2	female	3 dna:chromosome chromosome:Sscrofa10.2:3:1:144787322:1 REF	CGCAUCCCCUAGGGCAUUGGUGU	ssc-miR-324	70.0	NO		CCCCGCAUCCCCUAGGGCAUUGGUGUGAAGCUGGAGACCCACUGCCCCAGGUGCUGCUGGGG	139855174	139855196	- [Negative strand]	23	62	139855137	139855198	(((<<<<-<-<<<-<<<<<-<<<-<<..........))))).))))).))).).))).))))	-28.4	-45.80645	67.741936	0.079208
2	female	1 dna:chromosome chromosome:Sscrofa10.2:1:1:315321322:1 REF	CGGCUUUAGGUAGAACACACAC	NA	6.0	NO		UGUAUGUGUAUCUAUCUGCUAAGAGUCCCAGUCUGUCUAUUGAUUCUGAGGACGGCUUUAGGUAGAACACACACA	192234548	192234569	+ [Positive strand]	22	75	192234496	192234570	(((.(((((.((((((((..(((.(((((((...(((....))).))).)))>-->>>>>>>>>>>>>>>>->>)	-28.3	-37.73333	42.666668	0.009901
2	female	12 dna:chromosome chromosome:Sscrofa10.2:12:1:63588571:1 REF	CUAGACUGAAGCUCCCUGAG	ssc-miR-151-3p	6.0	NO		GUGGCCAGGGAACGUCUGUAGACAGGGAGACCCGAGAGGGAAUUUGCUAGACUGAAGCUCCCUGAGCCAU	49044783	49044802	- [Negative strand]	20	70	49044778	49044847	(((((((((((.(.(((.(((.((((....(((....)))..))))>>>->-->>->->>>>>>->))))	-28.5	-40.714283	57.14286	0.019802
2	female	GL893970.1 dna:scaffold scaffold:Sscrofa10.2:GL893970.1:1:38347:1 REF	CUAGACUGAAGCUCCUUGAGG	ssc-miR-151-3p	18559.0	UCGAGGAGCUCACAGUCUAG(40) CUCGAGGAGCUCACAGUCUAGU(26) UCGAGGAGCUCACAGUCUAGU(828) UCGAGGAGCUCACAGUCUAGUA(206)	ssc-miR-151-5p	UUCCUGCCCUCGAGGAGCUCACAGUCUAGUACGUCUCAUCCCCUACUAGACUGAAGCUCCUUGAGGACAGGGA	7134	7154	+ [Positive strand]	21	73	7089	7161	((((((.(({{{{{{{{{{=={{{{{{{{{(.(........).))>>>>>>>>->>>>>>>>>>>>.))))))	-44.5	-60.958904	54.79452	0.009901
2	female	3 dna:chromosome chromosome:Sscrofa10.2:3:1:144787322:1 REF	CUAUACAAUCUAUUGCCUUCC	ssc-let-7f-3p	14.0	UGAGGUAGUAGAUUGUAUAG(833) UGAGGUAGUAGAUUGUAUAGU(13419) GAGGUAGUAGAUUGUAUAGU(7) UGAGGUAGUAGAUUGUAUAGUU(42569) GAGGUAGUAGAUUGUAUAGUU(14) AGGUAGUAGAUUGUAUAGUUGU(14)	ssc-let-7f-5p	CUCUAUCAGAGUGAGGUAGUAGAUUGUAUAGUUGUGGGGUAGUGAUUUUACCCUGUUCAGGAGAUAACUAUACAAUCUAUUGCCUUCCCUGAGGAG	44864866	44864886	+ [Positive strand]	21	96	44864799	44864894	((((.((((.(=={{{{{{{{{{{{{{{{{{{{(((((((((.....))))))).........))))>>>>>>>>>>>>>>>>>>-->))))))))	-47.2	-49.166668	41.666664	0.009901
2	female	3 dna:chromosome chromosome:Sscrofa10.2:3:1:144787322:1 REF	CUAUACGACCUGCUGCCUUUCU	ssc-let-7d-3p	412.0	AAGAGGUAGUAGGUUGCAUAGU(7) AGAGGUAGUAGGUUGCAUAGU(705) AGAGGUAGUAGGUUGCAUAGUU(2171) AGAGGUAGUAGGUUGCAUAGUUU(85)	ssc-let-7d-5p	GGGUUCCUAGGAAGAGGUAGUAGGUUGCAUAGUUUUAGGGCAGAGAUUUUGCCCACAAGGAGGUAACUAUACGACCUGCUGCCUUUCUUAGGGCCU	44867331	44867352	+ [Positive strand]	22	96	44867265	44867360	((((.(((((((={{{{{{{{{{{{{{={{{{{{...(((((((...))))))).(.....)..))>>>>->>>>>>>>>>>>>>>>>))))))))	-48.4	-50.416668	48.958336	0.009901
2	female	7 dna:chromosome chromosome:Sscrofa10.2:7:1:134764511:1 REF	CUCACCUGGAGCAUGUUUUCU	NA(mmu-mir-1983)	61.0	NO		AGUAUAUGUGCGGGUGAUGCCGAGGUUGUGAGUUCGAGCCUCACCUGGAGCAUGUUUUCU	23030172	23030192	+ [Positive strand]	21	60	23030133	23030192	((.((((((.(((((((.((((((.(....).)))).))->>>>>>>-->>>>>>--->>	-22.3	-37.166664	51.666664	0.009901
2	female	X dna:chromosome chromosome:Sscrofa10.2:X:1:144288218:1 REF	CUCCGUUUGCCUGUUUUGCUGA	ssc-miR-1468	331.0	NO		UCCGUUUGCCUGUUUUGCUGACGUUCAUUUGACUCAUUCUCAGCAAAAUAAGCAAAUGGA	56757096	56757117	- [Negative strand]	22	60	56757056	56757115	<<<<<<<<<-<<<<<<<<<<<..................))))))))))).)))))))))	-24.47	-40.78333	40.0	0.009901
2	female	2 dna:chromosome chromosome:Sscrofa10.2:2:1:162569375:1 REF	CUCCUGGGGCCCGCACUCUCGC	ssc-miR-1343	590.0	NO		GGGGAGCGGCCCCCGGGCGGGCCUCUGCUCUGGCCCCUCCUGGGGCCCGCACUCU	28433192	28433213	- [Negative strand]	22	55	28433194	28433248	((((.((((.(((((((.(((((........)))))-->>>>>>>->>>>->>>>	-37.7	-68.545456	81.818184	0.009901
2	female	2 dna:chromosome chromosome:Sscrofa10.2:2:1:162569375:1 REF	CUGCCCUGGCCCGAGGGACCGAC	ssc-miR-874	650.0	NO		UUAGCCCUGCGGCCCCACGCACCAGGGUAAGAGAGACUCUCGCUUCCUGCCCUGGCCCGAGGGACCGACUGGCUGG	145381108	145381130	- [Negative strand]	23	76	145381100	145381175	((((((...(((.(((.((..((((((((.(((.(.....)..)))->>>>>>>>-->>->>>->>>--.))))))	-32.4	-42.63158	68.42105	0.009901
2	female	5 dna:chromosome chromosome:Sscrofa10.2:5:1:111506441:1 REF	CUGCGCAAGCUACUGCCUUGC	ssc-let-7i-3p	42.0	UGAGGUAGUAGUUUGUGCUG(920) UGAGGUAGUAGUUUGUGCUGU(9381) GAGGUAGUAGUUUGUGCUGU(7) UGAGGUAGUAGUUUGUGCUGUU(98074) GAGGUAGUAGUUUGUGCUGUU(30)	ssc-let-7i-5p	GGCCCUGGCUGAGGUAGUAGUUUGUGCUGUUGGUCGGGUUGUGACAUUGCCCGCUGUGGAGAUAACUGCGCAAGCUACUGCCUUGCUAGUGCU	30021285	30021305	+ [Positive strand]	21	93	30021220	30021312	(((.(((((={{{{{{{{{{{{{{{{{={{{((.(((((.........)))))))........))>->>>>>>>>>>>>>>>>>>>))).)))	-46.6	-50.10753	55.91398	0.009901
2	female	6 dna:chromosome chromosome:Sscrofa10.2:6:1:157765593:1 REF	CUGGCCCUCUCUGCCCUUCCGU	ssc-miR-328	2094.0	NO		GGAGCGGGGGGGCAGGAGGGGCUCAGGGAGAAAGUGUGUGCCGCCCCUGGCCCUCUCUGCCCUUCCGUCCC	25134089	25134110	- [Negative strand]	22	71	25134085	25134155	((..(((((((((((..(((((.(((((.(...((....))..)))>>>>>>>>-->>>>>>>>>>>-.))	-35.7	-50.281693	73.23943	0.019802
2	female	2 dna:chromosome chromosome:Sscrofa10.2:2:1:162569375:1 REF	CUGUGCGUGUGACAGCGGCUGA	ssc-miR-210	34.0	NO		GGCGCAGGGCAGCCACUGCCCACCGCACACUGCGCUGCUCCGGACCCACUGUGCGUGUGACAGCGGCUGAUCUGUCCC	339121	339142	+ [Positive strand]	22	78	339073	339150	((.((((..(((((.(((..(((((((((.((.((((...))).).))->>>>>>->>>->>>->>>>>-.)))).))	-36.9	-47.307693	70.51282	0.09901
2	female	12 dna:chromosome chromosome:Sscrofa10.2:12:1:63588571:1 REF	CUGUUGCCACUAACCUCAACC	ssc-miR-744-3p*(NA)	33.0	UGCGGGGCUAGGGCUAACAG(58) UGCGGGGCUAGGGCUAACAGC(2332) GCGGGGCUAGGGCUAACAGC(10) UGCGGGGCUAGGGCUAACAGCA(928) GCGGGGCUAGGGCUAACAGCA(7)	ssc-miR-744	UGGGCAGGGUGCGGGGCUAGGGCUAACAGCAGUCUUACUGAAGGUUUCCUGGAAACCACGCACAUGCUGUUGCCACUAACCUCAACCUUACUCG	59358266	59358286	+ [Positive strand]	21	94	59358200	59358293	((((.(((({=={{{{={{{{{{={{{{{{(.((.....)).((((((...)))))).......))>>>>>>>>->>>->>>>->>>)).))))	-38.3	-40.74468	55.31915	0.019802
2	female	2 dna:chromosome chromosome:Sscrofa10.2:2:1:162569375:1 REF	CUUGGCACCUAGUAAGCACU	ssc-miR-1271-5p	737.0	NO		CAGUGCUUGGCACCUAGUAAGCACUCAGUAUAUACUUGUUGAGUGCCUGCUAUGUGCCAGGCAUUG	83154274	83154293	- [Negative strand]	20	66	83154232	83154297	(((((<<<<<<<<-<<<<<-<<<<<(((((......)))))))))).))))).)))))))))))))	-40.4	-61.212124	48.484848	0.009901
2	female	18 dna:chromosome chromosome:Sscrofa10.2:18:1:61220071:1 REF	CUUUUCACCUUCUCUGGCGCAG	NA	6.0	NO		GGUCCGCGGUCCAGGGAAGGCGGAGCCAAGGCUGAUGGGGCUUUUCACCUUCUCUGGCGCAGGGACC	6366909	6366930	- [Negative strand]	22	67	6366903	6366969	((((((((..((((((((((.((((((..(.....)..))>>>-->->>>>>>>>>>>>>--)))))	-33.7	-50.298508	67.16418	0.049505
2	female	18 dna:chromosome chromosome:Sscrofa10.2:18:1:61220071:1 REF	CUUUUUGCGGUCUGGGCUUGC	ssc-miR-129a-5p	5395.0	NO		UUUUGCGGUCUGGGCUUGCUGUUCCUCUCUACAGUAGUCAGGAAGCCCUUACCCCAAAA	21181563	21181583	+ [Positive strand]	21	59	21181565	21181623	<<<<<-<<<--<<<<<<-<((..(..((....))..).))).))))))..))).)))))	-22.3	-37.796608	50.847458	0.019802
2	female	2 dna:chromosome chromosome:Sscrofa10.2:2:1:162569375:1 REF	CUUUUUGCGGUCUGGGCUUGC	ssc-miR-129a-5p	5395.0	NO		GCAGCGGCGACGGACUGAAGAAGCCGGAGGACUCUGCCCUUCGUGAAUCUUUUUGCGGUCUGGGCUUGCUGU	20324679	20324699	- [Negative strand]	21	72	20324675	20324746	((((((((..((((((((((((((((((((.......)))))).)...>>>>>>->>>>>>>->>->>>)))	-30.4	-42.22222	59.72222	0.019802
2	female	13 dna:chromosome chromosome:Sscrofa10.2:13:1:218635234:1 REF	GAGAGAUCAGAGGCGCAGAGU	ssc-miR-6529	293.0	CCUGUGCCUUUUACCUCUUUA(21) CCUGUGCCUUUUACCUCUUUAA(24)	ssc-miR-6529-3p*(NA)	ACCUGUUCUCUUGAGAGAUCAGAGGCGCAGAGUGCGUCAAUGUCAGUGAAGCCUGUGCCUUUUACCUCUUUAAGAGCGCACGGU	149441301	149441321	+ [Positive strand]	21	84	149441289	149441372	((((((.(((((<<<<<---<<<<<<<<<<-<<...(((.......))).)}}}}}}}}}}}===}}}=}}}}))).))).)))	-34.5	-41.07143	51.19048	0.009901
2	female	10 dna:chromosome chromosome:Sscrofa10.2:10:1:79102373:1 REF	GCAGGAACUUGUGAGUCUCC	NA(bta-mir-873)	6.0	NO		GCAUUUGCAGGAACUUGUGAGUCUCCUAUUGAAAAUGAACAGGAGACUGAUAAGUUCCCGGGAACACCCACAAAUCUUCCUACUCAUUUCUUCUGC	42020476	42020495	+ [Positive strand]	20	96	42020470	42020565	(((...---<<<<<<<<<-<<<<<<<(.((.......)).)))))))).))))))))).(((....)))........................)))	-31.1	-32.395832	43.75	0.009901
2	female	10 dna:chromosome chromosome:Sscrofa10.2:10:1:79102373:1 REF	GCAUUGUGGUUCAGUGGUAGAAUU	NA	257.0	NO		UUUAAAGCUGUGGCAAUGUUUAGUGAAACUGACAGUAUCAUUAAGAGUAUGUUGGAUUUUGAGGCAUUGUGGUUCAGUGGUAGA	56773643	56773666	- [Negative strand]	24	84	56773645	56773728	((((..(((((.(((((((((...(((.(..(((...((.....))...)))..).)))..))>>>>>>>->-->>>>-->>>>	-22.4	-26.666664	36.904762	0.029703
2	female	6 dna:chromosome chromosome:Sscrofa10.2:6:1:157765593:1 REF	GCGACCCACUCUUGGUUUCCA	ssc-miR-551a	16.0	NO		GGUGACCCUGGAAAUCCAGAGCGGGUGAGGCCUGUCUGACUGUUUCUAGGCGACCCACUCUUGGUUUCCAUGGUUGCC	59927747	59927767	+ [Positive strand]	21	78	59927698	59927775	((..(((.((((((((.((((.((((...(((((............)))>>->>>>->>>>->>>>>>>>.)))..))	-38.8	-49.74359	57.692307	0.009901
2	female	3 dna:chromosome chromosome:Sscrofa10.2:3:1:144787322:1 REF	GGGGAACUCCCAGACCAGCUUC	ssc-miR-7137-5p	6.0	NO		AGGCCACGGGGGAACUCCCAGACCAGCUUCCACUCCCUUCAAGAAGCUGGUCUGGGAGUUCCCGGGUGGCCU	10664434	10664455	+ [Positive strand]	22	72	10664426	10664497	(((((((.-<<<<<<<<<<<<<<<<<<<<<............)))))))))))))))))))))..)))))))	-57.7	-80.13889	63.88889	0.009901
2	female	1 dna:chromosome chromosome:Sscrofa10.2:1:1:315321322:1 REF	GUACAGUACUGUGAUAACUGA	ssc-miR-101	1047.0	NO		CCUUUUUCGGUUAUCAUGGUACCGAUGCUGUAUAUCUGAAAGGUACAGUACUGUGAUAACUGAAGAAUGG	242988436	242988456	- [Negative strand]	21	70	242988428	242988497	((((((((((((((((((((((.(.((((............)>>>>->>>>>>>>>>>>>>>>)))).))	-27.8	-39.714287	40.0	0.009901
2	female	6 dna:chromosome chromosome:Sscrofa10.2:6:1:157765593:1 REF	GUACAGUACUGUGAUAACUGA	ssc-miR-101	1047.0	NO		CAGUUAUCACAGUGCUGAUGCUGUCCAUUCUAAAGGUACAGUACUGUGAUAACUG	135736163	135736183	+ [Positive strand]	21	55	135736128	135736182	(((((((((((((((((.((((............)>>>>>>>>>>>>>>>>>>>>	-28.6	-52.0	41.81818	0.009901
2	female	X dna:chromosome chromosome:Sscrofa10.2:X:1:144288218:1 REF	GUCAACACUUGCUGGUUUCCUCU	ssc-miR-505	49.0	NO		GGGGGAGCCAGGAAGUAUUGAUGUUUCUGCCAGGUUAGCGUCAACACUUGCUGGUUUCCUC	130835651	130835673	- [Negative strand]	23	61	130835651	130835711	(((((((((((.((((.((((((((.((....))..)))>>>>>->>>>->>>>>>>>>>>	-31.4	-51.47541	52.459015	0.009901
2	female	9 dna:chromosome chromosome:Sscrofa10.2:9:1:153670197:1 REF	GUGACAUCACAUAUACGGCGGC	ssc-miR-489	117.0	NO		UGGUGGUCGUAUGUGUGGCGCCAUCUACUUGAGCGGUUAGGAGUGACAUCACAUAUACGGCGGCUA	80161833	80161854	- [Negative strand]	22	66	80161830	80161895	((((.((((((((((((..(.((.((.(((((....))))))>>>->-->>>>>>>>>>>>->>))	-26.9	-40.757576	53.0303	0.019802
2	female	11 dna:chromosome chromosome:Sscrofa10.2:11:1:87690581:1 REF	UAAAGUGCUUAUAGUGCAGGUAG	ssc-miR-20a-5p	2793.0	NO		GUAGCACUAAAGUGCUUAUAGUGCAGGUAGUGUUUAGUUAUCUACUGCAUUAUGAGCACUUAAAGUACUGC	66610520	66610542	+ [Positive strand]	23	71	66610513	66610583	((((.((<-<<<<<<<<<<<<<<<<<-<<<((......)).))))))))))))))))))))..))).))))	-31.0	-43.661972	38.028168	0.009901
2	female	JH118951.1 dna:scaffold scaffold:Sscrofa10.2:JH118951.1:1:479775:1 REF	UAAGGCACGCGGUGAAUGC	ssc-miR-124a	2665.0	CGUGUUCACAGCGGACCUUG(11)	ssc-miR-124a-5p*(NA)	GCCCUCCGUGUUCACAGCGGACCUUGAUUUAAUGUCAUACAAUUAAGGCACGCGGUGAAUGCCAAGAGC	125816	125834	- [Negative strand]	19	69	125808	125876	((.((.={{{{{{{{={{{=={{{{{(((...........)))>>>>>-->>>->>>>>>>>..)).))	-24.9	-36.086956	50.724636	0.019802
2	female	14 dna:chromosome chromosome:Sscrofa10.2:14:1:153851969:1 REF	UAAGGCACGCGGUGAAUGC	ssc-miR-124a	2665.0	NO		GUGUUCACAGCGGACCUUGAUUUAAAUGUCCAUACAAUUAAGGCACGCGGUGAAUGC	14443019	14443037	- [Negative strand]	19	57	14443018	14443074	((((((((.(((..((((((((.............)))>>>>>-->>>->>>>>>>>	-21.32	-37.403507	45.614033	0.009901
2	female	4 dna:chromosome chromosome:Sscrofa10.2:4:1:143465943:1 REF	UAAGGCACGCGGUGAAUGC	ssc-miR-124a	2665.0	NO		GUGUUCACAGCGGACCUUGAUUUAAUGUCAUACAAUUAAGGCACGCGGUGAAUGC	76136481	76136499	- [Negative strand]	19	55	76136480	76136534	((((((((.(((..((((((((...........)))>>>>>-->>>->>>>>>>>	-21.5	-39.09091	45.454548	0.009901
2	female	11 dna:chromosome chromosome:Sscrofa10.2:11:1:87690581:1 REF	UAAGGUGCAUCUAGUGCAGAUAG	ssc-miR-18a	18.0	NO		UGUUCUAAGGUGCAUCUAGUGCAGAUAGUGAAGUAGAUUAGCAUCUACUGCCCUAAGUGCUCCUUCUGGCA	66610208	66610230	+ [Positive strand]	23	71	66610203	66610273	((((.-<<<<-<<<--<<<-<<<<-<<<((..(.....)..)).))))))).)))..))).))))..))))	-22.0	-30.985916	45.070423	0.049505
2	female	5 dna:chromosome chromosome:Sscrofa10.2:5:1:111506441:1 REF	UAAUACUGCCGGGUAAUGAUGGA	ssc-miR-200b	8.0	NO		GGGGGCCCCCGUCUUACCCAGCAGUGUUUGGGUGCUGCUUGCGAGUCUCUAAUACUGCCGGGUAAUGAUGGAGGCCCCU	66194132	66194154	- [Negative strand]	23	79	66194124	66194202	(((((((.(((((((((((.((((((((.((((((.....)))...)))->>>>>>>>->>>>>>->>>>>-)))))))	-48.4	-61.265827	60.75949	0.009901
2	female	12 dna:chromosome chromosome:Sscrofa10.2:12:1:63588571:1 REF	UAAUGCCCCUAAAAAUCCUUAU	ssc-miR-365-3p	75.0	NO		CAAGAAAAAUGAGGGACUUUCAGGGGCAGCUGUGUUUUCUGACUCAGUCAUAAUGCCCCUAAAAAUCCUUAUUGUUCUUG	45152804	45152825	- [Negative strand]	22	80	45152795	45152874	((((((.((((((((..(((.(((((((((((.(((....))).))))..--->>>>>>>>>>-->>>>>>>).))))))	-32.8	-41.0	41.25	0.009901
2	female	GL892841.1 dna:scaffold scaffold:Sscrofa10.2:GL892841.1:1:174307:1 REF	UACCACAGGGUAGAACCACGGA	ssc-miR-140-3p	1979.0	CAGUGGUUUUACCCUAUGGUA(148) CAGUGGUUUUACCCUAUGGUAG(719) CAGUGGUUUUACCCUAUGGUAGG(20)	ssc-miR-140-5p	GUGUCCUGCCAGUGGUUUUACCCUAUGGUAGGUUACGUCAUGCUGUUCUACCACAGGGUAGAACCACGGACAGGAUAC	107332	107353	+ [Positive strand]	22	78	107284	107361	((((((((({={{{{{{{{{{{{{={{{{{{(..(((......)))))>>>>>->>>>>>>>>>>>>>>-))))))))	-46.3	-59.35897	51.282055	0.009901
2	female	X dna:chromosome chromosome:Sscrofa10.2:X:1:144288218:1 REF	UACCCAGAGCGUGCAGUGUGA	NA	11.0	NO		AUGUGCUCAUUGCAUGGGCUGUGUAUAUUUUUAUUCAAUACCCAGAGCGUGCAGUGUGAACAU	108629520	108629540	+ [Positive strand]	21	63	108629482	108629544	((((.(.(((((((((..(((.((((...........)>>>->>>-->>>>>>>>>->-))))	-21.0	-33.333336	41.26984	0.019802
2	female	X dna:chromosome chromosome:Sscrofa10.2:X:1:144288218:1 REF	UACCCAUUGCAUAUCGGAGUUG	ssc-miR-660	164.0	NO		CUCCCAUACCCAUUGCAUAUCGGAGUUGUGAAUUCUCAAAGCACCUCCUAUGUGCAUGGUUUACAGGAG	48640827	48640848	+ [Positive strand]	22	69	48640821	48640889	((((..---<<<<-<<<<<<-<<<<-<<(...........))).)))).))))))))))......))))	-22.9	-33.188404	46.376812	0.009901
2	female	15 dna:chromosome chromosome:Sscrofa10.2:15:1:157681621:1 REF	UACCCUGUAGAACCGAAUUUGU	ssc-miR-10b	116.0	NO		CUAUAUAUACCCUGUAGAACCGAAUUUGUGUGGUAUCCACAUAGUCACAGAUUCGAUUCUAGGGGAAUAUAUGG	91419030	91419051	+ [Positive strand]	22	74	91419023	91419096	(((((((<-<<<<-<<<<<-<<<<<<<<<(..((......))...)))))))))).))))))))).))))))))	-29.2	-39.45946	39.18919	0.009901
2	female	12 dna:chromosome chromosome:Sscrofa10.2:12:1:63588571:1 REF	UACCCUGUAGAUCCGAAUUUGU	ssc-miR-10a-5p	47.0	NO		CCUGUAGAUCCGAAUUUGUGUAAGGAAUUUUGUGGUCACAAAUUCGUAUCUAGGGG	24791317	24791338	- [Negative strand]	22	56	24791279	24791334	<<<-<<<<<-<<<<<<<<<(................)))))))))).))))).)))	-21.09	-37.660713	41.07143	0.009901
2	female	18 dna:chromosome chromosome:Sscrofa10.2:18:1:61220071:1 REF	UAGCACCAUCUGAAAUCGGUU	ssc-miR-29a-3p	4074.0	NO		AUGACUGAUUUCUUUUGGUGUUCAGAGUCAAUAUAAUUUUCUAGCACCAUCUGAAAUCGGUUAU	19035277	19035297	+ [Positive strand]	21	64	19035236	19035299	((((((((((((...(((((((.((((...........)))>>>>>>>>--->>>>>>>>>>))	-24.9	-38.90625	32.8125	0.009901
2	female	18 dna:chromosome chromosome:Sscrofa10.2:18:1:61220071:1 REF	UAGCACCAUUUGAAAUCAGU	ssc-miR-29b	184.0	NO		CAGGAAGCUGGUUUCAUAUGGUGGUUUAGAUUUAAAAAGUGAUUGUCUAGCACCAUUUGAAAUCAGUGUUCUUG	19034872	19034891	+ [Positive strand]	20	74	19034825	19034898	((((((((((((((((.((((((..((((((.............)))>>>>>>>>>->>>>>>>>>>.))))))	-28.62	-38.67568	36.486485	0.009901
2	female	12 dna:chromosome chromosome:Sscrofa10.2:12:1:63588571:1 REF	UAGCAGCACAGAAAUAUUGGCA	ssc-miR-195	264.0	NO		GCAGCACAGAAAUAUUGGCACCGGGCGGAGAGUCUGCCAGUAUUGGCUGUGCUGC	54717330	54717351	+ [Positive strand]	22	55	54717332	54717386	<<<<<<<<<-<<<<<<<<<<...(((.....)))))))))))))..)))))))))	-31.4	-57.090908	58.181816	0.009901
2	female	JH118724.1 dna:scaffold scaffold:Sscrofa10.2:JH118724.1:1:130806:1 REF	UAGCAGCACAUAAUGGUUUGU	ssc-miR-15a	30.0	NO		GUAGCAGCACAUAAUGGUUUGUGGAUUUUGAAAAGGUGCAGGCCAUAUUGUGCUGCCUC	70425	70445	+ [Positive strand]	21	59	70424	70482	(--<<<<<<<<--<<<<<<<<<(..((.....))..))))))))))..))))))))..)	-24.9	-42.203392	45.76271	0.009901
2	female	13 dna:chromosome chromosome:Sscrofa10.2:13:1:218635234:1 REF	UAGCAGCACAUCAUGGUUUACA	ssc-miR-15b	77.0	CGAAUCAUUAUUUGCUGCUCU(7)	ssc-miR-15b-3p*(NA)	AGCAGCACAUCAUGGUUUACAUACUACAAUCAAGAUGCGAAUCAUUAUUUGCUGCU	108388152	108388173	+ [Positive strand]	22	56	108388153	108388208	<<<<<<<-<<-<<<<<<--<<(.((.......)))))..)))))).)).)))))))	-18.8	-33.571426	37.5	0.009901
2	female	13 dna:chromosome chromosome:Sscrofa10.2:13:1:218635234:1 REF	UAGCAGCACGUAAAUAUUGGC	ssc-miR-16	810.0	NO		UCCGCUCUAGCAGCACGUAAAUAUUGGCGUAGUAAAAUAAAUAUUAAACACCAAUAUUAUUGUGCUGCUUUAGCGUGA	108388297	108388317	+ [Positive strand]	21	78	108388290	108388367	((((((.-<<<<<<<<<--<<<<<<<<-((((((.......))))..)).))))))))..)))))))))..)))).))	-31.0	-39.74359	35.897438	0.009901
2	female	JH118724.1 dna:scaffold scaffold:Sscrofa10.2:JH118724.1:1:130806:1 REF	UAGCAGCACGUAAAUAUUGGC	ssc-miR-16	810.0	NO		UGCCUUAGCAGCACGUAAAUAUUGGCGUUAAGAUUCUAAAAUUAUCUCCAGUAUUAACUGUGCUGCUGAAGUA	70565	70585	+ [Positive strand]	21	73	70560	70632	(((.(<<<<<<<<<<<-<<<<<<<<-(.(((..........))).).)))))))).)).)))))))))).)))	-27.2	-37.260277	36.9863	0.009901
2	female	12 dna:chromosome chromosome:Sscrofa10.2:12:1:63588571:1 REF	UAGCUUAUCAGACUGAUGUUGA	ssc-miR-21-5p	12104.0	NO		UGUCGGGUAGCUUAUCAGACUGAUGUUGACUGUUGAAUCUCAUGGCAACAGCAGUCGAUGGGCUGUCUGACA	37340402	37340423	+ [Positive strand]	22	72	37340395	37340466	((((((.-<<<<<<<<-<<<<<-<<<<<-((((.(.....)))))))))).)))))))))))))..))))))	-33.6	-46.666664	48.61111	0.009901
2	female	12 dna:chromosome chromosome:Sscrofa10.2:12:1:63588571:1 REF	UAGUGCAAUAUUGCUUAUAGGGU	ssc-miR-454	54.0	NO		GCUCUGAGUAGUGCAAUAUUGCUUAUAGGGUUUUGGUGUUUGGGAAGAACUAUGGGCAAGUUGCAGAUACUAUGUAGC	37088132	37088154	+ [Positive strand]	23	78	37088124	37088201	(((...((<<-<<<<<<-<<<<<<<<<<--<(((.........))))..))))))))))))))))..))))....)))	-24.8	-31.79487	42.307693	0.019802
2	female	GL894231.1 dna:scaffold scaffold:Sscrofa10.2:GL894231.1:1:33892:1 REF	UAUACAAGGACAAGCUCUCUGU	ssc-miR-381-3p	27122.0	NO		UGGUACUUAAAGCGAGGUUGCCCUUUGUAUAUUCGGGUUUUGAGGUGGAAUAUACAAGGACAAGCUCUCUGUGAGUAUCA	27148	27169	- [Negative strand]	22	80	27139	27218	(((((((((.((.(((.(((.((((.((((((((.(.(.....).).)))>>>>>>>>>->>>->>>->>->))))))))	-32.3	-40.375	42.5	0.009901
2	female	9 dna:chromosome chromosome:Sscrofa10.2:9:1:153670197:1 REF	UAUGGCUUUUCAUUCCUAUGUGA	ssc-miR-135	178.0	NO		CUGUGGCCUAUGGCUUUUCAUUCCUAUGUGAUUACUGUUCCAAACUCAUGUAGGGCUAAAAGCCAUGGGCUACAG	72461654	72461676	+ [Positive strand]	23	75	72461646	72461720	((((((((<<<<<<<<<<---<<<<<<<<<<..............))))))))))..))))))))))))))))))	-38.94	-51.92	45.333336	0.009901
2	female	9 dna:chromosome chromosome:Sscrofa10.2:9:1:153670197:1 REF	UAUGGCUUUUCAUUCCUAUGUGA	ssc-miR-135	178.0	NO		CUGUGGCCUAUGGCUUUUCAUUCCUAUGUGAUUACUGUUCCAAACUCAUGUAGGGCUAAAAGCCAUGGGCUACAG	72339144	72339166	- [Negative strand]	23	75	72339099	72339173	((((((((<<<<<<<<<<---<<<<<<<<<<..............))))))))))..))))))))))))))))))	-38.94	-51.92	45.333336	0.009901
2	female	13 dna:chromosome chromosome:Sscrofa10.2:13:1:218635234:1 REF	UAUGGCUUUUUAUUCCUAUGUGA	ssc-miR-135	231.0	NO		CUAUGGCUUUUUAUUCCUAUGUGAUUCUACUGCUCAUUCAUAUAGGGAUUGGAGCCGUGG	37564067	37564089	+ [Positive strand]	23	60	37564066	37564125	(<<<<<<<<<--<<<<<<<<<<<<.............)))))))))))).))))))))))	-26.72	-44.533333	41.666664	0.009901
2	female	GL893885.2 dna:scaffold scaffold:Sscrofa10.2:GL893885.2:1:80674:1 REF	UAUGUGCCUUUGGACUACAUCGU	ssc-miR-455-5p	213.0	NO		GUAUGUGCCUUUGGACUACAUCGUGGAAGCCAGCACCAUGCAGUCCAUGGGCAUAUAC	75377	75399	+ [Positive strand]	23	58	75376	75433	(<<<<<<<<<-<<<<<<-<<<-<<(........))).))).)))))).))))))))))	-29.4	-50.689655	51.724136	0.009901
2	female	1 dna:chromosome chromosome:Sscrofa10.2:1:1:315321322:1 REF	UAUUGCACAUUACUAAGUUGCA	ssc-miR-32	79.0	CAAUUUAGUGUGUGUGAUAUU(12)	ssc-miR-32-3p*(NA)	GUGGAGAUAUUGCACAUUACUAAGUUGCAUGUUGUCACGGCCUCAGUGCAAUUUAGUGUGUGUGAUAUUUUCAC	280645180	280645201	- [Negative strand]	22	74	280645134	280645207	(((((((<<<--<<<<<-<<<<<<<<<<<((..((....))..)).))}}}}}}}}}}}}}}==}}}}})))))	-36.2	-48.918922	40.54054	0.009901
2	female	4 dna:chromosome chromosome:Sscrofa10.2:4:1:143465943:1 REF	UAUUGCACUCGUCCCGGCCUCC	ssc-miR-92b-3p	2375.0	NO		GGGCGGGCGGGAGGGACGGGACGCGGUGCAGUGUUGUUCUUUCCCCUGCCAAUAUUGCACUCGUCCCGGCCUCCGGCCCCCC	103407110	103407131	- [Negative strand]	22	82	103407101	103407182	(((.((((.(((((..(((((((.((((((((((((.............)))>>>>>>>>>>>>>>>>->>>>>.)))))))	-55.02	-67.097565	70.731705	0.009901
2	female	11 dna:chromosome chromosome:Sscrofa10.2:11:1:87690581:1 REF	UAUUGCACUUGUCCCGGCCUGU	ssc-miR-92a	8001.0	NO		ACAGGUUGGGAUCGGUUGCAAUGCUGUGUUUCUGUAUGGUAUUGCACUUGUCCCGGCCUGU	66610809	66610830	+ [Positive strand]	22	61	66610770	66610830	((((((((((((.(((.(((((((((((......)))))>>>>>>>>>->>>>>>>>>>>>	-35.1	-57.54098	50.81967	0.009901
2	female	X dna:chromosome chromosome:Sscrofa10.2:X:1:144288218:1 REF	UAUUGCACUUGUCCCGGCCUGU	ssc-miR-92a	8001.0	NO		CCGUGGGUGGGGAUUUGUUGCAUUACUUGUGGUGUGUAUAAAGUAUUGCACUUGUCCCGGCCUGUGG	126199520	126199541	- [Negative strand]	22	67	126199517	126199583	(((..(((.(((((..((.(((.(((((............)))>>->>>>>-->>>>>->>>-->))	-30.7	-45.820896	50.74627	0.009901
2	female	X dna:chromosome chromosome:Sscrofa10.2:X:1:144288218:1 REF	UCAAAUGCUCAGACUCCUGUGG	ssc-miR-105-1	141.0	NO		CAUCGUAGUCAAAUGCUCAGACUCCUGUGGUGGCUGCUCAUGCACCACGGAUGUUUGAGCAUGUGCUACGGUG	141091548	141091569	- [Negative strand]	22	73	141091504	141091576	((((((((-<<-<<<<<<<<<<--<<<<<<((.(.......)))))))))..)))))))))).))))))))))	-41.1	-56.30137	53.424656	0.009901
2	female	15 dna:chromosome chromosome:Sscrofa10.2:15:1:157681621:1 REF	UCACAGUGAACCGGUCUCUUU	ssc-miR-128	61338.0	CGGGGCCGUAGCACUGUCUGA(51)	ssc-miR-128-5p*(NA)	GUUGGAUUCGGGGCCGUAGCACUGUCUGAGAGGUUUACAUUUCUCACAGUGAACCGGUCUCUUUUUCAGC	18661626	18661646	- [Negative strand]	21	70	18661619	18661688	((((((..={{{{{{{==={{{{{{=={{(((((....)))))>>>>>>>>--->>>>>>>---))))))	-29.7	-42.428574	50.0	0.019802
2	female	13 dna:chromosome chromosome:Sscrofa10.2:13:1:218635234:1 REF	UCACAGUGAACCGGUCUCUUU	ssc-miR-128	61338.0	NO		CAGUGGGAAGGGGGGCCGAGGCACUGUCCGAGAGUGAGUAGCAGGUCUCACAGUGAACCGGUCUCUUUCCCUACUG	22859239	22859259	+ [Positive strand]	21	76	22859192	22859267	(((((((.((((((((((...((((((..((((.(........).))>>>>>>>>--->>>>>>>>>>.)))))))	-37.2	-48.94737	60.526318	0.009901
2	female	9 dna:chromosome chromosome:Sscrofa10.2:9:1:153670197:1 REF	UCACUGGAGUUUUGUUUCAACA	NA	460.0	UGUUGAAACACUCUGUUGAAC(60)		CAGUGUUGAAACACUCUGUUGAACCAGAUUACAGAAAGUUCACUGGAGUUUUGUUUCAACAUUG	80161160	80161181	- [Negative strand]	22	64	80161156	80161219	((({{{{{{{{{{{{{{=={{{{{.............))>>>-->>>>>--->>>>>>>>>)))	-22.82	-35.65625	37.5	0.009901
2	female	18 dna:chromosome chromosome:Sscrofa10.2:18:1:61220071:1 REF	UCAGUGCACUACAGAACUUUGU	ssc-miR-148a-3p	8954.0	AAAGUUCUGAGACACUCCGACU(36)	ssc-miR-148a-5p	CUUUUGAGGCAAAGUUCUGAGACACUCCGACUCUGAAUAUGAUAGAAGUCAGUGCACUACAGAACUUUGUCUCUGGAG	51216078	51216099	+ [Positive strand]	22	78	51216030	51216107	(((..((((({{{{{{{{{{{={{{{=={{{{(((.......))).))>>>>>>-->>->>>>>>>>>>>)))..)))	-31.4	-40.256413	43.589745	0.009901
2	female	JH118567.1 dna:scaffold scaffold:Sscrofa10.2:JH118567.1:1:187770:1 REF	UCAGUGCACUACAGAACUUUGU	ssc-miR-148a-3p	8954.0	AAAGUUCUGAGACACUCCGACU(36)	ssc-miR-148a-5p	CUUUUGAGGCAAAGUUCUGAGACACUCCGACUCUGAAUAUGAUAGAAGUCAGUGCACUACAGAACUUUGUCUCUGGAG	80966	80987	+ [Positive strand]	22	78	80918	80995	(((..((((({{{{{{{{{{{={{{{=={{{{(((.......))).))>>>>>>-->>->>>>>>>>>>>)))..)))	-31.4	-40.256413	43.589745	0.009901
2	female	5 dna:chromosome chromosome:Sscrofa10.2:5:1:111506441:1 REF	UCAGUGCAUCACAGAACUUUGU	ssc-miR-148b-3p	2949.0	GAAGUUCUGUUAUACACUCAG(8) GAAGUUCUGUUAUACACUCAGG(24) GAAGUUCUGUUAUACACUCAGGC(38)	ssc-miR-148b-5p	UUUGAGGUGAAGUUCUGUUAUACACUCAGGCUGUGGCUCUCUGAAAGUCAGUGCAUCACAGAACUUUGUCUCGAA	20388239	20388260	+ [Positive strand]	22	75	20388192	20388266	(((((((.={{{{{{{{{={{={{{{=={{{(....(.....)..))>>>>>>->>->>>>>>>>>-->))))))	-29.0	-38.666664	44.0	0.029703
2	female	12 dna:chromosome chromosome:Sscrofa10.2:12:1:63588571:1 REF	UCAGUGCAUGACAGAACUUGG	ssc-miR-152	2288.0	NO		GGCCCAGGUUCUGUGAUACACUCCGACUCGGGCUCUGGAGCAGUCAGUGCAUGACAGAACUUGGGCC	24289551	24289571	- [Negative strand]	21	67	24289547	24289613	((((((((((((((.((.((((..((((...(((....)))))>>>>>>->>->>>>>>>>>>>)))	-37.6	-56.1194	59.701492	0.009901
2	female	JH118519.1 dna:scaffold scaffold:Sscrofa10.2:JH118519.1:1:110896:1 REF	UCCAUUACACUACCCUGCCUCU	ssc-miR-885-5p	247.0	AGGCAGCGGGGUGUAGUGGAU(25) AGGCAGCGGGGUGUAGUGGAUA(8)	ssc-miR-885-3p	GCUCUCUCCAUUACACUACCCUGCCUCUUCUCCACGAGAGGCAGCGGGGUGUAGUGGAUAGAGC	42336	42357	- [Negative strand]	22	64	42299	42362	(((((.<<<<<<<<<<<-<<<<<<<<<<(......)))}}}}}}=}}}}}}}}}}}}}=)))))	-42.0	-65.625	57.8125	0.009901
2	female	9 dna:chromosome chromosome:Sscrofa10.2:9:1:153670197:1 REF	UCCCUGAGACCCUAACUUGUGA	ssc-miR-125b	27580.0	NO		CUCUCAGUCCCUGAGACCCUAACUUGUGAUGUUUACCGUUUAAAUCCACGGGUUAGGCUCUUGGGAGCUGCGAG	54334958	54334979	- [Negative strand]	22	74	54334912	54334985	(((.(((--<<--<<<-<<<<<<<<<<<-.(((((.....))))).))))))))))).)))..))..))).)))	-35.1	-47.43243	51.35135	0.009901
2	female	6 dna:chromosome chromosome:Sscrofa10.2:6:1:157765593:1 REF	UCCCUGAGACCCUUUAACCUGU	ssc-miR-125a	12559.0	NO		UCCCUGAGACCCUUUAACCUGUGAGGACAUCCAGGGUCACAGGUGAGGUUCUUGGGA	51858862	51858883	+ [Positive strand]	22	57	51858862	51858918	<<<<-<<<<-<<<<--<<<<<<((((....))....)))))))))))).))))))))	-26.6	-46.666668	54.385967	0.009901
2	female	12 dna:chromosome chromosome:Sscrofa10.2:12:1:63588571:1 REF	UCCCUGGUCUAGUGGUUAGGAUU	NA	33.0	NO		UGGGAGUUCCCUGGUCUAGUGGUUAGGAUUUGGUGUGCUCACUGCUGCAGCCUAGGUUUAAGCCCUGGUCUGGGAACUGAGAUCCCA	44808955	44808977	- [Negative strand]	23	87	44808897	44808983	(((((((<<<<-<<-<<<<-<<<<--<<<<(((..(((........)))..)))))))..)))))))).)))))))).....)))))	-36.8	-42.29885	54.022987	0.019802
2	female	15 dna:chromosome chromosome:Sscrofa10.2:15:1:157681621:1 REF	UCCCUGUCCUCCAGGAGCUC	ssc-miR-4334-3p	117.0	NO		UGGGGACCCGCCCUGUGCUGAGCCCUGGAGUGACGGGGGUGAAAGGGCAGAGUCCCUGUCCUCCAGGAGCUCCCCAUGUGGCGCCCA	134433045	134433064	+ [Positive strand]	20	87	134432993	134433079	((((....((((.((((..(((((((((((.((((((((((......))...>>>>>>>>>>>>>>>->>>>..)))).))))))))	-47.3	-54.367817	68.965515	0.019802
2	female	3 dna:chromosome chromosome:Sscrofa10.2:3:1:144787322:1 REF	UCCCUGUCCUCCAGGAGCUCAC	ssc-miR-339-5p	169.0	NO		GCCGUCCCUGUCCUCCAGGAGCUCACUUACCUUGGGCCGUGAGCUCCUCGAGGCCAGAGCCCGUGU	726720	726741	+ [Positive strand]	22	66	726716	726781	((((--<<<<-<<<<-<<<<<<<<<<...(....)...)))))))))).)))).))).)..)).))	-32.4	-49.09091	66.66667	0.009901
2	female	6 dna:chromosome chromosome:Sscrofa10.2:6:1:157765593:1 REF	UCCUCUGGAGGCUCGAGAAGA	NA	20.0	NO		ACAGGCUUCCUCUGGAGGCUCGAGAAGAGAAUCCAUUUCUUCACCUUUUCCAGCCUUUAGAGGCUGCCUGU	12803987	12804007	+ [Positive strand]	21	71	12803980	12804050	((((((.-<<<<<<<<<<<<-<<<<<<<(((.....))))....)))))).))))))))))))..))))))	-38.9	-54.788734	50.704224	0.009901
2	female	6 dna:chromosome chromosome:Sscrofa10.2:6:1:157765593:1 REF	UCCUCUGGAGGCUCGAGAAGA	NA	20.0	NO		ACAGGCUUCCUCUGGAGGCUCGAGAAGAGAAUCCAUUUCUUCACCUUUUCCAGCCUUUAGAGGCUGCCUGU	12953083	12953103	- [Negative strand]	21	71	12953039	12953109	((((((.-<<<<<<<<<<<<-<<<<<<<(((.....))))....)))))).))))))))))))..))))))	-38.9	-54.788734	50.704224	0.009901
2	female	17 dna:chromosome chromosome:Sscrofa10.2:17:1:69701581:1 REF	UCCUGUACUGAGCUGCCCCGAG	ssc-miR-486	219.0	NO		CUGACGGGUCCUGUACUGAGCUGCCCCGAGGCCCUCACUGUGCCCAGCUCGGGCCAGCUCAGUACCCGGCGCGUCGG	12191279	12191300	- [Negative strand]	22	77	12191231	12191307	((((((.(<<--<<<<<<<<<<<-<<<<<<((.(.....).)))....))))).)))))))))))..))).))))))	-46.2	-60.000004	71.42857	0.009901
2	female	GL894726.2 dna:scaffold scaffold:Sscrofa10.2:GL894726.2:1:18628:1 REF	UCCUGUACUGAGCUGCCCCGAG	ssc-miR-486	219.0	NO		CUGACGGGUCCUGUACUGAGCUGCCCCGAGGCCCUCACUGUGCCCAGCUCGGGCCAGCUCAGUACCCGGCGCGUCGG	3516	3537	- [Negative strand]	22	77	3468	3544	((((((.(<<--<<<<<<<<<<<-<<<<<<((.(.....).)))....))))).)))))))))))..))).))))))	-46.2	-60.000004	71.42857	0.009901
2	female	7 dna:chromosome chromosome:Sscrofa10.2:7:1:134764511:1 REF	UCGGAUCCGUCUGAGCUUGGCU	ssc-miR-127	15900.0	CUGAAGCUCAGAGGGCUCUGA(28)	ssc-miR-127-5p*(NA)	GCUGAAGCUCAGAGGGCUCUGAUUCAGAAAGAUCAUCGGAUCCGUCUGAGCUUGGC	132099605	132099626	+ [Positive strand]	22	56	132099570	132099625	({{={{{{{{{{{={{={{{{{(((.....))..)>>>>>->>->>>>>>>>>>>>	-27.3	-48.75	53.571426	0.019802
2	female	GL895236.1 dna:scaffold scaffold:Sscrofa10.2:GL895236.1:1:19959:1 REF	UCGGAUCCGUCUGAGCUUGGCU	ssc-miR-127	15900.0	UGCUGAAGCUCAGAGGGCUCUGA(18) CUGAAGCUCAGAGGGCUCUGA(28) UGCUGAAGCUCAGAGGGCUCUG(9) CUGAAGCUCAGAGGGCUCUGAU(73) CUGAAGCUCAGAGGGCUCUGAUU(206) UGAAGCUCAGAGGGCUCUGAUU(11) GAAGCUCAGAGGGCUCUGAUU(13)	ssc-miR-127-5p*(NA)	GCCUGCUGAAGCUCAGAGGGCUCUGAUUCAGAAAGAUCAUCGGAUCCGUCUGAGCUUGGCUGGU	17253	17274	- [Negative strand]	22	64	17249	17312	(((.({{={{{{{{{{{={{={{{{{{{(.....))..)>>>>>->>->>>>>>>>>>>>-)))	-32.2	-50.3125	54.6875	0.019802
2	female	1 dna:chromosome chromosome:Sscrofa10.2:1:1:315321322:1 REF	UCGUACCGUGAGUAAUAAUGCG	ssc-miR-126-3p	16097.0	CAUUAUUACUUUUGGUACGCG(386) CAUUAUUACUUUUGGUACGCGC(15)	ssc-miR-126-5p	CGACGGGACAUUAUUACUUUUGGUACGCGCUGUGACACUUCAAACUCGUACCGUGAGUAAUAAUGCGCUGUCG	313734714	313734735	+ [Positive strand]	22	73	313734669	313734741	(((((((.{{{{{{{{{{{={{{{{{{={...(((....)))..)->>>>>>>->>>>>>>>>>>>-))))))	-23.9	-32.739727	47.945206	0.009901
2	female	6 dna:chromosome chromosome:Sscrofa10.2:6:1:157765593:1 REF	UCGUGUCUUGUGUUGCAGCCGGA	ssc-miR-187	18.0	NO		GGCUACAACACGGGACUCGGGCGCUGCUCUGACCCCUCGUGUCUUGUGUUGCAGCC	112191806	112191828	- [Negative strand]	23	56	112191808	112191863	((((.(((((((((((.((((.((......).).))->>->>>>>>>>>>>->>>>	-27.0	-48.214287	64.28571	0.019802
2	female	9 dna:chromosome chromosome:Sscrofa10.2:9:1:153670197:1 REF	UCUACAGUGCACGUGUCUCCAGU	ssc-miR-139-5p	4171.0	UGGAGACGCGGCCCUGUUGGAG(6)	ssc-miR-139-3p	AUUCUACAGUGCACGUGUCUCCAGUGUGGCUCGGAGGCUGGAGACGCGGCCCUGUUGGAGU	7935674	7935696	- [Negative strand]	23	61	7935637	7935697	((<<<<<<<-<<-<<<<<<<<<<<<.(.......).))}}}}}}}}}}}}=}}}=}}}}})	-32.6	-53.44262	60.65574	0.019802
2	female	6 dna:chromosome chromosome:Sscrofa10.2:6:1:157765593:1 REF	UCUCCCAACCCUUGUACCAGUG	ssc-miR-150	552.0	NO		GGCCCUAUCUCCCAACCCUUGUACCAGUGCGUGCCUCAGUCCCUGGUACAGGAAUGGGGGGCAGGGACC	50309924	50309945	- [Negative strand]	22	69	50309883	50309951	((((((.-<<<<<<--<<<-<<<<<<<-<(........))..))))))))))..))))))..)))).))	-35.7	-51.739132	63.76812	0.009901
2	female	JH118494.1 dna:scaffold scaffold:Sscrofa10.2:JH118494.1:1:119496:1 REF	UCUGAGAUGUGACCUGGGCAUC	NA	8.0	NO		GGUGCCUGGGUCCCCUCCCCAGAGGUUCAAAUUUAAUUGCUCUGAGAUGUGACCUGGGCAUC	36736	36757	- [Negative strand]	22	62	36735	36796	((((((..((((.(.((..(((((...(((......))))>>>>->>->->>>>-->>>>>>	-26.3	-42.419353	54.83871	0.019802
2	female	5 dna:chromosome chromosome:Sscrofa10.2:5:1:111506441:1 REF	UCUGAGAUGUGACCUGGGCAUC	NA	8.0	NO		GUGCCUGGGUCCCCUCCCCAGAGGUUCAAAUUUAAUUGCUCUGAGAUGUGACCUGGGCAU	30185308	30185329	- [Negative strand]	22	60	30185308	30185367	(((((..((((.(.((..(((((...(((......))))>>>>->>->->>>>-->>>>>	-24.3	-40.5	53.333336	0.009901
2	female	6 dna:chromosome chromosome:Sscrofa10.2:6:1:157765593:1 REF	UCUGGCUGUGGUGUAGACCGU	NA	7.0	NO		CAGCUGACCGUCUACAUCACAGACAUAGCUCUGAUCCCGAGUUGCUCUGGCUGUGGUGUAGACCGUCAGCUG	4245082	4245102	- [Negative strand]	21	72	4245075	4245146	((((((((.(((((((((((((.((((((((.......)))))).-->>->>>>>>>>>>>>>->>))))))	-41.3	-57.361107	55.555557	0.009901
2	female	8 dna:chromosome chromosome:Sscrofa10.2:8:1:148491826:1 REF	UCUGUGAACUAGAAACCUCUGG	ssc-miR-9843-3p	93.0	NO		GCUUUCCAGAGGUUUCCAGCUUAUAGGAUAUUCAUAUGGUAGUUCUGUGAACUAGAAACCUCUGGAAAGU	122371914	122371935	- [Negative strand]	22	70	122371908	122371977	((((((((((((((((.((.(((((((((..((....))..))>>>>>>>->>->>>>>>>>>>>)))))	-35.9	-51.285713	40.0	0.009901
2	female	7 dna:chromosome chromosome:Sscrofa10.2:7:1:134764511:1 REF	UCUUGGAGUAGGUCAUUGGGU	ssc-miR-432-5p	310.0	NO		CCUCCAGGUCUUGGAGUAGGUCAUUGGGUGGAUCCUUUAUUUCCCUAUGUGGGCCACUGGAUGGCUCCUCCAUGGCUUGGAGG	132079009	132079029	+ [Positive strand]	21	83	132079001	132079083	((((((((<<-<<<<<--<<<<<<<-<<<((.(((..(((......))).)))))))).))))))).))))).))))))))))	-45.1	-54.337345	55.421684	0.009901
2	female	GL894231.1 dna:scaffold scaffold:Sscrofa10.2:GL894231.1:1:33892:1 REF	UCUUGUUAAAAGGCAGAUUCU	NA(bta-miR-544a)	14.0	NO		GGGAUCUUGUUAAAAGGCAGAUUCUGAUUCAGGGACCAAGAUUCUGCAUUUUUAGCAAGUUCCC	24260	24280	- [Negative strand]	21	64	24220	24283	((((-<<<<<<<<<<<<<<<<-<<<..((....))...))).))))).))))))))))).))))	-40.1	-62.656246	42.1875	0.019802
2	female	2 dna:chromosome chromosome:Sscrofa10.2:2:1:162569375:1 REF	UCUUUGGUUAUCUAGCUGUAUGA	ssc-miR-9-1	116430.0	NO		AGUUGUUAUCUUUGGUUAUCUAGCUGUAUGAGUGUAUUGGUCUUCAUAAAGCUAGAUAACCGAAAGUAAAAACU	98744621	98744643	- [Negative strand]	23	74	98744577	98744650	((((.(((--<<<<<<<<<<<<<<<-<<<<<(..(....)..)))))).)))))))))))))))..))).))))	-30.6	-41.351353	32.43243	0.009901
2	female	4 dna:chromosome chromosome:Sscrofa10.2:4:1:143465943:1 REF	UCUUUGGUUAUCUAGCUGUAUGA	ssc-miR-9-1	116430.0	NO		UUUGGUUAUCUAGCUGUAUGAGUGGUGUGGAGUCUUCAUAAAGCUAGAUAACCGAA	102543261	102543283	- [Negative strand]	23	56	102543225	102543280	<<<<<<<<<<<<<<<-<<<<<(.((.......)))))))).)))))))))))))))	-25.5	-45.535713	39.285713	0.009901
2	female	7 dna:chromosome chromosome:Sscrofa10.2:7:1:134764511:1 REF	UCUUUGGUUAUCUAGCUGUAUGA	ssc-miR-9-1	116430.0	NO		UUUGGUUAUCUAGCUGUAUGAGUGCCACAGAGCCGUCAUAAAGCUAGAUAACCGAA	59924203	59924225	+ [Positive strand]	23	56	59924205	59924260	<<<<<<<<<<<<<<<-<<<<<..((......))..))))).)))))))))))))))	-21.3	-38.035713	42.857143	0.049505
2	female	14 dna:chromosome chromosome:Sscrofa10.2:14:1:153851969:1 REF	UGAGAACUGAAUUCCAUAGGCUGU	ssc-miR-146b	963.0	NO		AGAACUGAAUUCCAUAGGCUGUGAGCUCUAGCAAAUGCCCUAGGAACUCAGUUCU	123301772	123301795	+ [Positive strand]	24	55	123301774	123301828	<<<<<<<<-<<<<-<<<<--<<..((....))..))..)))))))).))))))))	-22.2	-40.363636	45.454548	0.009901
2	female	16 dna:chromosome chromosome:Sscrofa10.2:16:1:86898991:1 REF	UGAGAACUGAAUUCCAUGGGUU	ssc-miR-146a-5p	489.0	NO		CUCAGCUUUGAGAACUGAAUUCCAUGGGUUGUGUCAUUGUCAGACCUGUGAAGUUUAGUUCUUCAGCUGGG	68394566	68394587	- [Negative strand]	22	71	68394524	68394594	(((((((.-<<<<<<<<<<<<-<<<<<<<<.((.......)))))))))).)))))))))))).)))))))	-31.3	-44.084507	45.070423	0.009901
2	female	16 dna:chromosome chromosome:Sscrofa10.2:16:1:86898991:1 REF	UGAGAACUGAAUUCCAUGGGUU	ssc-miR-146a-5p	489.0	NO		CUCAGCUUUGAGAACUGAAUUCCAUGGGUUGUGUCAUUGUCAGACCUGUGAAGUUUAGUUCUUCAGCUGGG	68488139	68488160	+ [Positive strand]	22	71	68488131	68488201	(((((((.-<<<<<<<<<<<<-<<<<<<<<.((.......)))))))))).)))))))))))).)))))))	-31.3	-44.084507	45.070423	0.009901
2	female	6 dna:chromosome chromosome:Sscrofa10.2:6:1:157765593:1 REF	UGAGACCUCUGGGUUCUGAGCU	ssc-miR-769-5p	748.0	NO		CUCUGACCUGAGACCUCUGGGUUCUGAGCUGUGAUGUUGCUUCCAAGCUGGGAUCUCUGGGGUCUUGGUUCAGGG	47579837	47579858	+ [Positive strand]	22	75	47579829	47579903	((((((.(--<<<<<<<-<<<-<<<-<<<<..((.......))..)))).))).))).)))))))..).))))))	-36.5	-48.666668	56.0	0.009901
2	female	6 dna:chromosome chromosome:Sscrofa10.2:6:1:157765593:1 REF	UGAGACCUCUGGGUUCUGAGCU	ssc-miR-769-5p	748.0	NO		CUCUGACCUGAGACCUCUGGGUUCUGAGCUGUGAUGUUGCUUCCAAGCUGGGAUCUCUGGGGUCUUGGUUCAGGG	47708773	47708794	+ [Positive strand]	22	75	47708765	47708839	((((((.(--<<<<<<<-<<<-<<<-<<<<..((.......))..)))).))).))).)))))))..).))))))	-36.5	-48.666668	56.0	0.009901
2	female	2 dna:chromosome chromosome:Sscrofa10.2:2:1:162569375:1 REF	UGAGAUGAAGCACUGUAGCUC	ssc-miR-143-3p	8559.0	GGUGCAGUGCUGCAUCUCUGG(61) GGUGCAGUGCUGCAUCUCUGGU(41)	ssc-miR-143-5p	CCCAGCCGGAGGUGCAGUGCUGCAUCUCUGGUCAGCUGGGAGUCUGAGAUGAAGCACUGUAGCUCGGGAAGGG	157344786	157344806	+ [Positive strand]	21	73	157344742	157344814	(((..((.(({={{{{{{{{{={{{{{{={{((......)).))->>>>>>->>>>>>>>>->>>.))..)))	-40.0	-54.79452	61.643833	0.009901
2	female	6 dna:chromosome chromosome:Sscrofa10.2:6:1:157765593:1 REF	UGAGGUAGGAGGUUGUAUAGUU	ssc-let-7e	3000.0	CUAUACGGCCUCCUAGCUUUC(21)	ssc-let-7e-3p*(NA)	GGGCUGAGGUAGGAGGUUGUAUAGUUGAGGAGGACACCCACGGAGAUCACUAUACGGCCUCCUAGCUUUCCCC	51858385	51858406	+ [Positive strand]	22	73	51858381	51858453	(((.-<<<-<<<<<<<<<<<<<<<<-((.(.((....)).).....)))}}}}}}}}}}}}}}}=}}}==)))	-35.0	-47.945206	56.164383	0.009901
2	female	X dna:chromosome chromosome:Sscrofa10.2:X:1:144288218:1 REF	UGAGGUAGUAAGUUGUAUUGUU	ssc-miR-98	2880.0	NO		CCGGGGUGAGGUAGUAAGUUGUAUUGUUGUGGGGUAGGGAUUUUAGGCCCCAAUUAGAAGAUAACUAUACAACUUACUACUUUCCCUGG	51800919	51800940	- [Negative strand]	22	89	51800857	51800945	((((((-<<<<<<<<<<<<<<<<<-<<<(((((((...........)))))).........)))).)))))))))))))))))))))))	-42.7	-47.977528	43.820225	0.009901
2	female	3 dna:chromosome chromosome:Sscrofa10.2:3:1:144787322:1 REF	UGAGGUAGUAGAUUGUAUAGUU	ssc-let-7f-5p	42569.0	NO		UCAGAGUGAGGUAGUAGAUUGUAUAGUUGUGGGGUAGUGAUUUUACCCUGUUCAGGAGAUAACUAUACAAUCUAUUGCCUUCCCUGA	44864810	44864831	+ [Positive strand]	22	87	44864804	44864890	((((.(--<<<<<<<<<<<<<<<<<<<<(((((((((.....))))))).........))))))))))))))))))))))..)))))	-43.3	-49.770115	40.229885	0.009901
2	female	X dna:chromosome chromosome:Sscrofa10.2:X:1:144288218:1 REF	UGAGGUAGUAGAUUGUAUAGUU	ssc-let-7f-5p	42569.0	NO		CUGUGGGAUGAGGUAGUAGAUUGUAUAGUUUUAGGGUCAUACCCCAUCUUGGAGAUAACUAUACAGUCUACUGUCUUUCCCACGG	51801782	51801803	- [Negative strand]	22	85	51801726	51801810	((((((((-<<<--<<<<<<<<<<<<<<<<...(((.....))).(((.....)))))))))))))))))))..)))))))))))	-42.5	-50.0	43.52941	0.009901
2	female	3 dna:chromosome chromosome:Sscrofa10.2:3:1:144787322:1 REF	UGAGGUAGUAGGUUGUAUAGUU	ssc-let-7a	48919.0	CUAUACAAUCUACUGUCUUUC(10)	ssc-let-7a-3p*(NA)	UGGGAUGAGGUAGUAGGUUGUAUAGUUUUAGGGUCACACCCACCACUGGGAGAUAACUAUACAAUCUACUGUCUUUCCUA	44864443	44864464	+ [Positive strand]	22	80	44864438	44864517	(((((-<<<--<<<<<<<<<<<<<<<<...(((.....))).((....))....))}}}}}}}}}}}}}}==}}}}})))	-35.6	-44.5	42.5	0.009901
2	female	9 dna:chromosome chromosome:Sscrofa10.2:9:1:153670197:1 REF	UGAGGUAGUAGGUUGUAUAGUU	ssc-let-7a	48919.0	NO		CCCAGGUUGAGGUAGUAGGUUGUAUAGUUUAGAAUUGUAUCAAGGGAGAUAACUGUACAGCCUCCUAGCUUUCCUUGGG	54378110	54378131	- [Negative strand]	22	79	54378059	54378137	((((((.-<<<-<<<-<<<<<<<<<<<<-........((((......)))))))))))))))).))).)))..))))))	-34.0	-43.037975	44.3038	0.009901
2	female	13 dna:chromosome chromosome:Sscrofa10.2:13:1:218635234:1 REF	UGAGGUAGUAGGUUGUAUGGUU	ssc-let-7c	12078.0	CUGUACAACCUUCUAGCUUUC(10)	ssc-let-7c-3p*(NA)	UCCGGGUUGAGGUAGUAGGUUGUAUGGUUUAGAGUUACACCGUGGGAGUUAACUGUACAACCUUCUAGCUUUCCUUGGA	191559351	191559372	+ [Positive strand]	22	79	191559344	191559422	((((((.-<<<-<<<-<<<<<<<<<<<<<..((.(..(.....)..).))))}}}}}}}}}}}=}}}=}}}==))))))	-31.3	-39.620255	45.56962	0.009901
2	female	13 dna:chromosome chromosome:Sscrofa10.2:13:1:218635234:1 REF	UGAGGUAGUAGUUUGUACAGUU	ssc-let-7g-5p	90976.0	NO		UUCCAGGCUGAGGUAGUAGUUUGUACAGUUUGAGGGUCUAUGAUACCACCCGGUACAGGAGAUAACUGUACAGGCCACUGCCUUGCCAGGAA	37599007	37599028	+ [Positive strand]	22	92	37598999	37599090	((((.(((-<<<<<<<<-<<<<<<<<<<<<.....((((.((.((((....))))))..)))))))))))))))).))))))))))).))))	-43.7	-47.5	50.0	0.009901
2	female	5 dna:chromosome chromosome:Sscrofa10.2:5:1:111506441:1 REF	UGAGGUAGUAGUUUGUGCUGUU	ssc-let-7i-5p	98074.0	CUGCGCAAGCUACUGCCUUGC(42)	ssc-let-7i-3p	GCCCUGGCUGAGGUAGUAGUUUGUGCUGUUGGUCGGGUUGUGACAUUGCCCGCUGUGGAGAUAACUGCGCAAGCUACUGCCUUGCUAGUGC	30021229	30021250	+ [Positive strand]	22	91	30021221	30021311	((.(((((-<<<<<<<<<<<<<<<<<-<<<((.(((((.........)))))))........))}=}}}}}}}}}}}}}}}}}}}))).))	-45.0	-49.45055	56.04396	0.009901
2	female	X dna:chromosome chromosome:Sscrofa10.2:X:1:144288218:1 REF	UGAGUACCGCCAUGUCUGUUGGG	NA(eca-mir-1911)	14.0	NO		GCAUCUGCUGAGUACCGCCAUGUCUGUUGGGAAUCCACAAUCUCCCAACAGGCAUCGUGGUCUCUGCUGAUGC	108710180	108710202	+ [Positive strand]	23	73	108710172	108710244	(((((.((-<<<-<<<<<-<<<<<<<<<<<<(..........))))))))))))).)))))))).)).)))))	-42.6	-58.35616	54.79452	0.009901
2	female	9 dna:chromosome chromosome:Sscrofa10.2:9:1:153670197:1 REF	UGCCUGUCUACACUUGCUGUGC	ssc-miR-214-5p	6.0	NO		CAUGUGUCUGCCUGUCUACACUUGCUGUGCAGAACAUCCGCUCACCUGUACAGCAGGCACAGACAGGCAGUCACAUG	126099520	126099541	- [Negative strand]	22	77	126099472	126099548	((((((.(<<<<<<<<<---<<<<<<<<<<((.............))))))))))))...)))))))))).))))))	-46.42	-60.285713	54.545456	0.009901
2	female	12 dna:chromosome chromosome:Sscrofa10.2:12:1:63588571:1 REF	UGCGGGGCUAGGGCUAACAGC	ssc-miR-744	2332.0	NO		GGCAGGGUGCGGGGCUAGGGCUAACAGCAGUCUUACUGAAGGUUUCCUGGAAACCACGCACAUGCU	59358209	59358229	+ [Positive strand]	21	66	59358202	59358267	((((..(<<<<<<-<<<<<<--<<<--<((.....)))...)))))))))...)).))))).))))	-44.9	-68.030304	57.575756	0.089109
2	female	2 dna:chromosome chromosome:Sscrofa10.2:2:1:162569375:1 REF	UGCGUGGCUUCUCUGUGCAGU	NA	9.0	NO		GCCCCUGCGUGGCUUCUCUGUGCAGUCUUUUCUUCUGGGACCUGCACAGGAAGGCCACGGAGGGGC	88902995	88903015	+ [Positive strand]	21	66	88902990	88903055	(((((<-<<<<<<<<--<<<<<<<<<(((.......)))).))))))))..)))))))).))))))	-48.0	-72.72727	63.636364	0.009901
2	female	JH118729.1 dna:scaffold scaffold:Sscrofa10.2:JH118729.1:1:157689:1 REF	UGCGUGGCUUCUCUGUGCAGU	NA	9.0	NO		GCCCCUGCGUGGCUUCUCUGUGCAGUCUUUUCUUCUGGGACCUGCACAGGAAGGCCACGGAGGGGC	80988	81008	+ [Positive strand]	21	66	80983	81048	(((((<-<<<<<<<<--<<<<<<<<<(((.......)))).))))))))..)))))))).))))))	-48.0	-72.72727	63.636364	0.009901
2	female	5 dna:chromosome chromosome:Sscrofa10.2:5:1:111506441:1 REF	UGCGUUCAUUCUGUUUGGCCUG	NA	23.0	NO		CAGCUCCUUGCGUUCAUUCUGUUUGGCCUGGUGUUCUUUCAGCAGGCGGGACAGCAUGGUCGCAGUGGGCUG	22636825	22636846	- [Negative strand]	22	72	22636782	22636853	((((((.(<<<<--<<<-<<<<<<-<<<<<.((......)).))))).)))))).)))..))))).))))))	-40.5	-56.25	58.333332	0.009901
2	female	13 dna:chromosome chromosome:Sscrofa10.2:13:1:218635234:1 REF	UGCUCUUUUUGAGAGGCUUCUGU	NA	25.0	NO		UGCAGGGUGCUCUUUUUGAGAGGCUUCUGUGAUGACAGGCCCAGAGCACUCAAAAAGAUGGCUCCUUGCA	36576624	36576646	+ [Positive strand]	23	70	36576617	36576686	(((((((-<<<<<<<<<<<<--<<<<<<<<....)))).....)))).))))))))))..)).)))))))	-31.0	-44.285713	51.428574	0.009901
2	female	1 dna:chromosome chromosome:Sscrofa10.2:1:1:315321322:1 REF	UGGAAGACUAGUGAUUUUGUUGUU	ssc-miR-7-5p	7182.0	NO		GCCCCAUCUGGAAGACUAGUGAUUUUGUUGUUGUCUCACUGCGCUCAACAACAAGUCCCAGUCUGCCGCAUGGUGC	212651436	212651459	- [Negative strand]	24	76	212651391	212651466	((.((((.<<<-<<<<<-<-<<<<<-<<<<<<(............))))))))))))).))))).))).)))).))	-27.3	-35.92105	52.63158	0.029703
2	female	GL892815.1 dna:scaffold scaffold:Sscrofa10.2:GL892815.1:1:70817:1 REF	UGGAAGACUAGUGAUUUUGUUGUU	ssc-miR-7-5p	7182.0	NO		GCUGUGUGGAAGACUAGUGAUUUUGUUGUUCUGACGUACUAUGACAACAAGUCACAGCUUCCUCACAGC	39693	39716	+ [Positive strand]	24	69	39687	39755	((((((-<<<<<-<<-<<<<<<<-<<<<<<.((......)).)))))))))))))))))))).))))))	-31.9	-46.231884	44.927536	0.009901
2	female	7 dna:chromosome chromosome:Sscrofa10.2:7:1:134764511:1 REF	UGGAAUGUAAGGAAGUGUGUGA	ssc-miR-206	239.0	NO		CGAGGCCACAUGCUUCUUUAUAUCCCCAUACGGAUUACUUGACUAUGGAAUGUAAGGAAGUGUGUGAUCUCG	52426494	52426515	+ [Positive strand]	22	72	52426449	52426520	((((..(((((((((((((((((..(((((.(..........)))>>>->>>>>>>>>>>>>>>>>-.))))	-31.8	-44.166668	44.444447	0.009901
2	female	7 dna:chromosome chromosome:Sscrofa10.2:7:1:134764511:1 REF	UGGACGGAGAACUGAUAAGGGU	ssc-miR-184	219.0	NO		CCCUUAUCACUUUUCCAGCCAGCUUUGUGACUCUAAAUGUUGGACGGAGAACUGAUAAGGG	53883677	53883698	+ [Positive strand]	22	61	53883637	53883697	(((((((((.((((((..(((((((((......)))).))>>>-->>>>>>->>>>>>>>>	-27.3	-44.754097	45.901638	0.009901
2	female	GL894254.2 dna:scaffold scaffold:Sscrofa10.2:GL894254.2:1:238012:1 REF	UGGACGGAGAACUGAUAAGGGU	ssc-miR-184	219.0	NO		CCCUUAUCACUUUUCCAGCCAGCUUUGUGACUCUAAAUGUUGGACGGAGAACUGAUAAGGG	214213	214234	- [Negative strand]	22	61	214213	214273	(((((((((.((((((..(((((((((......)))).))>>>-->>>>>>->>>>>>>>>	-27.3	-44.754097	45.901638	0.009901
2	female	14 dna:chromosome chromosome:Sscrofa10.2:14:1:153851969:1 REF	UGGACGGCUGGAUGGACAGUC	NA	26.0	NO		GGACGGCUGGAUGGACAGUCAGGAGAAGGACGUGAGUGACUGUCUGCUCAGCCGCC	152293999	152294019	+ [Positive strand]	21	56	152294000	152294055	<<-<<<<<<--<<<<<<<<<.........((....)))))))))))..))))))))	-27.66	-49.392857	62.5	0.019802
2	female	14 dna:chromosome chromosome:Sscrofa10.2:14:1:153851969:1 REF	UGGAGAGAAAGGCAGUUCCUGA	ssc-miR-185	3259.0	NO		GAGGGAUUGGAGAGAAAGGCAGUUCCUGAUGGUCCCCUCCCCAGGGGCUGGCUUUCCUCUGGUCCUUC	55086534	55086555	+ [Positive strand]	22	68	55086527	55086594	(((((((--<<<-<<<<<-<<<<<<<<<-.((......)).))))))))).))))))))..)))))))	-41.5	-61.02941	60.294117	0.009901
2	female	1 dna:chromosome chromosome:Sscrofa10.2:1:1:315321322:1 REF	UGGAGUGUGACAAUGGUGUUU	ssc-miR-122-5p	13.0	NO		CAGAGCUGUGGAGUGUGACAAUGGUGUUUGUGUCCAAACUAUCAAACGCCAUUAUCACACUAAAUAGCUACUG	179916386	179916406	- [Negative strand]	21	73	179916341	179916413	((((((((<--<<<<<<<-<<<<<<<<<<(.((....))...))))))))))).)))))))..)))))).)))	-36.4	-49.863018	42.46575	0.009901
2	female	14 dna:chromosome chromosome:Sscrofa10.2:14:1:153851969:1 REF	UGGCACCAGCACUGGCGGUGG	ssc-miR-9851-3p	12.0	NO		GUGAGCCCGGCGCUGGCAGUGUUGGUGGCACUCGUGUGGUGGCAGUGGCACCAGCACUGGCGGUGGCGGUCGC	138325844	138325864	- [Negative strand]	21	73	138325836	138325908	((((..(((.(((((.(((((((((((.((((.((......))))>>->>>>>>>>>>>->>>>>-)))))))	-45.8	-62.739723	71.23288	0.009901
2	female	16 dna:chromosome chromosome:Sscrofa10.2:16:1:86898991:1 REF	UGGCAGUGUAUUGUUAGCUGGU	NA(bta-mir-449a)	20.0	NO		GGCAGUGUAUUGUUAGCUGGUUGAGUAUAUGAGUAGCAUCAGCUAACAUGCAACUGCU	36468170	36468191	- [Negative strand]	22	58	36468132	36468189	<<<<<<<<<<-<<<<<<<<<<.(..(((....))).))))))))))))))).))))))	-23.9	-41.206898	43.103447	0.009901
2	female	JH118654.1 dna:scaffold scaffold:Sscrofa10.2:JH118654.1:1:258211:1 REF	UGGCAGUGUAUUGUUAGCUGGU	NA(bta-mir-449a)	20.0	NO		GGCAGUGUAUUGUUAGCUGGUUGAGUAUAUGAGUAGCAUCAGCUAACAUGCAACUGCU	238183	238204	- [Negative strand]	22	58	238145	238202	<<<<<<<<<<-<<<<<<<<<<.(..(((....))).))))))))))))))).))))))	-23.9	-41.206898	43.103447	0.009901
2	female	12 dna:chromosome chromosome:Sscrofa10.2:12:1:63588571:1 REF	UGGCGAUCGAGACUUUUCCCGUU	NA	6.0	NO		GCGAUCGAGACUUUUCCCGUUUUCUUAGCCCUGCAGUGCAGCUGCUGAAGUUCCCUUACAGGCGAAGAGGGGAAGGGGUUCUCCCGC	23523802	23523824	+ [Positive strand]	23	87	23523804	23523890	<<<---<<<<<<<<<<<<-<<(((...(((..((((.....))))....((......)).)))))))).))))))))..)))).)))	-24.9	-28.62069	57.471264	0.019802
2	female	14 dna:chromosome chromosome:Sscrofa10.2:14:1:153851969:1 REF	UGGCGUAGAUCACAGACACAGC	ssc-miR-4331-5p	51.0	NO		GCUGUGGCGUAGAUCACAGACACAGCUUGGAUCUGGUGUUGCUGUGGCUGUGGUGUAGGCCAGCAGC	144183490	144183511	+ [Positive strand]	22	67	144183486	144183552	((((<<<<-<<-<<<<<<<-<<<<<<..............)))))).))))))).)).)))).))))	-35.54	-53.044777	58.208954	0.009901
2	female	6 dna:chromosome chromosome:Sscrofa10.2:6:1:157765593:1 REF	UGGCGUAGAUCACAGACACAGC	ssc-miR-4331-5p	51.0	NO		GAGCUAUGGCGUAGAUCACAGACACAGCUCAGAUCUGGCAUUGCUGUGGCUGUGGUGUAGGCCAGCAGCUU	60130147	60130168	- [Negative strand]	22	71	60130103	60130173	(((((.<<<<-<<-<<<<<<<-<<<<<<..............)))))).))))))).)).))))..)))))	-35.84	-50.478874	54.929577	0.009901
2	female	2 dna:chromosome chromosome:Sscrofa10.2:2:1:162569375:1 REF	UGGCUCAGUUCAGCAGGAAC	ssc-miR-24-3p	18769.0	GUGCCUACUGAGCUGAAACAC(13)	ssc-miR-24-1-5p	GCCUCCCGUGCCUACUGAGCUGAAACACAGUUGAUUUGUGCAGACUGGCUCAGUUCAGCAGGAACAGGAGUC	65582223	65582242	+ [Positive strand]	20	72	65582178	65582249	(.((((.{{={{{={{{{{{{{{===={((((..........)))>>-->>>>>>>>>->>>->>.)))).)	-29.4	-40.833332	54.166668	0.029703
2	female	1 dna:chromosome chromosome:Sscrofa10.2:1:1:315321322:1 REF	UGGGUCACAGAAGAGGGUCUGG	ssc-miR-2366	105.0	NO		CCUGGCCCCAGGGUCCUCUUGUCUGAGCCCCAGAAAGAGGAGAGAGCGCUGGGUCACAGAAGAGGGUCUGGGGGACAGG	142775307	142775328	- [Negative strand]	22	79	142775298	142775376	((((.((((.((..(((((..((((.(.(((((...(.........).)>>>>->->>>>>>>>>-->>->))).))))	-39.2	-49.620255	64.55696	0.029703
2	female	1 dna:chromosome chromosome:Sscrofa10.2:1:1:315321322:1 REF	UGGGUCACAGAAGAGGGUCUGG	ssc-miR-2366	105.0	NO		CCUGGCCCCAGGGUCCUCUUGUCUGAGCCCCAGAAAGAGGAGAGAGCGCUGGGUCACAGAAGAGGGUCUGGGGGACAGG	142822138	142822159	+ [Positive strand]	22	79	142822089	142822167	((((.((((.((..(((((..((((.(.(((((...(.........).)>>>>->->>>>>>>>>-->>->))).))))	-39.2	-49.620255	64.55696	0.029703
2	female	12 dna:chromosome chromosome:Sscrofa10.2:12:1:63588571:1 REF	UGGGUCUUUGCGGGCGAGAUGA	ssc-miR-193a-5p	24.0	NO		GCUGAGGGCUGGGUCUUUGCGGGCGAGAUGAGGGUGUUGGUUCAACUGGCCUACAAAGUCCCAGUCCUCGGC	45165081	45165102	- [Negative strand]	22	72	45165039	45165110	(((((((((<<<<-<<<<<--<<<-<<-<<<(........)))).)).)))..))))).)))))))))))))	-46.3	-64.30556	61.11111	0.009901
2	female	GL894231.1 dna:scaffold scaffold:Sscrofa10.2:GL894231.1:1:33892:1 REF	UGGUCGACCAGUUGGAAAGU	NA(bta-mir-412)	216.0	NO		GACGGAUGGUCGACCAGUUGGAAAGUAAUUGUUUCGAAUGUACUUCACCUGGUCCACUAGCCGUC	6768	6787	- [Negative strand]	20	65	6728	6792	(((((.<<<<-<<<<<<-<<<--<<<((((......))).))))))).)))))).)))).)))))	-30.6	-47.076923	49.23077	0.009901
2	female	10 dna:chromosome chromosome:Sscrofa10.2:10:1:79102373:1 REF	UGGUGGUUUACAAAGUAAUUC	NA(bta-mir-873)	25.0	NO		AGUGCUGUGGAUUUCUUUGUGAAUCACCAUAUCUAAGCUAAUGUGGUGGUGGUUUACAAAGUAAUUCAUAGUGCU	42170928	42170948	- [Negative strand]	21	75	42170919	42170993	((..(((((((((.((((((((((((((((......((....)).)>>>>>>>>>>>>>>>->>>>>))))..))	-37.2	-49.600002	37.333332	0.009901
2	female	10 dna:chromosome chromosome:Sscrofa10.2:10:1:79102373:1 REF	UGGUGGUUUACAAAGUAAUUC	NA(bta-mir-873)	25.0	NO		AGUGCUGUGGAUUUCUUUGUGAAUCACCAUAUCUAAGCUAAUGUGGUGGUGGUUUACAAAGUAAUUCAUAGUGCU	42052739	42052759	+ [Positive strand]	21	75	42052693	42052767	((..(((((((((.((((((((((((((((......((....)).)>>>>>>>>>>>>>>>->>>>>))))..))	-37.2	-49.600002	37.333332	0.009901
2	female	4 dna:chromosome chromosome:Sscrofa10.2:4:1:143465943:1 REF	UGUAAACAUCCCCGACUGGAAGCU	ssc-miR-30d	17088.0	NO		GUAAACAUCCCCGACUGGAAGCUGUAAGACAUAGCUAAGCUUUCAGUCAGAUGUUUGC	6713525	6713548	+ [Positive strand]	24	58	6713526	6713583	<<<<<<<<<---<<<<<<<<<<<...((......)).))))))))))).)))))))))	-25.5	-43.96552	44.827587	0.009901
2	female	GL895891.2 dna:scaffold scaffold:Sscrofa10.2:GL895891.2:1:182556:1 REF	UGUAAACAUCCCCGACUGGAAGCU	ssc-miR-30d	17088.0	NO		GUAAACAUCCCCGACUGGAAGCUGUAAGACAUAGCUAAGCUUUCAGUCAGAUUUUUGC	160436	160459	- [Negative strand]	24	58	160400	160457	<<<<<-<<<---<<<<<<<<<<<...((......)).))))))))))).))).)))))	-19.5	-33.62069	43.103447	0.009901
2	female	4 dna:chromosome chromosome:Sscrofa10.2:4:1:143465943:1 REF	UGUAAACAUCCUACACUCAGCU	ssc-miR-30b-5p	1535.0	NO		GUAAACAUCCUACACUCAGCUGUAAUACAUGGAUUGGCUGGGAGGUGGAUGUUUAC	6717653	6717674	+ [Positive strand]	22	56	6717654	6717709	<<<<<<<<<<-<<-<<<<<<<(............))))))))..))))))))))))	-23.2	-41.428574	44.642857	0.009901
2	female	GL895891.2 dna:scaffold scaffold:Sscrofa10.2:GL895891.2:1:182556:1 REF	UGUAAACAUCCUACACUCAGCU	ssc-miR-30b-5p	1535.0	NO		GUAAACAUCCUACACUCAGCUGUAAUACAUGGAUUGGCUGGGAGGUGGAUGUUUAC	156310	156331	- [Negative strand]	22	56	156274	156329	<<<<<<<<<<-<<-<<<<<<<(............))))))))..))))))))))))	-23.2	-41.428574	44.642857	0.009901
2	female	6 dna:chromosome chromosome:Sscrofa10.2:6:1:157765593:1 REF	UGUAAACAUCCUACACUCUCAGC	ssc-miR-30c-5p	8357.0	CUGGGAGAGGGUUGUUUACUCC(25)	ssc-miR-30c-1-3p	GUAAACAUCCUACACUCUCAGCUGUGAGCUCGAGGUGGCUGGGAGAGGGUUGUUUAC	157473643	157473665	- [Negative strand]	23	57	157473607	157473663	<<<<<<<-<<<---<<<<<<<<..(.........)..)))))))).))).)))))))	-23.3	-40.87719	52.63158	0.019802
2	female	1 dna:chromosome chromosome:Sscrofa10.2:1:1:315321322:1 REF	UGUAAACAUCCUACACUCUCAGC	ssc-miR-30c-5p	8357.0	NO		GUAAACAUCCUACACUCUCAGCUGUGGAAAGUAAGAAAGCUGGGAGAAGGCUGUUUAC	57721736	57721758	- [Negative strand]	23	58	57721699	57721756	<<<<<<<-<<<---<<<<<<<<(..............))))))))).))).)))))))	-22.84	-39.37931	44.827587	0.009901
2	female	GL895276.2 dna:scaffold scaffold:Sscrofa10.2:GL895276.2:1:267624:1 REF	UGUAAACAUCCUACACUCUCAGC	ssc-miR-30c-5p	8357.0	NO		GUAAACAUCCUACACUCUCAGCUGUGGAAAGUAAGAAAGCUGGGAGAAGGCUGUUUAC	226526	226548	+ [Positive strand]	23	58	226527	226584	<<<<<<<-<<<---<<<<<<<<(..............))))))))).))).)))))))	-22.84	-39.37931	44.827587	0.009901
2	female	1 dna:chromosome chromosome:Sscrofa10.2:1:1:315321322:1 REF	UGUAAACAUCCUCGACUGGAAGCU	ssc-miR-30a-5p	10398.0	NO		GCGGCUGUAAACAUCCUCGACUGGAAGCUGUGAGGCUGAAGACGGGCUUUCAGUCGGAUGUUUGCAGCCGC	57750799	57750822	- [Negative strand]	24	71	57750756	57750826	(((((<<<<<<<<<<<--<<<<<<<<<<<((..........)).)))))))))))))))))))))))))))	-44.4	-62.535213	57.746475	0.009901
2	female	GL895276.2 dna:scaffold scaffold:Sscrofa10.2:GL895276.2:1:267624:1 REF	UGUAAACAUCCUCGACUGGAAGCU	ssc-miR-30a-5p	10398.0	NO		GCGGCUGUAAACAUCCUCGACUGGAAGCUGUGAGGCUGAAGACGGGCUUUCAGUCGGAUGUUUGCAGCCGC	200566	200589	+ [Positive strand]	24	71	200561	200631	(((((<<<<<<<<<<<--<<<<<<<<<<<((..........)).)))))))))))))))))))))))))))	-44.4	-62.535213	57.746475	0.009901
2	female	2 dna:chromosome chromosome:Sscrofa10.2:2:1:162569375:1 REF	UGUAACAGCAACUCCAUGUGGA	ssc-miR-194a-5p	35.0	NO		CCACCCCCUGUAACAGCAACUCCAUGUGGAAGUGCCCACUAGUUCCAGUGGGGCUGCUGUUAUCUGGGGUGG	6416789	6416810	+ [Positive strand]	22	72	6416781	6416852	(((((((.-<<<<<<<<<-<<<<<<-<<<<(.((.....)).))))))))))).)))))))))..)))))))	-42.0	-58.333332	58.333332	0.009901
2	female	X dna:chromosome chromosome:Sscrofa10.2:X:1:144288218:1 REF	UGUCAGUUUGUCAAAUACCCCA	ssc-miR-223	26.0	NO		GCCACGCUCCGUGUAUUUGACAAGCUGAGUUGGACACUCCAUGUAGUAGAGUGUCAGUUUGUCAAAUACCCCAAGUGCGGC	58752475	58752496	+ [Positive strand]	22	81	58752424	58752504	(((.((((..(.((((((((((((((......(((((((.........)))>>>>>>>>>>>>>>>>>>->--)))).)))	-24.2	-29.876545	50.617283	0.009901
2	female	14 dna:chromosome chromosome:Sscrofa10.2:14:1:153851969:1 REF	UGUCUGCCCGCAUGCCUGCCUCU	NA(hsa-mir-346)	58.0	NO		GGGCGUCUGUCUGCCCGCAUGCCUGCCUCUCUGUGGCUCUGAAGGAGGCAGGGGCUGGGCCUGCAGCUGCCU	94051883	94051905	- [Negative strand]	23	72	94051840	94051911	(((((.(<<<--<<<<<<---<<<<<<<<-((..........)))))))))).)).))))..)))).)))))	-38.14	-52.97222	69.44444	0.009901
2	female	GL895293.1 dna:scaffold scaffold:Sscrofa10.2:GL895293.1:1:97205:1 REF	UGUGACAGAUUGAUAACUGAAA	ssc-miR-542-3p	457.0	NO		CUCAGACGUCUCGGGGAUCAUCAUGUCACGAGAGACCACUGUGCACUUGUGACAGAUUGAUAACUGAAAGGUCUGGG	3396	3417	+ [Positive strand]	22	77	3349	3425	(((((((.(.((((..((((...(((((((((.(((....)).).))>>>>>>>--->>>>-->>>>->.)))))))	-33.9	-44.025974	50.64935	0.009901
2	female	11 dna:chromosome chromosome:Sscrofa10.2:11:1:87690581:1 REF	UGUGCAAAUCCAUGCAAAACUG	ssc-miR-19b	88.0	NO		CUAUGGUUAGUUUUGCAGGUUUGCAUCCAGCUGUGUGAUAUUCUGCUGUGCAAAUCCAUGCAAAACUGACUGUGG	66610693	66610714	+ [Positive strand]	22	75	66610647	66610721	(((((((((((((((((((((((((..((((.............))>>>>>>>>->>->>>>>>>>>>)))))))	-34.32	-45.76	44.0	0.009901
2	female	X dna:chromosome chromosome:Sscrofa10.2:X:1:144288218:1 REF	UGUGCAAAUCCAUGCAAAACUG	ssc-miR-19b	88.0	NO		UUACAGUUAGUUUUGCAGGUUUGCAUUUCAGCGUAUGUAUGUGUAUAUGGCUGUGCAAAUCCAUGCAAAACUGAUUGUGA	126199658	126199679	- [Negative strand]	22	80	126199650	126199729	(((((((((((((((((((((((((...((((.((((((....))))))))>>>>>>>>->>->>>>>>>>>>)))))))	-37.4	-46.750004	37.5	0.009901
2	female	GL896425.1 dna:scaffold scaffold:Sscrofa10.2:GL896425.1:1:2923:1 REF	UGUGGUGCCUGACGUCUUGGC	ssc-miR-10383	7.0	NO		GCCCACAGCCAGGGCUGCAGGCACUGACAUUCACCCAUGGUAUUGUGGUGCCUGACGUCUUGGCAGUGGGC	1754	1774	- [Negative strand]	21	71	1746	1816	((((((.((((((((..((((((((.(((...(((...)))..>>>>>>>>>>>-->>>>>>>>.))))))	-21.7	-30.563381	61.971832	0.019802
2	female	17 dna:chromosome chromosome:Sscrofa10.2:17:1:69701581:1 REF	UUAAGACUUGCAGUGAUGUUU	ssc-miR-499-5p	585.0	NO		GGCGGCCGUUAAGACUUGCAGUGAUGUUUAACUCCUCUCCACGUGAACAUCACAGCAAGUCUGUGCUGCU	43571160	43571180	+ [Positive strand]	21	70	43571152	43571221	((((((..---<<<<<<<<-<<<<<<<<<(.............)))))))))).))))))))..))))))	-22.0	-31.428572	51.428574	0.009901
2	female	13 dna:chromosome chromosome:Sscrofa10.2:13:1:218635234:1 REF	UUAAUGCUAAUUGUGAUAGGGGU	ssc-miR-155-5p	57.0	NO		AUAUGCUGUUAAUGCUAAUUGUGAUAGGGGUUUUUACCUCCGUCUGACUCCUACAUGUUAGCAUUAACAGGGUAU	199063392	199063414	- [Negative strand]	23	75	199063347	199063421	((((.(((<<<<<<<<<<<-<<<-<<<<<<<(...((....))..))))))))))))))))))))))))).))))	-32.2	-42.933334	38.666664	0.009901
2	female	JH118804.1 dna:scaffold scaffold:Sscrofa10.2:JH118804.1:1:141760:1 REF	UUAAUGCUAAUUGUGAUAGGGGU	ssc-miR-155-5p	57.0	NO		AUAUGCUGUUAAUGCUAAUUGUGAUAGGGGUUUUUACCUCCGUCUGACUCCUACAUGUUAGCAUUAACAGGGUAU	133231	133253	- [Negative strand]	23	75	133186	133260	((((.(((<<<<<<<<<<<-<<<-<<<<<<<(...((....))..))))))))))))))))))))))))).))))	-32.2	-42.933334	38.666664	0.009901
2	female	16 dna:chromosome chromosome:Sscrofa10.2:16:1:86898991:1 REF	UUACAGUUGUUCAACCAGUUACU	ssc-miR-582-5p	12.0	NO		GGUUACAGUUGUUCAACCAGUUACUAAUCUAACUAACUGUAACCGGUUGAACAACUGAACC	41335762	41335784	+ [Positive strand]	23	61	41335760	41335820	((<<-<<<<<<<<<<<<<-<<<<<-.............))))).)))))))))))))))))	-29.74	-48.7541	39.34426	0.009901
2	female	14 dna:chromosome chromosome:Sscrofa10.2:14:1:153851969:1 REF	UUAGGGCCCUGGCUCCAUCUCC	ssc-miR-1296-5p	24.0	NO		CUGGGUUAGGGCCCUGGCUCCAUCUCCUUUAGGAAAACCUUCUGUGGGGAGUGGGGUUUUGACCCUAACCCAG	72055681	72055702	- [Negative strand]	22	73	72055634	72055706	(((((<<<<<<-<--<<<<<<<<--<<(.(((((.....))))).)))..))))))))..).)))))))))))	-41.3	-56.57534	56.164383	0.009901
2	female	4 dna:chromosome chromosome:Sscrofa10.2:4:1:143465943:1 REF	UUAUUGCUUAAGAAUACGCGU	ssc-miR-137	27.0	NO		CUUCGGUGACGGGUAUUCUUGGGUGGAUAAUACGGAUUACGUUGUUAUUGCUUAAGAAUACGCGUAGUCGAGG	131567090	131567110	- [Negative strand]	21	73	131567081	131567153	((((((..(((.(((((((((((..(.(((((((.....)).))>>>>-->>>>>>>>>>>->>>..))))))	-37.9	-51.91781	45.20548	0.009901
2	female	8 dna:chromosome chromosome:Sscrofa10.2:8:1:148491826:1 REF	UUCAACGGGUAUUUAUUGAGC	ssc-miR-95	1102.0	NO		AGUGGGCGCUCAAUAAAUGUUUGUUGAAUUGAGAUGCGUUAAAUUCAACGGGUAUUUAUUGAGCACCCACU	4277286	4277306	+ [Positive strand]	21	71	4277243	4277313	((((((.((((((((((((..(((((((((...........))>>>>>>>-->>>>>>>>>>>>.))))))	-37.9	-53.380287	39.43662	0.009901
2	female	13 dna:chromosome chromosome:Sscrofa10.2:13:1:218635234:1 REF	UUCAAGUAACCCAGGAUAGGCU	ssc-miR-26a	1118.0	NO		CAAGUAACCCAGGAUAGGCUGUGCAGGUCCCAAGGGGCCUAUUCUUGGUUACUUG	24885295	24885316	- [Negative strand]	22	55	24885259	24885313	<<<<<<<<<-<<<<<<<<<<.(...(....)..).)))))))))).)))))))))	-27.9	-50.727272	52.727272	0.009901
2	female	GL895994.1 dna:scaffold scaffold:Sscrofa10.2:GL895994.1:1:71876:1 REF	UUCAAGUAAUCCAGGAUAGGCU	ssc-miR-26a	149613.0	NO		GGAUUCAAGUAAUCCAGGAUAGGCUGUUUCCAUCUGUGAGGCCUAUUCUUGAUUACUUGUUUCU	40653	40674	+ [Positive strand]	22	64	40650	40713	(((--<<<<<<<<<-<<<<<<<<<<..............)))))))))).)))))))))..)))	-28.04	-43.8125	40.625	0.009901
2	female	GL892871.2 dna:scaffold scaffold:Sscrofa10.2:GL892871.2:1:56517:1 REF	UUCAAGUAAUUCAGGAUAGGUU	ssc-miR-26b-5p	9757.0	NO		CCCAGUUCAAGUAAUUCAGGAUAGGUUGUGUGCUGUCCAGCCUGUUCUCCAUUACUUGGCUCGGG	56020	56041	+ [Positive strand]	22	65	56015	56079	(((((<-<<<<<<<<--<<<<<<<<<<(.(......))))))))))))..))))))))))).)))	-28.5	-43.846153	50.769234	0.009901
2	female	2 dna:chromosome chromosome:Sscrofa10.2:2:1:162569375:1 REF	UUCACAGUGGCUAAGUUCCG	ssc-miR-27a	2811.0	NO		GGGGAGCAGGGCUUAGCUGCUUGUGAGCAGGUCCACAGCAAGUCGUGUUCACAGUGGCUAAGUUCCGCCCCC	65582068	65582087	+ [Positive strand]	20	72	65582021	65582092	((((.((.(((((((((..((.(((((((.(.(........).).))>>>>>>>-->>>>>>>>>->)))))	-40.5	-56.25	61.11111	0.009901
2	female	10 dna:chromosome chromosome:Sscrofa10.2:10:1:79102373:1 REF	UUCACAGUGGCUAAGUUCUGC	ssc-miR-27b-3p	72071.0	AGAGCUUAGCUGAUUGGUGAAC(24)	ssc-miR-27b-5p	AGGUGCAGAGCUUAGCUGAUUGGUGAACAGUGACUGGUUUCCGCUUUGUUCACAGUGGCUAAGUUCUGCACCU	31340888	31340908	- [Negative strand]	21	73	31340883	31340955	(((((({{{{{{{{{{{{===={{{{{{((....(((...)))..)))>>>>>-->>>>>>>>>>>>>>))))	-40.2	-55.068493	49.315067	0.009901
2	female	7 dna:chromosome chromosome:Sscrofa10.2:7:1:134764511:1 REF	UUCACUGGAGUUUUGUUU	NA	10.0	NO		GUCUUCCUUUUCACUGGAGUUUUGUUUAAUACCUAAAAGUAUUAACUGGACUCUAGUAGGAGAC	78201618	78201635	+ [Positive strand]	18	64	78201609	78201672	((((.(((.---<<<<<<<<<--<<<-(((((......))))))))..))))))))))))))))	-23.0	-35.9375	35.9375	0.009901
2	female	9 dna:chromosome chromosome:Sscrofa10.2:9:1:153670197:1 REF	UUCAGUGAUGACACGAUGACG	NA	17.0	NO		UUGGUUUGUUCUUGUUUCAGCCACUGGUGUGCGUACCCUUCAGUGAUGACACGAUGACGAGUCAG	10817680	10817700	+ [Positive strand]	21	65	10817642	10817706	(((..(((((.((((.(((..((((((...........->>>>>>->>>->>>>->>>>)..)))	-19.9	-30.615383	49.23077	0.089109
2	female	X dna:chromosome chromosome:Sscrofa10.2:X:1:144288218:1 REF	UUCAUUCGGCUGUCCAGAUGUA	NA(bta-mir-1298)	1423.0	UACAUCUGGGCAACUGAUUGA(6) UACAUCUGGGCAACUGAUUGAAC(10) CAUCUGGGCAACUGAUUGAACU(28)		GUUAAGAGUUCAUUCGGCUGUCCAGAUGUAUCCAAGUACCCCGAUAUUUGGCAAUAAAUACAUCUGGGCAACUGAUUGAACUUUUCAC	108691617	108691638	+ [Positive strand]	22	88	108691609	108691696	((.(((((<<<<-<<<<-<<<<<<<<<<<<((((((((......)))))))......)))}}}}}}}}}}=}}}}=}}}}}}))).))	-39.8	-45.227272	40.909092	0.009901
2	female	1 dna:chromosome chromosome:Sscrofa10.2:1:1:315321322:1 REF	UUCCCUUUGUCAUCCUAUGCCU	ssc-miR-204	6220.0	NO		UGGACUUCCCUUUGUCAUCCUAUGCCUGAGAAUAUAUGAAGGAGGCUGGGAAGGCAAAGGGACGUUCA	250527073	250527094	- [Negative strand]	22	68	250527031	250527098	(((((-<<<<<<<<<<-<<<<<-<<<<...............))))))))).)))))))))).)))))	-33.16	-48.764706	48.52941	0.009901
2	female	1 dna:chromosome chromosome:Sscrofa10.2:1:1:315321322:1 REF	UUCCCUUUGUCAUCCUUUGCCC	ssc-miR-204	6.0	NO		GCUUCCCUUUGUCAUCCUUUGCCCAGGGUUCUGAGUGGGGCAGGGACAGCAAAGGGGUGC	159732015	159732036	+ [Positive strand]	22	60	159732013	159732072	((-<<<<<<<<<--<<<<<-<<<<.............)))))))))..))))))))).))	-28.12	-46.86667	60.000004	0.029703
2	female	6 dna:chromosome chromosome:Sscrofa10.2:6:1:157765593:1 REF	UUCCCUUUGUCAUCCUUUGCCC	ssc-miR-204	6.0	NO		UGGGCUUCCCUUUGUCAUCCUUUGCCCAGGGUUCUGAGUGGGGCAGGGACAGCAAAGGGGUGCUCA	72306016	72306037	- [Negative strand]	22	66	72305976	72306041	(((((-<<<<<<<<<--<<<<<-<<<<.............)))))))))..))))))))).)))))	-33.42	-50.636364	59.090908	0.009901
2	female	4 dna:chromosome chromosome:Sscrofa10.2:4:1:143465943:1 REF	UUCCUGAGUCGGACUGGGCUGC	ssc-miR-9858-5p	19.0	NO		CGGGGUUCCUGAGUCGGACUGGGCUGCGGAGCGUCUACACGCACCCCAUCCCCCUCCGGAGCGCUG	56174511	56174532	+ [Positive strand]	22	66	56174506	56174571	(((.(<<<<-<<<--<<<-<<<<-<<<(...........)))).)))))))..))).))))).)))	-32.1	-48.63636	71.21212	0.019802
2	female	15 dna:chromosome chromosome:Sscrofa10.2:15:1:157681621:1 REF	UUGCAUAGUCACAAAAGUGAUC	ssc-miR-153	65.0	GUCAUUUUUGUGAUCUGCAGCU(10)	ssc-miR-153-5p*(NA)	CUGCCAGCGUCAUUUUUGUGAUCUGCAGCUAGUAUUCUCACUCCAGUUGCAUAGUCACAAAAGUGAUCAUUGGCAG	134369161	134369182	- [Negative strand]	22	76	134369152	134369227	(((((((.{{{{{{{{{{{{{{={{{{{{{(((......)))..))>>>>>-->>>>>>>>>>>>>>-.)))))))	-34.9	-45.921055	44.736843	0.009901
2	female	X dna:chromosome chromosome:Sscrofa10.2:X:1:144288218:1 REF	UUGCAUAUGUAGGAUGUCCCA	NA(bta-mir-448)	37.0	NO		CGGGGAGGUUGAACAUCCUGCAUAGUGCUGCCAGGAAAUCCCUAUUUUAUACUAAGAGGGGGCUGGCUGGUUGCAUAUGUAGGAUGUCCCAUCUCCCUG	108806730	108806750	+ [Positive strand]	21	99	108806660	108806758	(((((((((.(.((((((((((((.(((.(((((..(..((((.(((......))).))))..)..))))>->>>>>>>>>>>>>>>->->))))))))	-52.2	-52.727276	51.515152	0.009901
2	female	3 dna:chromosome chromosome:Sscrofa10.2:3:1:144787322:1 REF	UUGGCUCUGCGAGGUCGGCUCA	ssc-miR-1842	12.0	NO		GCCUGGGGUUCUGAUGUGGCGGUGGGCAACGUGAGGGCAGCCAGCACCUGUGAGGUUGGUGGUGCUGACGUUGGCUCUGCGAGGUCGGCUCAAGGU	42401526	42401547	- [Negative strand]	22	96	42401521	42401616	((((.(((..(((((.(.((((.((.((((((.((.((.((((((..(...)..)))))).)).)).)))>>>->>>>>>->->>>>>>>>-))))	-45.6	-47.5	64.58333	0.009901
2	female	16 dna:chromosome chromosome:Sscrofa10.2:16:1:86898991:1 REF	UUGGUGUACACUGGAAUAGCU	NA	15.0	NO		GACUUGGACAGCUGUUCCAGUGUACACCAGCUGAAUAUUGGUUCUGGAGUUGGUGUACACUGGAAUAGCUGUCCUGUC	18362938	18362958	+ [Positive strand]	21	78	18362889	18362966	(((..(((((((((((((((((((((((((((((((....))))...))>>>>>>>>>>>>>>>>>>>>>)))).)))	-55.1	-70.64102	48.71795	0.009901
2	female	16 dna:chromosome chromosome:Sscrofa10.2:16:1:86898991:1 REF	UUGUGCUUGAUCUAACCAUGU	ssc-miR-218-5p	5342.0	NO		GCUUUCCUUUGUGCUUGAUCUAACCAUGUGGUGGAACGAUGGAAACGGAACAUGGUUCUGUCAAGCACCGCGGAAAGC	59686638	59686658	+ [Positive strand]	21	78	59686630	59686707	(((((((.--<<<<<<<<<--<<<<<<<<..........((....))..))))))))..)))))))))...)))))))	-35.6	-45.64102	50.0	0.009901
2	female	8 dna:chromosome chromosome:Sscrofa10.2:8:1:148491826:1 REF	UUGUGCUUGAUCUAACCAUGU	ssc-miR-218-5p	5342.0	NO		UUCUGUUGUGCUUGAUCUAACCAUGUGGUUGCCAGGUAUGAGUAAAACAUGGUUCUGUCAAGCACCAUGGAA	15443815	15443835	- [Negative strand]	21	72	15443768	15443839	(((((<-<<<<<<<<<--<<<<<<<<..((((((....)).)))).))))))))..))))))))).))))))	-32.9	-45.694447	43.055553	0.009901
2	female	GL893382.1 dna:scaffold scaffold:Sscrofa10.2:GL893382.1:1:44425:1 REF	UUGUGCUUGAUCUAACCAUGU	ssc-miR-218-5p	5342.0	NO		UUCUGUUGUGCUUGAUCUAACCAUGUGGUUGCCAGGUAUGAGUAAAACAUGGUUCUGUCAAGCACCAUGGAA	26805	26825	- [Negative strand]	21	72	26758	26829	(((((<-<<<<<<<<<--<<<<<<<<..((((((....)).)))).))))))))..))))))))).))))))	-32.9	-45.694447	43.055553	0.009901
2	female	18 dna:chromosome chromosome:Sscrofa10.2:18:1:61220071:1 REF	UUGUGUCAAUAUGCGAUGAUGU	NA(bta-mir-592)	29.0	NO		UUGUGUCAAUAUGCGAUGAUGUGUGUGAUGGCACAGCGUCAUCACGUGGUGACGCAA	22280592	22280613	- [Negative strand]	22	57	22280556	22280612	<<<<<<<<-<<<<-<<<<<<<<((((....))))).))))))).)))).))))))))	-28.5	-50.0	49.122807	0.009901
2	female	18 dna:chromosome chromosome:Sscrofa10.2:18:1:61220071:1 REF	UUGUGUCAAUAUGCGAUGAUGU	NA(bta-mir-592)	29.0	NO		UUGUGUCAAUAUGCGAUGAUGUGUGUGAUGGCACAGCGUCAUCACGUGGUGACGCAA	22467332	22467353	+ [Positive strand]	22	57	22467332	22467388	<<<<<<<<-<<<<-<<<<<<<<((((....))))).))))))).)))).))))))))	-28.5	-50.0	49.122807	0.019802
2	female	5 dna:chromosome chromosome:Sscrofa10.2:5:1:111506441:1 REF	UUUCCUCUCUGCCCCAUAGGGU	NA(hsa-miR-3059)	61.0	NO		CGCCCUUUCCUCUCUGCCCCAUAGGGUGUAGCUCUAACUACCCUCUAGGGAAGAGAAGGUUGGGUG	100312266	100312287	+ [Positive strand]	22	66	100312261	100312326	(((((---<<<<<<<--<<<-<<<<<-((((......)))).)))))))).)))).)))..)))))	-31.5	-47.727272	56.060608	0.019802
2	female	GL894542.2 dna:scaffold scaffold:Sscrofa10.2:GL894542.2:1:13815:1 REF	UUUGCUCUGCUCCUGCCACAUGC	NA	56.0	NO		GUGCAUGUGGUGUGGAAUUAGGACUUUCAGACUCUCCUGUUUUGCUCUGCUCCUGCCACAUGCAU	9144	9166	- [Negative strand]	23	65	9141	9205	((((((((((((.(((..(((..(...(((......))).--->-->>>->>>>>>>>>>>>>))	-25.4	-39.07692	49.23077	0.009901
2	female	13 dna:chromosome chromosome:Sscrofa10.2:13:1:218635234:1 REF	UUUGCUCUGCUCCUGCCACAUGC	NA	56.0	NO		UUGCUCUGCUCCUGCCACAUGCAUGUCAUAAGGAGAGUGUGACAGGCCAGGGCAG	33474519	33474541	+ [Positive strand]	23	55	33474520	33474574	<<<<<<<<--<<<<-<<<<<--...((....))...))))).)))).))))))))	-21.4	-38.90909	56.363636	0.079208
2	female	18 dna:chromosome chromosome:Sscrofa10.2:18:1:61220071:1 REF	UUUGGCAAUGGUAGAACUCACACU	ssc-miR-182	22.0	NO		GCACCGUUUUUGGCAAUGGUAGAACUCACACUGGUGAGAUAAUGGGAUCCGGUGGUUCUAGACUUGCCAACUAUGGUGC	20035222	20035245	+ [Positive strand]	24	79	20035214	20035292	(((((((.-<<<<<<<-<-<<<<<<---<<<<((..............))))))))))))..))))))))..)))))))	-33.04	-41.822784	49.36709	0.009901
2	female	7 dna:chromosome chromosome:Sscrofa10.2:7:1:134764511:1 REF	UUUGGUCCCCUUCAACCAGCU	ssc-miR-133a-3p	9.0	NO		CCUGCUCUGGCUGGUCAAACGGAACCAAGUCCGUCUUCCUGAGAGGUUUGGUCCCCUUCAACCAGCUAUAGCAGG	52430336	52430356	+ [Positive strand]	21	75	52430290	52430364	((((((.((((((((..((.((.((((((.((.((((...))))))>>>>>>->>->>-->>>>>>>).))))))	-36.6	-48.8	56.0	0.009901
2	female	17 dna:chromosome chromosome:Sscrofa10.2:17:1:69701581:1 REF	UUUGGUCCCCUUCAACCAGCUGU	ssc-miR-133a-3p	161.0	NO		GCUUUGCUAAAGCUGGUAAAAUGGAACCAAAUCAACUGUUGAAUGGAUUUGGUCCCCUUCAACCAGCUGUAGCUGC	69274674	69274696	- [Negative strand]	23	76	69274667	69274742	((...((((.(((((((..((.((.((((((((............))>>>>>>->>->>-->>>>>>>->))).))	-29.7	-39.07895	44.736843	0.009901
2	female	6 dna:chromosome chromosome:Sscrofa10.2:6:1:157765593:1 REF	UUUGGUCCCCUUCAACCAGCUGU	ssc-miR-133a-3p	161.0	NO		GCUUUGCUAGAGCUGGUAAAAUGGAACCAAAUCGCCUCUUCAAUGGAUUUGGUCCCCUUCAACCAGCUGUAGCUAUGC	99485253	99485275	+ [Positive strand]	23	78	99485206	99485283	((...((((.(((((((..((.((.((((((((............))>>>>>>->>->>-->>>>>>>->)))...))	-32.7	-41.92308	47.435898	0.009901
2	female	15 dna:chromosome chromosome:Sscrofa10.2:15:1:157681621:1 REF	UUUGUUCGUUCGGCUCGCGUGA	ssc-miR-375	27.0	NO		CCCCCGCCCCGCGACGAGCCCCUCGCACAAACCGGACCUGAGCGUUUUGUUCGUUCGGCUCGCGUGAGGCAGGGG	133957594	133957615	+ [Positive strand]	22	75	133957549	133957623	((((.(((.((((.((((((...((.(((((.((........)).>>>>>->>--->>>>>>>>>>-))).))))	-38.6	-51.466663	70.666664	0.009901
2	female	2 dna:chromosome chromosome:Sscrofa10.2:2:1:162569375:1 REF	UUUGUUGGCUCCUCUGAAGUGA	ssc-miR-7142-3p	54.0	NO		UUCCUUUUUCACUCUCCGAGGGGCCUUCAAGGGCAAGUUCUUGUCACCUUUGUUGGCUCCUCUGAAGUGAGAAGGAA	7444711	7444732	- [Negative strand]	22	77	7444703	7444779	((((((((.((((.((.((((((((..(((((((((....)))...))>>>>-->>>>>>>>->>>>>>>)))))))	-37.1	-48.181816	49.35065	0.009901
2	female	GL895293.1 dna:scaffold scaffold:Sscrofa10.2:GL895293.1:1:97205:1 REF	UUUUGCGAUGUGUUCCUAAU	ssc-miR-450a	1363.0	NO		GUUUUGCGAUGUGUUCCUAAUAUGCAGUAUAAAUAUAUUGGGAGCAUUUUGCAUGC	4200	4219	+ [Positive strand]	20	56	4199	4254	(<--<<<<<-<<<<<<<<<<<(((.........)))))))))))))).))))).))	-21.3	-38.035713	35.714287	0.009901
2	female	GL895293.1 dna:scaffold scaffold:Sscrofa10.2:GL895293.1:1:97205:1 REF	UUUUGCGAUGUGUUCCUAAU	ssc-miR-450a	1363.0	NO		ACUAUUUUUGCGAUGUGUUCCUAAUACGUAAUCUAAGUGUAUUGGGAACAUUUUGCAUUCGUAGU	4066	4085	+ [Positive strand]	20	65	4061	4125	(((((---<<<<<-<<<<<<<<<<<(((.........)))))))))))))).)))))...)))))	-26.6	-40.923077	33.846153	0.009901
3	female	14 dna:chromosome chromosome:Sscrofa10.2:14:1:153851969:1 REF	AAAAGCUGGGUUGAGAGGGCGA	ssc-miR-320	568.0	NO		UCCCCUCCGCCUUCUCUUCCCGGUUCUUCCCGGAGUCGGGAAAAGCUGGGUUGAGAGGGCGAAAAAGGAAGAGGGGA	6954950	6954971	- [Negative strand]	22	77	6954934	6955010	((((((((((((((((..(((((((.((((((....))))>>->>>>>>>-->>>>>>>>>-........)))))))	-49.0	-63.636364	59.740257	0.009901
3	female	X dna:chromosome chromosome:Sscrofa10.2:X:1:144288218:1 REF	AAAAGUGCUUACAGUGCAGGUAG	ssc-miR-106a	209.0	NO		UGUAAAAGUGCUUACAGUGCAGGUAGCUUUUUGAGAUCUACUGCAAUGCAAGCACUUCUUACA	126200229	126200251	- [Negative strand]	23	63	126200191	126200253	(((<<<<<<<<<<-<<-<<<<<-<<<.((.....)).)))))))).)).)))))))).)))))	-22.9	-36.34921	39.68254	0.009901
3	female	12 dna:chromosome chromosome:Sscrofa10.2:12:1:63588571:1 REF	AAACCGUUACCAUUACUGAGU	ssc-miR-451	6781.0	NO		UUGGGGGUGGCGAGCAAACCGUUACCAUUACUGAGUUUAGUAAUGGUAACGGUUCUCUUGCUGCACCCAG	47177127	47177147	+ [Positive strand]	21	70	47177112	47177181	(((((.(..(((((.-<<<<<<<<<<<<<<<<<---.)))))))))))))))))..)))))..).)))))	-44.0	-62.857143	50.0	0.009901
3	female	GL894231.1 dna:scaffold scaffold:Sscrofa10.2:GL894231.1:1:33892:1 REF	AACAUAGAGGAAAUUCCACGU	ssc-miR-376c-3p*(NA)	30.0	NO		AUUUAAAAGGUGGAUAUUCCUUCUAUGUUUAUGUUAUUUGUGGUUAAACAUAGAGGAAAUUCCACGUUUUCAGU	32046	32066	- [Negative strand]	21	74	32038	32111	(((.((((.(((((..(((((.(((((((((.............))>>>>>>>>>>>>-->>>>>->))).)))	-24.32	-32.864864	29.72973	0.009901
3	female	X dna:chromosome chromosome:Sscrofa10.2:X:1:144288218:1 REF	AACAUCCUGCAUAGUGCUGCCA	NA(bta-mir-448)	8.0	NO		GGAGGUUGAACAUCCUGCAUAGUGCUGCCAGGAAAUCCCUAUUUUAUACUAAGAGGGGGCUGGCUGGUUGCAUAUGUAGGAUGUCCCAUCUCC	108806671	108806692	+ [Positive strand]	22	93	108806663	108806755	((((((.(-<<<<<<<<<<<<-<<<-<<<<(..(..((((.(((......))).))))..)..))))).))))))))))))))).).))))))	-45.4	-48.817207	49.462364	0.009901
3	female	1 dna:chromosome chromosome:Sscrofa10.2:1:1:315321322:1 REF	AACAUUCAACGCUGUCGGUGAGU	ssc-miR-181a	34732.0	NO		CUCCAAGGAACAUUCAACGCUGUCGGUGAGUUUGGGAUUUGAAAAAACCACCGACCGUUGACUGUACCUUGGGG	299322161	299322183	+ [Positive strand]	23	74	299322153	299322226	((((((((-<<<-<<<<<<--<<<<<<<-<<((...........))))))))))))))))).))).))))))))	-36.9	-49.86487	50.0	0.009901
3	female	10 dna:chromosome chromosome:Sscrofa10.2:10:1:79102373:1 REF	AACAUUCAACGCUGUCGGUGAGU	ssc-miR-181a	34732.0	NO		ACAUUCAACGCUGUCGGUGAGUUUGGAAUUCAAAUCAAAACCAUCGACCGUUGAUUGU	26427077	26427099	- [Negative strand]	23	58	26427040	26427097	<<<-<<<<<<--<<<<<<<-<<((.((.......)).))))))))))))))))).)))	-21.0	-36.206894	41.37931	0.009901
3	female	1 dna:chromosome chromosome:Sscrofa10.2:1:1:315321322:1 REF	AACAUUCAUUGCUGUCGGUGGGU	ssc-miR-181b	11286.0	NO		CUGCACUCAACAUUCAUUGCUGUCGGUGGGUUUGAGUCUGAAUCAACUCACUGAUCAAUGAAUGCAAACUGCGG	299324026	299324048	+ [Positive strand]	23	74	299324018	299324091	(((((...--<<<<<<<<<--<<<<<<<<<<(.((.......)))))))))))))))))))))).....)))))	-29.4	-39.72973	45.945946	0.009901
3	female	10 dna:chromosome chromosome:Sscrofa10.2:10:1:79102373:1 REF	AACAUUCAUUGCUGUCGGUGGGU	ssc-miR-181b	11286.0	NO		CAUUCAUUGCUGUCGGUGGGUUGAACUGUGUAGACAAGCUCACUGAACAAUGAAUG	26426904	26426926	- [Negative strand]	23	56	26426868	26426923	<<<<<<<<<---<<<<<<<<<(...((....))...)))))))))).)))))))))	-22.4	-40.0	44.642857	0.009901
3	female	2 dna:chromosome chromosome:Sscrofa10.2:2:1:162569375:1 REF	AACAUUCAUUGUUGUCGGUGGGU	ssc-miR-181d-5p	1023.0	NO		CAUUCAUUGUUGUCGGUGGGUUGUGAGACGGAGGCCAGACCCACCGAGGGAUGAAUG	65553536	65553558	- [Negative strand]	23	57	65553499	65553555	<<<<<<<<-<--<<<<<<<<<(.((.(.(....))))))))))))))).))))))))	-24.1	-42.280704	56.14035	0.019802
3	female	9 dna:chromosome chromosome:Sscrofa10.2:9:1:153670197:1 REF	AACCCGUAGAUCCGAACUUGUG	ssc-miR-100	27425.0	CAAGCUUGUGUCUAUAGGUAU(11)	ssc-miR-100-3p*(NA)	ACAAACCCGUAGAUCCGAACUUGUGCUGAUAGUGCACACAAGCUUGUGUCUAUAGGUAUGU	54383425	54383446	- [Negative strand]	22	61	54383388	54383448	(((-<<<--<<<<--<<<-<<<<<<.((......))))}}}}=}}}==}}}}==}}}=}))	-21.8	-35.7377	44.262295	0.009901
3	female	13 dna:chromosome chromosome:Sscrofa10.2:13:1:218635234:1 REF	AACCCGUAGAUCCGAUCUUGU	ssc-miR-99a-5p	121564.0	CAAGCUCGCUUCUAUGGGUCUG(11)	ssc-miR-99a-3p	CAUUGGCAUAAACCCGUAGAUCCGAUCUUGUGGUGAAGUGGACCGCACAAGCUCGCUUCUAUGGGUCUGUGUCAGUG	191558621	191558641	+ [Positive strand]	21	77	191558611	191558687	((((((((((-<<<<<<<<<--<<<-<<<<<(.((........))))}}}}=}}}==}}}}}}}}}=}}))))))))	-38.7	-50.25974	51.94805	0.009901
3	female	9 dna:chromosome chromosome:Sscrofa10.2:9:1:153670197:1 REF	AAGGAGCUUACAAUCUAGCUGGG	ssc-miR-708-5p	1099.0	CGCAACUAGACUGUGAGCUUCU(6)	ssc-miR-708-3p	CUGCCCUCAAGGAGCUUACAAUCUAGCUGGGGGUGAAUGACUUGCACAUGAACGCAACUAGACUGUGAGCUUCUAGAGGGCAG	15120529	15120551	- [Negative strand]	23	83	15120476	15120558	((((((((-<<<<<<<<<<<-<<<<<-<<-<.(((.........))).....}=}}=}}}}}=}}}}}}}}}}}.))))))))	-43.0	-51.80723	51.80723	0.009901
3	female	9 dna:chromosome chromosome:Sscrofa10.2:9:1:153670197:1 REF	AAUCACUAAUUCCACUGCCAUC	NA	726.0	NO		GGCAGUGUAAUUAGCUGAUUGUACUCUGGCGCUUACAAUCACUAAUUCCACUGCC	44167440	44167461	- [Negative strand]	22	55	44167442	44167496	(((((((.((((((.((((((((..(....)..)))>>>>>>>>>>>->>>>>>>	-25.1	-45.636364	45.454548	0.009901
3	female	X dna:chromosome chromosome:Sscrofa10.2:X:1:144288218:1 REF	AAUCCUUGGAACCUAGGUGUGAGU	ssc-miR-362	194.0	NO		AAUCCUUGGAACCUAGGUGUGAGUGCUGCUCUAGUGCAACACACCUAUUCAAGGAUU	48638476	48638499	+ [Positive strand]	24	57	48638476	48638532	<<<<<<<<<<---<<<<<<<<-<-.(((...)))..)..))))))))))))))))))	-25.5	-44.736843	45.614033	0.009901
3	female	17 dna:chromosome chromosome:Sscrofa10.2:17:1:69701581:1 REF	AAUGAUGCCCCUUAGAGUUGAG	ssc-miR-7140-3p	6.0	NO		GUGCCCUACACAACUCAAGGGGGCAUCAUUCACUUCAUAGUCUCUGUGAAUGAUGCCCCUUAGAGUUGAGCAGUGCAU	39852442	39852463	+ [Positive strand]	22	78	39852394	39852471	((((.((.(.((((((.((((((((((((((((............)))>>>>>>>>>>>>>->>>>>>->.)).))))	-42.8	-54.87179	48.71795	0.009901
3	female	17 dna:chromosome chromosome:Sscrofa10.2:17:1:69701581:1 REF	AAUGAUGCCCCUUAGAGUUGAG	ssc-miR-7140-3p	6.0	NO		GUGCCCUACACAACUCAAGGGGGCAUCAUUCACUUCAUAGUCUCUGUGAAUGAUGCCCCUUAGAGUUGAGCAGUGCAU	40148224	40148245	+ [Positive strand]	22	78	40148176	40148253	((((.((.(.((((((.((((((((((((((((............)))>>>>>>>>>>>>>->>>>>>->.)).))))	-42.8	-54.87179	48.71795	0.009901
3	female	JH118620.1 dna:scaffold scaffold:Sscrofa10.2:JH118620.1:1:148115:1 REF	AAUGAUGCCCCUUAGAGUUGAG	ssc-miR-7140-3p	6.0	NO		GUGCCCUACACAACUCAAGGGGGCAUCAUUCACUUCAUAGUCUCUGUGAAUGAUGCCCCUUAGAGUUGAGCAGUGCAU	126784	126805	+ [Positive strand]	22	78	126736	126813	((((.((.(.((((((.((((((((((((((((............)))>>>>>>>>>>>>>->>>>>>->.)).))))	-27.9	-35.76923	48.71795	0.009901
3	female	1 dna:chromosome chromosome:Sscrofa10.2:1:1:315321322:1 REF	ACAGUAGUCUGCACAUUGGUU	ssc-miR-199b-3p	2739.0	CCCAGUGUUUAGACUAUCUGU(15) CCCAGUGUUUAGACUAUCUGUU(124)	ssc-miR-199b-5p	CCGUCUACCCAGUGUUUAGACUAUCUGUUCAGGACUCCCAAAUUGUACAGUAGUCUGCACAUUGGUUAGGCUGG	302681833	302681853	- [Negative strand]	21	74	302681825	302681898	(((((((={{{{{{{={{{{{{{={{{{=((((....))....)).>>>>>>>>>>>->>>>>>>->)))).))	-30.2	-40.81081	47.297295	0.009901
3	female	5 dna:chromosome chromosome:Sscrofa10.2:5:1:111506441:1 REF	ACGCCCUUCCCCCCCUUCUUCA	ssc-miR-1249	208.0	NO		GGAGGAGGGAGGAGAUGGGCCAAGUUCCCUCUGCCUGGAACGCCCUUCCCCCCCUUCUUC	1499762	1499783	+ [Positive strand]	22	60	1499723	1499782	(((((((((.((.((.((((...(((((........)))>>>>>>->>->>>>>>>>>>>	-31.0	-51.666664	65.0	0.039604
3	female	GL894109.2 dna:scaffold scaffold:Sscrofa10.2:GL894109.2:1:57061:1 REF	ACGCCCUUCCCCCCCUUCUUCA	ssc-miR-1249	208.0	NO		GGAGGAGGGAGGAGAUGGGCCAAGUUCCCUCUGCCUGGAACGCCCUUCCCCCCCUUCUUC	9419	9440	+ [Positive strand]	22	60	9380	9439	(((((((((.((.((.((((...(((((........)))>>>>>>->>->>>>>>>>>>>	-31.0	-51.666664	65.0	0.039604
3	female	14 dna:chromosome chromosome:Sscrofa10.2:14:1:153851969:1 REF	ACUCUUUCCCUGUUGCACUACU	ssc-miR-130b-5p	179.0	NO		GCCUGACACUCUUUCCCUGUUGCACUACUGUGGGCCACUGGGAAGCAGUGCAAUGAUGAAAGGGCAUCAGUCAGGC	53695609	53695630	- [Negative strand]	22	76	53695561	53695636	(((((((-<<<<<<<--<<<<<<<<<-<<.....((....)).)).)))))))))..))))))).....)))))))	-31.0	-40.789474	55.263157	0.059406
3	female	2 dna:chromosome chromosome:Sscrofa10.2:2:1:162569375:1 REF	ACUGGACUUGGAGUCAGAAGGC	ssc-miR-378	1723.0	CUCCUGACUCCAGGUCCUGUGU(12)	ssc-miR-378-5p*(NA)	CACCCAGGGCUCCUGACUCCAGGUCCUGUGUGUUGCCUGGAAAUAGCACUGGACUUGGAGUCAGAAGGCCUGCGUG	157640401	157640422	+ [Positive strand]	22	76	157640354	157640429	(((.((((.{{={{{{{{{{{{{{{{==={{((((........))))>>->>>>>>>>>>>>>>->>->))).)))	-45.3	-59.605263	59.210526	0.009901
3	female	1 dna:chromosome chromosome:Sscrofa10.2:1:1:315321322:1 REF	AGAAUUGUGGCUGGACAUCUGU	ssc-miR-219b-3p	16695.0	UGAUUGUCCAAACGCAAUUCU(23) UGAUUGUCCAAACGCAAUUCUU(15) UGAUUGUCCAAACGCAAUUCUUG(73)	ssc-miR-219b-5p	GCCACUGAUUGUCCAAACGCAAUUCUUGUACGAGUCUGCGGCCAACCGAGAAUUGUGGCUGGACAUCUGUGGC	302806861	302806882	- [Negative strand]	22	73	302806857	302806929	(((((={{{={{{{{=={{{{{{{{{{{...(.((.....)))...))>>>>>>>>>-->>>>>>>>->>)))	-34.6	-47.39726	53.424656	0.009901
3	female	X dna:chromosome chromosome:Sscrofa10.2:X:1:144288218:1 REF	AGACCCUGGUCUGCACUCUAUC	ssc-miR-504	576.0	NO		CUGUUGGGAGACCCUGGUCUGCACUCUAUCUGUAUGCUUACUGAAGGGAGCGCAGGGCAGGGUUUCCCACACAG	129654215	129654236	+ [Positive strand]	22	74	129654207	129654280	((((((((<<<<<<<<-<<<<<-<<<<-<<.(((....))).))..)))).))))).)))))))))))).))))	-44.5	-60.13514	56.75676	0.009901
3	female	3 dna:chromosome chromosome:Sscrofa10.2:3:1:144787322:1 REF	AGAGGUAGUAGGUUGCAUAGUU	ssc-let-7d-5p	1758.0	CUAUACGACCUGCUGCCUUUC(163)	ssc-let-7d-3p	UCCUAGGAAGAGGUAGUAGGUUGCAUAGUUUUAGGGCAGAGAUUUUGCCCACAAGGAGGUAACUAUACGACCUGCUGCCUUUCUUAGGG	44867277	44867298	+ [Positive strand]	22	89	44867269	44867357	((((((((-<<<<<<<<<<<<<<-<<<<<<...(((((((...))))))).(.....)..))}}}}=}}}}}}}}}}}}}}}}))))))	-44.7	-50.22472	47.191013	0.009901
3	female	GL894231.1 dna:scaffold scaffold:Sscrofa10.2:GL894231.1:1:33892:1 REF	AGAGGUCUUCCAUGGUGCAUUCG	NA	34.0	NO		ACUUGAAGAGAGGUCUUCCAUGGUGCAUUCGCUUUAUUUUUUUUGACGAAUCAUACAUGGUUGACCUUUUUUUAGGU	12303	12325	- [Negative strand]	23	77	12256	12332	((((((((<<<<<<<--<<<<<<<<-<<<<<(............).)))))))).)))))..)))))))))))))))	-30.9	-40.12987	36.363636	0.009901
3	female	GL894231.1 dna:scaffold scaffold:Sscrofa10.2:GL894231.1:1:33892:1 REF	AGAGGUUGCCCUUGGUGAAUUC	NA(bta-mir-377)	22.0	NO		CUUGAGCAGAGGUUGCCCUUGGUGAAUUCGCUUUAUUUACGUUGAAUCACACAAAGGCAACUUUUGUUUGAG	10100	10121	- [Negative strand]	22	72	10056	10127	((..(((<<<<<<<<<<-<<<<<<<-<<<((.........).)))))))).))).)))))))))))))..))	-30.5	-42.36111	41.666664	0.009901
3	female	17 dna:chromosome chromosome:Sscrofa10.2:17:1:69701581:1 REF	AGAUCAGAAGGUGAUUGUGGCU	ssc-miR-383-5p*(NA)	491.0	NO		UGCUCCUCAGAUCAGAAGGUGAUUGUGGCUUUGGGUAGAUAUUAAUCAGCCACAGCACUGCCUGGUCAGAAAGAGCA	2603794	2603815	- [Negative strand]	22	77	2603746	2603822	(((((.((-<<<<<<--<<<<-<<<<<<<<...(((........)))))))))))))))..)))))).))..)))))	-31.5	-40.909092	48.05195	0.009901
3	female	14 dna:chromosome chromosome:Sscrofa10.2:14:1:153851969:1 REF	AGCAGCAUUGUACAGGGCUAU	ssc-miR-103	1187.0	NO		AGCUUCUUUACAGUGUUGCCUUGUGGCAUGGAGUUCAAGCAGCAUUGUACAGGGCU	110407110	110407130	- [Negative strand]	21	56	110407111	110407166	((((.((.(((((((((((.(((.(((.....)))))>>>>>>>>>>>>->>>>>>	-21.4	-38.214283	48.214287	0.029703
3	female	16 dna:chromosome chromosome:Sscrofa10.2:16:1:86898991:1 REF	AGCAGCAUUGUACAGGGCUAUGA	ssc-miR-103	24224.0	NO		UGCCCUCGGCUUCUUUACAGUGCUGCCUUGUUGCAUAUGGAUCAAGCAGCAUUGUACAGGGCUAUGAAGGCA	59912666	59912688	+ [Positive strand]	23	72	59912622	59912693	((((.((((((.((.(((((((((((.(((.(.(....).).))>>>>>>>>>>>>->>>>>>-->>.))))	-30.3	-42.083332	50.0	0.019802
3	female	17 dna:chromosome chromosome:Sscrofa10.2:17:1:69701581:1 REF	AGCAGCAUUGUACAGGGCUAUGA	ssc-miR-103	24224.0	NO		CUUUCAGCUUCUUUACAGUGCUGCCUUGUAGCAUUCAGGUCAAGCAGCAUUGUACAGGGCUAUGAAAG	36149798	36149820	- [Negative strand]	23	68	36149794	36149861	(((((((((.((.(((((((((((((((.......))))...->>>>>>>>>>>->>>>>-->>>)))	-26.2	-38.529415	45.588234	0.019802
3	female	X dna:chromosome chromosome:Sscrofa10.2:X:1:144288218:1 REF	AGCUACAUCUGGCUACUGGGUCUC	ssc-miR-222	782.0	NO		GCCCUCAAUGGCUCAGUAGCCAGUGUAGAUCCUGUCAUUUGUAAUCAGUAGCUACAUCUGGCUACUGGGUCUCUGAUGGC	45275619	45275642	- [Negative strand]	24	80	45275611	45275690	(((.(((..(((((((((((((((((((...(((...........))).-->>>>>->>>>>>>>>>>>>>--))).)))	-41.7	-52.125	50.0	0.009901
3	female	X dna:chromosome chromosome:Sscrofa10.2:X:1:144288218:1 REF	AGCUACAUUGUCUGCUGGGUUU	ssc-miR-221-3p	2837.0	ACCUGGCAUACAAUGUAGAUU(73)	ssc-miR-221-5p	AACCUGGCAUACAAUGUAGAUUUCUGUGUUUGUUGGGCAACAGCUACAUUGUCUGCUGGGUU	45274878	45274899	- [Negative strand]	22	62	45274878	45274939	({{{=={{{={{{{{{{{{===.(((((((.....))).))>>>>>>>>>>>->>>-->>>>	-27.0	-43.548386	43.548386	0.009901
3	female	12 dna:chromosome chromosome:Sscrofa10.2:12:1:63588571:1 REF	AGCUCGGUCUGAGGCCCCUCAGU	ssc-miR-423-3p	4173.0	UGAGGGGCAGAGAGCGAGACUU(95)	ssc-miR-423-5p	GGCUGAGGGGCAGAGAGCGAGACUUUUCUAUUUUCCAAAAGCUCGGUCUGAGGCCCCUCAGUC	48287031	48287053	- [Negative strand]	23	63	48287029	48287091	((({{{{{{{{=={{{={{{{={{{((.........)))>>>>>>->>>--->>>>>>>>>>)	-34.6	-54.92063	55.555557	0.009901
3	female	8 dna:chromosome chromosome:Sscrofa10.2:8:1:148491826:1 REF	AGCUGGACUCCGUCUCUUCCUUU	NA	8.0	NO		GAGAGGAGGAGCAGAGCCCAGAUCUUCGUGCUGUGAAGCUGGACUCCGUCUCUUCCUUUC	145570448	145570470	+ [Positive strand]	23	60	145570412	145570471	((((((((((((.(((.((((..(((((.....)))>>>>>>->>>->->>>>>>>>>>)	-28.9	-48.166664	56.666668	0.019802
3	female	GL894339.1 dna:scaffold scaffold:Sscrofa10.2:GL894339.1:1:92010:1 REF	AGCUGGUGUUGUGAAUCAGGCCG	ssc-miR-138	325.0	NO		GUUGCUGCAGCUGGUGUUGUGAAUCAGGCCGACGAGCAGCGCAUCCUCUUACCCGGCUAUUUCACGACACCAGGGUUGCAUC	3127	3149	- [Negative strand]	23	82	3075	3156	(.(((.((--<<<<<<<<<<<<<---<<<<<..(((.((......)))))...)))))..))))))))))))).)).))).)	-35.3	-43.04878	57.317074	0.019802
3	female	13 dna:chromosome chromosome:Sscrofa10.2:13:1:218635234:1 REF	AGCUGGUGUUGUGAAUCAGGCCGU	ssc-miR-138	1160.0	NO		GGUGGGGCAGCUGGUGUUGUGAAUCAGGCCGUUGCCAAUCAGAGAACGGCUACUUCACAACACCAGGGUCACACCCCACC	30329412	30329435	+ [Positive strand]	24	80	30329404	30329483	(((((((.--<<<<<<<<<<<<<---<<<<<<(..(.....)..)))))))..))))))))))))).......)))))))	-42.9	-53.625	58.749996	0.009901
3	female	9 dna:chromosome chromosome:Sscrofa10.2:9:1:153670197:1 REF	AGGCAGUGUAGUUAGCUGAUUGC	ssc-miR-34c	4341.0	NO		UUACUAGGCAGUGUAGUUAGCUGAUUGCUGAUAAAACCAAUCACUAACCACACGGCCAGGUAA	44166918	44166940	- [Negative strand]	23	63	44166882	44166944	(((((-<<<-<<<<-<<<<<-<<<<<<-(......).))))))))))).)))).))).)))))	-25.1	-39.84127	42.857143	0.009901
3	female	17 dna:chromosome chromosome:Sscrofa10.2:17:1:69701581:1 REF	AGGGUUGGGCGGAGGCUUUCCU	ssc-miR-296-3p	307.0	GAGGGCCCCCCCCAAUCCUGU(25)	ssc-miR-296-5p	CCUUCCGGAGGGCCCCCCCCAAUCCUGUUGUGCUGGAUUCAGAGGGUUGGGCGGAGGCUUUCCUGAAGG	66288714	66288735	- [Negative strand]	22	69	66288708	66288776	(((((.({{{{{{{={{{{{{{{{{{={((.........)))>>>>>>>>>->>->>>>>>>>-)))))	-39.6	-57.391304	63.76812	0.019802
3	female	1 dna:chromosome chromosome:Sscrofa10.2:1:1:315321322:1 REF	AGUGGGGAACCCUUCCAUGAGGA	ssc-miR-491	138.0	CUUAUGCAAGAUUCCCUUCUAC(8)	ssc-miR-491-3p*(NA)	GGGUAGUGGGGAACCCUUCCAUGAGGAGUAGAACACUCCUUAUGCAAGAUUCCCUUCUACCU	225810950	225810972	- [Negative strand]	23	62	225810914	225810975	((((<<-<<<<<<--<<<-<<<<<<<<((.....))))}}}}}}=}}}=}}}}}}=}}}}))	-33.1	-53.387093	50.0	0.009901
3	female	X dna:chromosome chromosome:Sscrofa10.2:X:1:144288218:1 REF	AUCAACAGACAUUAAUUGGGCGC	ssc-miR-421-3p	70.0	NO		GUAGGCCUCAUUAAAUGUUUGUUGAAUGAAAAAAUGAAUCAUCAACAGACAUUAAUUGGGCGCCUGC	67425042	67425064	- [Negative strand]	23	67	67425037	67425103	((((((((((...((((((((((((.(((.........))>>>>>>>>>>>>>--->>>>->>))))	-28.4	-42.388058	37.31343	0.009901
3	female	10 dna:chromosome chromosome:Sscrofa10.2:10:1:79102373:1 REF	AUCACAUUGCCAGGGAUUACC	ssc-miR-23a	2108.0	UGGGUUCCUGGCAUGCUGAUUU(16) UGGGUUCCUGGCAUGCUGAUU(19) UUGGGUUCCUGGCAUGCUGAUU(7)	ssc-miR-23a-5p*(NA)	GGCUGCUUGGGUUCCUGGCAUGCUGAUUUGUGACUUAAGAUUAAAAUCACAUUGCCAGGGAUUACCACGCAGCC	31341124	31341144	- [Negative strand]	21	74	31341115	31341188	((((((.{{{{{{{{{{{{{{{={{{{{(..............))>>>>>>->>>>>>>>>>-->>).))))))	-22.4	-30.27027	48.64865	0.019802
3	female	2 dna:chromosome chromosome:Sscrofa10.2:2:1:162569375:1 REF	AUCACAUUGCCAGGGAUUUCC	ssc-miR-23a	1060.0	NO		GGUCGGCUGGGGUUCCUGGGGAUGGGAUUUGCUGCCUGUCACAAAUCACAUUGCCAGGGAUUUCCAAUCGACC	65581879	65581899	+ [Positive strand]	21	73	65581835	65581907	(((((..((((((((((((.((((.((((((.((.....)))))>>>->>>>->>>>>>>->>>>)..)))))	-37.6	-51.506847	56.164383	0.009901
3	female	2 dna:chromosome chromosome:Sscrofa10.2:2:1:162569375:1 REF	AUCCCUGAGUGUAUGUGGUGAAC	ssc-miR-670-5p*(NA)	16.0	NO		GAUCUGACAUCCCUGAGUGUAUGUGGUGAACCUGAAUUUGCCUUGGGUUUCCUCAUAUUCAUUCAGGAGUGUCAGUUC	20399982	20400004	- [Negative strand]	23	78	20399934	20400011	((.(((((<--<<<<<<<<-<<<<<<--<<<(..(.......)..))))..).))))).))))))))..)))))).))	-36.3	-46.53846	44.871796	0.009901
3	female	X dna:chromosome chromosome:Sscrofa10.2:X:1:144288218:1 REF	AUGCACCUGGGCAAGGAUUCA	ssc-miR-500-3p	12.0	NO		CCCUCUCUCUAAUCCUAGCUAUCCGGGUCCUAGUGCUGUCUCGAAGCAAUGCACCUGGGCAAGGAUUCAGAAAGGG	48643262	48643282	+ [Positive strand]	21	76	48643214	48643289	((((.(((..((((((.((...((((((.(...((((.......))))-->->>>>>>>>->>>>>>->)).))))	-29.8	-39.210526	53.947372	0.009901
3	female	5 dna:chromosome chromosome:Sscrofa10.2:5:1:111506441:1 REF	AUGCGGAACCUGCGGAUACGG	ssc-miR-7134-3p	1700.0	CAUGUCCGCGGGUUCCCUAUC(11) AUGUCCGCGGGUUCCCUAUC(64) CAUGUCCGCGGGUUCCCUAUCC(23) AUGUCCGCGGGUUCCCUAUCC(255) AUGUCCGCGGGUUCCCUAUCCC(30)	ssc-miR-7134-5p	UCGGCCCUCCAUGUCCGCGGGUUCCCUAUCCCGGGUUGGUUGAGUUCGCGGAUGCGGAACCUGCGGAUACGGAGGGCUGA	5388562	5388582	+ [Positive strand]	21	80	5388511	5388590	((((((((((={{{{{{{{{{{{{{={{{{{((..((.....))..)).))>>>->>>>>>>>>>>>>>->>))))))))	-59.0	-73.75	65.0	0.009901
3	female	1 dna:chromosome chromosome:Sscrofa10.2:1:1:315321322:1 REF	AUGCUGACAUAUUUACUAGAGG	ssc-miR-628-5p	56.0	NO		CUUCCUCAUGCUGACAUAUUUACUAGAGGGUAAAGUUAACAACCUUCUAGUAAGAGUGGCAGUCGAAGGGAAG	129013487	129013508	+ [Positive strand]	22	73	129013480	129013552	((((((.-<<<<<-<<<-<<<<<<<<<<<((..........))))))))))))).))).))).))..))))))	-30.2	-41.369865	42.46575	0.009901
3	female	7 dna:chromosome chromosome:Sscrofa10.2:7:1:134764511:1 REF	AUUGUUCUCCAACCUGGCUCUU	ssc-miR-7857-3p	223.0	AUAGCCAGUUUGGGAAGAAUG(11)	ssc-miR-7857-5p	UGAAGCAUAGCCAGUUUGGGAAGAAUGCUGUUACCCUCAAGGAAGAAACUGGAUUGUUCUCCAACCUGGCUCUUUA	22962997	22963018	+ [Positive strand]	22	76	22962945	22963020	(((((.=={{{{{{={{{{{{{={{{=(.(((..((....))....))).).>>>->>>->>>>->>>>>>>>>))	-23.9	-31.447369	44.736843	0.039604
3	female	6 dna:chromosome chromosome:Sscrofa10.2:6:1:157765593:1 REF	CAAAGAAUUCUCCUUUUGGGCU	ssc-miR-186-5p	1477.0	NO		AACUUUCCAAAGAAUUCUCCUUUUGGGCUUUAUGAUUUUAUUUUAAGCCCAAAGGUGAAUUUUUUGGGAAGUU	131558980	131559001	+ [Positive strand]	22	73	131558973	131559045	(((((((<<<<<<<<<<-<<<<<-<<<<<(...((......)).))))))))))).)))))))))))))))))	-35.9	-49.178085	31.506847	0.009901
3	female	X dna:chromosome chromosome:Sscrofa10.2:X:1:144288218:1 REF	CAAAGUGCUCACAGUGCAGGUAG	ssc-miR-20b	255.0	NO		GGCAGUACCAAAGUGCUCACAGUGCAGGUAGGUUUUGCAUUACUCUACUGUAGUGUGGGCACUUCCAGUACUCU	126199822	126199844	- [Negative strand]	23	74	126199778	126199851	((.(((((--<<<<<<<<<<<-<<<<<-<<<((........)).)))))))).)))))))))))...)))))))	-32.5	-43.91892	48.64865	0.009901
3	female	11 dna:chromosome chromosome:Sscrofa10.2:11:1:87690581:1 REF	CAAAGUGCUUACAGUGCAGGUAG	ssc-miR-17-5p	729.0	NO		AUAAUGUCAAAGUGCUUACAGUGCAGGUAGUGAUAAUGUGCAUCUACUGCAGUGAAGGCACUUGUAGCAUUAU	66610069	66610091	+ [Positive strand]	23	73	66610062	66610134	(((((((--<<<<<<<<-<<-<<<<<-<<<((........)).)))))))).)).))))))))...)))))))	-28.4	-38.90411	39.72603	0.009901
3	female	18 dna:chromosome chromosome:Sscrofa10.2:18:1:61220071:1 REF	CAACCUGGAGGACUCCAUGCUG	ssc-miR-490-3p	1989.0	NO		GUUCGACACCAUGGAUCCCCAGGUGGGUCACGUUUCAAGAUACACCAACCUGGAGGACUCCAUGCUGUUGAGC	13361990	13362011	- [Negative strand]	22	73	13361983	13362055	((((((((.(((((((((((((((.(((...(((....)))..))>->>>>>>->>>->>>>>>->>))))))	-36.3	-49.72603	54.79452	0.009901
3	female	13 dna:chromosome chromosome:Sscrofa10.2:13:1:218635234:1 REF	CAACGGAAUCCCAAAAGCAGCU	ssc-miR-191	8649.0	NO		AGCGGGCAACGGAAUCCCAAAAGCAGCUGUUGUCUCCAGAGCAUUCCAGCUGCACUUGGAUUUCGUUCCCUGCU	34898651	34898672	- [Negative strand]	22	74	34898604	34898677	((((((-<<<<<<<<<<-<<--<<<<<<(..((((....)).))..)))))))..)))))))))))).))))))	-36.9	-49.86487	54.05405	0.009901
3	female	X dna:chromosome chromosome:Sscrofa10.2:X:1:144288218:1 REF	CACAACUCUGGGAAGUACCAUUU	ssc-miR-10388	20.0	NO		ACAACUCUGGGAAGUACCAUUUAGAUAUGCUAUAUUGUGAAUGGUGCUCCAGGGUUGU	53138319	53138341	+ [Positive strand]	23	58	53138320	53138377	<<<<<<<<<<--<<<<<<<<<<((((((...))))).)))))))))))))))))))))	-27.6	-47.58621	41.37931	0.009901
3	female	1 dna:chromosome chromosome:Sscrofa10.2:1:1:315321322:1 REF	CACAUGUGACUGUAUGCAUGGGAAC	NA	13.0	NO		CAGGUGUGUACACACGUGCGCACACACACAUACAUGCACACAUGUGACUGUAUGCAUGGGAACAGAUCUG	17247579	17247603	+ [Positive strand]	25	70	17247541	17247610	(((((.(((.(...((((((.(((..(((((.......--->>>>>-->>>->>>>>>->->>).)))))	-44.4	-63.428574	50.0	0.009901
3	female	6 dna:chromosome chromosome:Sscrofa10.2:6:1:157765593:1 REF	CACCCGUAGAACCGACCUUGCG	ssc-miR-99b	7743.0	CAAGCUCGUGUCUGUGGGUCC(27)	ssc-miR-99b-3p*(NA)	GGCACCCACCCGUAGAACCGACCUUGCGGGGCCUUCGCCGCACACAAGCUCGUGUCUGUGGGUCCGUGUC	51858223	51858244	+ [Positive strand]	22	70	51858217	51858286	(((((.-<<<<<<<<<--<<<-<<<<-<((((....))).).).}}}}=}}}==}}}}}}}}}==)))))	-30.0	-42.857143	67.14285	0.019802
3	female	3 dna:chromosome chromosome:Sscrofa10.2:3:1:144787322:1 REF	CACGCCUCUCUGCUCUCCUGUAG	NA	17.0	NO		GCCCCUGGGGAGGGCAUUGUGGUGACGGCCUCUGAGCCCACGCCUCUCUGCUCUCCUGUAGCUGGC	39857631	39857653	+ [Positive strand]	23	66	39857593	39857658	(((.((((((((((((..(.((((..(((......)))-->>>>->-->>>>>>>>>->>>..)))	-47.2	-71.51515	68.181816	0.009901
3	female	8 dna:chromosome chromosome:Sscrofa10.2:8:1:148491826:1 REF	CACGCUCAUGCACACACCCACA	ssc-miR-574-3p	167.0	NO		GCGGGCGUGUGAGUGUGUGUGUGUGAGUGUGUGUCGCUCCGGGUCCACGCUCAUGCACACACCCACACGCCCGC	31672509	31672530	+ [Positive strand]	22	74	31672464	31672537	(((((((((((.(.(((((((((((((((((..((......))..>>>>>>>>>>>>>>>>>>>>>>)))))))	-55.3	-74.72973	66.21622	0.009901
3	female	12 dna:chromosome chromosome:Sscrofa10.2:12:1:63588571:1 REF	CAGCAGCACACUGUGGUUUGUA	ssc-miR-497	122.0	NO		CCCGCCCCAGCAGCACACUGUGGUUUGUACGGCACUGUGGCCACGUCCAAACCACACUGUGGUGUUAGAGCGAGGGUGGG	54717032	54717053	+ [Positive strand]	22	80	54717025	54717104	(((((((<<<<<-<<<<-<<<<<<<<<-<((((......)))..)).))))))))).)))).)))).....).)))))))	-39.8	-49.75	62.5	0.029703
3	female	2 dna:chromosome chromosome:Sscrofa10.2:2:1:162569375:1 REF	CAGUGCAAUGUUAAAAGGGCA	ssc-miR-130a	34.0	NO		GGCCGGAGCUCUUUUCACAUUGUGCUACUGUCUGCACCUAUCACUAGCAGUGCAAUGUUAAAAGGGCAUUGGCC	12929893	12929913	- [Negative strand]	21	74	12929886	12929959	((((((.((((((((.((((((..((.(((..............)))->>-->>>>>>->>>>>>>>-))))))	-31.74	-42.89189	50.0	0.009901
3	female	6 dna:chromosome chromosome:Sscrofa10.2:6:1:157765593:1 REF	CAGUUACCGCUUCCGCUACCGC	ssc-miR-935	115.0	NO		GCAGGCGGCAGUGGCGGGAGCGGCCCCUCGGCCAUCCUCCGUCUGCCCAGUUACCGCUUCCGCUACCGCCGCCGC	53057552	53057573	+ [Positive strand]	22	75	53057505	53057579	((.((((((.(((((((((((((...((.(((............)))->>--->>>>>>>>>>>>>->>))))))	-45.6	-60.8	76.0	0.009901
3	female	X dna:chromosome chromosome:Sscrofa10.2:X:1:144288218:1 REF	CAUCCCUUGCAUGGUGGAGGG	NA(bta-mir-188)	6.0	NO		CAUCCCUUGCAUGGUGGAGGGUGAGCUUUCUGAAAACCCCUCCCACGUGCAGGGUUUG	48632395	48632415	+ [Positive strand]	21	58	48632395	48632452	<<--<<<<<<<<<--<<<<<<....(.....).....))))))..)))))))))..))	-27.3	-47.068966	56.89655	0.009901
3	female	X dna:chromosome chromosome:Sscrofa10.2:X:1:144288218:1 REF	CAUGCCUUGAGUGUAGGACCGU	ssc-miR-532-5p	3190.0	NO		CAUGCCUUGAGUGUAGGACCGUUGGCAUCUGAAUACCCUCCCACACCCAAGGCUUG	48632040	48632061	+ [Positive strand]	22	56	48632040	48632095	<<-<<<<<<-<<<<-<<<--<<...(....)...))..))).)))).)))))).))	-19.4	-34.642857	55.35714	0.019802
3	female	12 dna:chromosome chromosome:Sscrofa10.2:12:1:63588571:1 REF	CCCAUAAAGUAGAAAGCACU	ssc-miR-142-5p	554.0	GUAGUGUUUCCUACUUUAUGG(17)	ssc-miR-142-3p	UGCAGUCACCCAUAAAGUAGAAAGCACUACUAACAGCACUGGAGGGUGUAGUGUUUCCUACUUUAUGGAUGAGUGUA	36203925	36203944	+ [Positive strand]	20	77	36203917	36203993	((((.(((-<<<<<<<<<<<-<<<<<<<((...(..(....)..)..}}}}}}}}}=}}}}}}}}}}}.))).))))	-35.0	-45.454548	42.857143	0.009901
3	female	7 dna:chromosome chromosome:Sscrofa10.2:7:1:134764511:1 REF	CCCUGAACUAGGGGUCUGGAG	ssc-miR-345-3p	20.0	NO		ACCCAGGUCUGCUGACUCCUAGUCCAGUGCUUGUGAUGGCUGGUGGGCCCUGAACUAGGGGUCUGGAGGCCUGGGU	128658348	128658368	+ [Positive strand]	21	76	128658301	128658376	((((((((((.(.((((((((((.(((.(((..(.(....).)..))>->>>->>>>>>>>>>->->>))))))))	-47.4	-62.368423	61.84211	0.009901
3	female	14 dna:chromosome chromosome:Sscrofa10.2:14:1:153851969:1 REF	CCCUGUCUCACUGUCUCCUUCC	NA	6.0	NO		GGGGGAGGGAGACGGCAGACAAGAGCGUGAAGCCCCCCCAGCCCUGUCUCACUGUCUCCUUCCCCC	36090857	36090878	- [Negative strand]	22	66	36090853	36090918	(((((((((((((((.(((((.(.((.((.........)))>>->>>>>-->>>>>>>>>>>>)))	-37.3	-56.515152	68.181816	0.009901
3	female	17 dna:chromosome chromosome:Sscrofa10.2:17:1:69701581:1 REF	CCGACCUCCCGUAGCUCACUU	NA	6.0	NO		UGGGAUGGGCUACGGGCUGUCCAGGGGAGUGGCUGCGGCCCCCGACCUCCCGUAGCUCACUUUCA	69264163	69264183	- [Negative strand]	21	65	69264159	69264223	((..((((((((((((..(((..((((.((....))..)))>->>>-->>>>>>>>>>>->-.))	-34.5	-53.076923	67.69231	0.029703
3	female	X dna:chromosome chromosome:Sscrofa10.2:X:1:144288218:1 REF	CCGUCCUAAGGUUGUUGAGUU	ssc-miR-676-3p	223.0	NO		GAACGCGUGACUCUUCAAUCUCAGGACUCGCAUAAUUAGCAGAAUGCCGUCCUAAGGUUGUUGAGUUCUGCGUUU	63280973	63280993	+ [Positive strand]	21	75	63280927	63281001	(((((((.(((((..((((((.(((((..((((..........)))>->>>>>->>>>>>-->>>>>.)))))))	-31.8	-42.399998	46.666668	0.009901
3	female	9 dna:chromosome chromosome:Sscrofa10.2:9:1:153670197:1 REF	CCUCUGGGCCCUUCCUCCAG	ssc-miR-326	40.0	NO		CUGUUGGGCUGGAGGCAGGGCCUUUGUGCAGGCGGGUUGUGCUCAGAUCGCCUCUGGGCCCUUCCUCCAGCCCAGAG	10800207	10800226	- [Negative strand]	20	77	10800199	10800275	((.((((((((((((.(((((((....(.(((((..(((....)))..))>>>>->>>>>>>->>>>>>>)))))))	-50.8	-65.97403	66.233765	0.009901
3	female	9 dna:chromosome chromosome:Sscrofa10.2:9:1:153670197:1 REF	CCUGGGCUGAGAUCUACUUUGU	NA	6.0	NO		UGAGCCCCUGGGCUGAGAUCUACUUUGUUCUUUUCCUUCUCUCCAUAGGUUGUAUCCAGCACUAGUUUAGGGCUCA	21175318	21175339	- [Negative strand]	22	76	21175269	21175344	((((((<<<<<<<<<-<<<<-<<<<---..................)))).).))))))).))))....)))))))	-23.8	-31.315788	47.368423	0.069307
3	female	3 dna:chromosome chromosome:Sscrofa10.2:3:1:144787322:1 REF	CGCAUCCCCUAGGGCAUUGGUGU	ssc-miR-324	46.0	NO		CCCCGCAUCCCCUAGGGCAUUGGUGUGAAGCUGGAGACCCACUGCCCCAGGUGCUGCUGGGG	139855174	139855196	- [Negative strand]	23	62	139855137	139855198	(((<<<<-<-<<<-<<<<<-<<<-<<..........))))).))))).))).).))).))))	-32.1	-51.774193	67.741936	0.029703
3	female	GL893970.1 dna:scaffold scaffold:Sscrofa10.2:GL893970.1:1:38347:1 REF	CUAGACUGAAGCUCCUUGAGG	ssc-miR-151-3p	13022.0	UCGAGGAGCUCACAGUCUAG(20) CUCGAGGAGCUCACAGUCUAGU(15) UCGAGGAGCUCACAGUCUAGU(509) UCGAGGAGCUCACAGUCUAGUA(104)	ssc-miR-151-5p	UUCCUGCCCUCGAGGAGCUCACAGUCUAGUACGUCUCAUCCCCUACUAGACUGAAGCUCCUUGAGGACAGGGA	7134	7154	+ [Positive strand]	21	73	7089	7161	((((((.(({{{{{{{{{{=={{{{{{{{{(.(........).))>>>>>>>>->>>>>>>>>>>>.))))))	-44.5	-60.958904	54.79452	0.009901
3	female	9 dna:chromosome chromosome:Sscrofa10.2:9:1:153670197:1 REF	CUAGCACCAUUUGAAAUCAGUG	ssc-miR-29b	129.0	CUGGUUUCACAUGGUGGCUUAGA(76) UGGUUUCACAUGGUGGCUUAGA(24) UGGUUUCACAUGGUGGCUUAGAU(6)	ssc-miR-29b-5p*(NA)	UUCUGGAAGCUGGUUUCACAUGGUGGCUUAGAUUUUUCCAUCUUUGUAUCUAGCACCAUUUGAAAUCAGUGUUUUAGGA	148552488	148552509	+ [Positive strand]	22	79	148552439	148552517	((((((((({{{{{{{{{={{{{{{={{={{{(..............))>>>>>>>>>>->>>>>>>>>>-))))))))	-28.64	-36.253162	37.97468	0.009901
3	female	3 dna:chromosome chromosome:Sscrofa10.2:3:1:144787322:1 REF	CUAUACAAUCUAUUGCCUUCC	ssc-let-7f-3p	7.0	UGAGGUAGUAGAUUGUAUAG(497) UGAGGUAGUAGAUUGUAUAGU(8922) UGAGGUAGUAGAUUGUAUAGUU(31679) GAGGUAGUAGAUUGUAUAGUU(9)	ssc-let-7f-5p	CUCUAUCAGAGUGAGGUAGUAGAUUGUAUAGUUGUGGGGUAGUGAUUUUACCCUGUUCAGGAGAUAACUAUACAAUCUAUUGCCUUCCCUGAGGAG	44864866	44864886	+ [Positive strand]	21	96	44864799	44864894	((((.((((.(=={{{{{{{{{{{{{{{{{{{{(((((((((.....))))))).........))))>>>>>>>>>>>>>>>>>>-->))))))))	-47.2	-49.166668	41.666664	0.009901
3	female	3 dna:chromosome chromosome:Sscrofa10.2:3:1:144787322:1 REF	CUAUACGACCUGCUGCCUUUCU	ssc-let-7d-3p	272.0	AGAGGUAGUAGGUUGCAUAGU(513) AGAGGUAGUAGGUUGCAUAGUU(1758) AGAGGUAGUAGGUUGCAUAGUUU(82)	ssc-let-7d-5p	GGGUUCCUAGGAAGAGGUAGUAGGUUGCAUAGUUUUAGGGCAGAGAUUUUGCCCACAAGGAGGUAACUAUACGACCUGCUGCCUUUCUUAGGGCCU	44867331	44867352	+ [Positive strand]	22	96	44867265	44867360	((((.(((((((={{{{{{{{{{{{{{={{{{{{...(((((((...))))))).(.....)..))>>>>->>>>>>>>>>>>>>>>>))))))))	-48.4	-50.416668	48.958336	0.009901
3	female	7 dna:chromosome chromosome:Sscrofa10.2:7:1:134764511:1 REF	CUCACCUGGAGCAUGUUUUCU	NA(mmu-mir-1983)	77.0	NO		AGUAUAUGUGCGGGUGAUGCCGAGGUUGUGAGUUCGAGCCUCACCUGGAGCAUGUUUUCU	23030172	23030192	+ [Positive strand]	21	60	23030133	23030192	((.((((((.(((((((.((((((.(....).)))).))->>>>>>>-->>>>>>--->>	-22.3	-37.166664	51.666664	0.029703
3	female	6 dna:chromosome chromosome:Sscrofa10.2:6:1:157765593:1 REF	CUCCGUCCGCGCCCCCUCG	NA	6.0	NO		CCCGCCCUCCGUCCGCGCCCCCUCGCCGCUUCGGCGGCGGGGGGUGUCGCGGGGGUGGGCGGG	870561	870579	- [Negative strand]	19	63	870522	870584	((((((<-<<-<<<<<<<<<<<<<<((((....))))))))))).).)))))))).)))))))	-57.6	-91.42857	87.30159	0.009901
3	female	X dna:chromosome chromosome:Sscrofa10.2:X:1:144288218:1 REF	CUCCGUUUGCCUGUUUUGCUGA	ssc-miR-1468	578.0	NO		UCCGUUUGCCUGUUUUGCUGACGUUCAUUUGACUCAUUCUCAGCAAAAUAAGCAAAUGGA	56757096	56757117	- [Negative strand]	22	60	56757056	56757115	<<<<<<<<<-<<<<<<<<<<<..................))))))))))).)))))))))	-24.47	-40.78333	40.0	0.009901
3	female	2 dna:chromosome chromosome:Sscrofa10.2:2:1:162569375:1 REF	CUCCUGGGGCCCGCACUCUCGC	ssc-miR-1343	670.0	NO		GGGGAGCGGCCCCCGGGCGGGCCUCUGCUCUGGCCCCUCCUGGGGCCCGCACUCU	28433192	28433213	- [Negative strand]	22	55	28433194	28433248	((((.((((.(((((((.(((((........)))))-->>>>>>>->>>>->>>>	-37.7	-68.545456	81.818184	0.019802
3	female	2 dna:chromosome chromosome:Sscrofa10.2:2:1:162569375:1 REF	CUGCCCUGGCCCGAGGGACCGAC	ssc-miR-874	790.0	CGGCCCCACGCACCAGGGUAAGA(13) CGGCCCCACGCACCAGGGUAAG(8)	ssc-miR-874-5p*(NA)	UUAGCCCUGCGGCCCCACGCACCAGGGUAAGAGAGACUCUCGCUUCCUGCCCUGGCCCGAGGGACCGACUGGCUGG	145381108	145381130	- [Negative strand]	23	76	145381100	145381175	((((((...{{{={{{={{=={{{{{{{{={{(.(.....)..)))->>>>>>>>-->>->>>->>>--.))))))	-36.9	-48.55263	68.42105	0.009901
3	female	5 dna:chromosome chromosome:Sscrofa10.2:5:1:111506441:1 REF	CUGCGCAAGCUACUGCCUUGC	ssc-let-7i-3p	31.0	UGAGGUAGUAGUUUGUGCUG(485) UGAGGUAGUAGUUUGUGCUGU(5668) UGAGGUAGUAGUUUGUGCUGUU(72560) GAGGUAGUAGUUUGUGCUGUU(21)	ssc-let-7i-5p	GGCCCUGGCUGAGGUAGUAGUUUGUGCUGUUGGUCGGGUUGUGACAUUGCCCGCUGUGGAGAUAACUGCGCAAGCUACUGCCUUGCUAGUGCU	30021285	30021305	+ [Positive strand]	21	93	30021220	30021312	(((.(((((={{{{{{{{{{{{{{{{{={{{((.(((((.........)))))))........))>->>>>>>>>>>>>>>>>>>>))).)))	-46.6	-50.10753	55.91398	0.009901
3	female	6 dna:chromosome chromosome:Sscrofa10.2:6:1:157765593:1 REF	CUGGCCCUCUCUGCCCUUCCGU	ssc-miR-328	3074.0	NO		GGAGCGGGGGGGCAGGAGGGGCUCAGGGAGAAAGUGUGUGCCGCCCCUGGCCCUCUCUGCCCUUCCGUCCC	25134089	25134110	- [Negative strand]	22	71	25134085	25134155	((..(((((((((((..(((((.(((((.(...((....))..)))>>>>>>>>-->>>>>>>>>>>-.))	-48.7	-68.59155	73.23943	0.009901
3	female	2 dna:chromosome chromosome:Sscrofa10.2:2:1:162569375:1 REF	CUGUGCGUGUGACAGCGGCUGA	ssc-miR-210	70.0	NO		GGCGCAGGGCAGCCACUGCCCACCGCACACUGCGCUGCUCCGGACCCACUGUGCGUGUGACAGCGGCUGAUCUGUCCC	339121	339142	+ [Positive strand]	22	78	339073	339150	((.((((..(((((.(((..(((((((((.((.((((...))).).))->>>>>>->>>->>>->>>>>-.)))).))	-36.9	-47.307693	70.51282	0.059406
3	female	12 dna:chromosome chromosome:Sscrofa10.2:12:1:63588571:1 REF	CUGUUGCCACUAACCUCAACC	ssc-miR-744-3p*(NA)	16.0	UGCGGGGCUAGGGCUAACAG(62) UGCGGGGCUAGGGCUAACAGC(2348) GCGGGGCUAGGGCUAACAGC(10) UGCGGGGCUAGGGCUAACAGCA(1025) GCGGGGCUAGGGCUAACAGCA(10)	ssc-miR-744	UGGGCAGGGUGCGGGGCUAGGGCUAACAGCAGUCUUACUGAAGGUUUCCUGGAAACCACGCACAUGCUGUUGCCACUAACCUCAACCUUACUCG	59358266	59358286	+ [Positive strand]	21	94	59358200	59358293	((((.(((({=={{{{={{{{{{={{{{{{(.((.....)).((((((...)))))).......))>>>>>>>>->>>->>>>->>>)).))))	-38.3	-40.74468	55.31915	0.009901
3	female	9 dna:chromosome chromosome:Sscrofa10.2:9:1:153670197:1 REF	CUUCAGUGAUGACACGAUGACG	NA	34.0	NO		UGGUUUGUUCUUGUUUCAGCCACUGGUGUGCGUACCCUUCAGUGAUGACACGAUGACGAGUCA	10817679	10817700	+ [Positive strand]	22	63	10817643	10817705	((..(((((.((((.(((..((((((..........-->>>>>>->>>->>>>->>>>)..))	-19.0	-30.158731	49.20635	0.079208
3	female	2 dna:chromosome chromosome:Sscrofa10.2:2:1:162569375:1 REF	CUUGGCACCUAGUAAGCACU	ssc-miR-1271-5p	376.0	NO		CAGUGCUUGGCACCUAGUAAGCACUCAGUAUAUACUUGUUGAGUGCCUGCUAUGUGCCAGGCAUUG	83154274	83154293	- [Negative strand]	20	66	83154232	83154297	(((((<<<<<<<<-<<<<<-<<<<<(((((......)))))))))).))))).)))))))))))))	-40.4	-61.212124	48.484848	0.009901
3	female	18 dna:chromosome chromosome:Sscrofa10.2:18:1:61220071:1 REF	CUUUUUGCGGUCUGGGCUUGC	ssc-miR-129a-5p	15637.0	NO		UUUUGCGGUCUGGGCUUGCUGUUCCUCUCUACAGUAGUCAGGAAGCCCUUACCCCAAAA	21181563	21181583	+ [Positive strand]	21	59	21181565	21181623	<<<<<-<<<--<<<<<<-<((..(..((....))..).))).))))))..))).)))))	-22.3	-37.796608	50.847458	0.009901
3	female	2 dna:chromosome chromosome:Sscrofa10.2:2:1:162569375:1 REF	CUUUUUGCGGUCUGGGCUUGC	ssc-miR-129a-5p	15637.0	NO		GCAGCGGCGACGGACUGAAGAAGCCGGAGGACUCUGCCCUUCGUGAAUCUUUUUGCGGUCUGGGCUUGCUGU	20324679	20324699	- [Negative strand]	21	72	20324675	20324746	((((((((..((((((((((((((((((((.......)))))).)...>>>>>>->>>>>>>->>->>>)))	-30.4	-42.22222	59.72222	0.049505
3	female	13 dna:chromosome chromosome:Sscrofa10.2:13:1:218635234:1 REF	GAGAGAUCAGAGGCGCAGAGU	ssc-miR-6529	334.0	CCUGUGCCUUUUACCUCUUUA(10) CCUGUGCCUUUUACCUCUUUAA(15)	ssc-miR-6529-3p*(NA)	ACCUGUUCUCUUGAGAGAUCAGAGGCGCAGAGUGCGUCAAUGUCAGUGAAGCCUGUGCCUUUUACCUCUUUAAGAGCGCACGGU	149441301	149441321	+ [Positive strand]	21	84	149441289	149441372	((((((.(((((<<<<<---<<<<<<<<<<-<<...(((.......))).)}}}}}}}}}}}===}}}=}}}}))).))).)))	-34.5	-41.07143	51.19048	0.009901
3	female	10 dna:chromosome chromosome:Sscrofa10.2:10:1:79102373:1 REF	GCAUUGUGGUUCAGUGGUAGAAUU	NA	201.0	NO		UUUAAAGCUGUGGCAAUGUUUAGUGAAACUGACAGUAUCAUUAAGAGUAUGUUGGAUUUUGAGGCAUUGUGGUUCAGUGGUAGA	56773643	56773666	- [Negative strand]	24	84	56773645	56773728	((((..(((((.(((((((((...(((.(..(((...((.....))...)))..).)))..))>>>>>>>->-->>>>-->>>>	-22.4	-26.666664	36.904762	0.009901
3	female	6 dna:chromosome chromosome:Sscrofa10.2:6:1:157765593:1 REF	GCGACCCACUCUUGGUUUCCA	ssc-miR-551a	28.0	NO		GGUGACCCUGGAAAUCCAGAGCGGGUGAGGCCUGUCUGACUGUUUCUAGGCGACCCACUCUUGGUUUCCAUGGUUGCC	59927747	59927767	+ [Positive strand]	21	78	59927698	59927775	((..(((.((((((((.((((.((((...(((((............)))>>->>>>->>>>->>>>>>>>.)))..))	-38.8	-49.74359	57.692307	0.009901
3	female	1 dna:chromosome chromosome:Sscrofa10.2:1:1:315321322:1 REF	GUACAGUACUGUGAUAACUGA	ssc-miR-101	795.0	NO		CCUUUUUCGGUUAUCAUGGUACCGAUGCUGUAUAUCUGAAAGGUACAGUACUGUGAUAACUGAAGAAUGG	242988436	242988456	- [Negative strand]	21	70	242988428	242988497	((((((((((((((((((((((.(.((((............)>>>>->>>>>>>>>>>>>>>>)))).))	-27.8	-39.714287	40.0	0.009901
3	female	6 dna:chromosome chromosome:Sscrofa10.2:6:1:157765593:1 REF	GUACAGUACUGUGAUAACUGA	ssc-miR-101	795.0	NO		CAGUUAUCACAGUGCUGAUGCUGUCCAUUCUAAAGGUACAGUACUGUGAUAACUG	135736163	135736183	+ [Positive strand]	21	55	135736128	135736182	(((((((((((((((((.((((............)>>>>>>>>>>>>>>>>>>>>	-28.6	-52.0	41.81818	0.009901
3	female	X dna:chromosome chromosome:Sscrofa10.2:X:1:144288218:1 REF	GUCAACACUUGCUGGUUUCCUCU	ssc-miR-505	74.0	NO		GGGGGAGCCAGGAAGUAUUGAUGUUUCUGCCAGGUUAGCGUCAACACUUGCUGGUUUCCUC	130835651	130835673	- [Negative strand]	23	61	130835651	130835711	(((((((((((.((((.((((((((.((....))..)))>>>>>->>>>->>>>>>>>>>>	-31.4	-51.47541	52.459015	0.009901
3	female	9 dna:chromosome chromosome:Sscrofa10.2:9:1:153670197:1 REF	GUGACAUCACAUAUACGGCGGC	ssc-miR-489	79.0	NO		UGGUGGUCGUAUGUGUGGCGCCAUCUACUUGAGCGGUUAGGAGUGACAUCACAUAUACGGCGGCUA	80161833	80161854	- [Negative strand]	22	66	80161830	80161895	((((.((((((((((((..(.((.((.(((((....))))))>>>->-->>>>>>>>>>>>->>))	-26.9	-40.757576	53.0303	0.009901
3	female	8 dna:chromosome chromosome:Sscrofa10.2:8:1:148491826:1 REF	GUGGAUUCACUCAACUUGGGUU	NA	6.0	NO		GGGUUUCACAUCUGUGGAUUCACUCAACUUGGGUUUGCAAACAAUACAUGAACCAGGGUUGACUGAAUCCUGGGAUGUGGAACCC	137797684	137797705	- [Negative strand]	22	85	137797633	137797717	(((((((((((((--<<<<<<<-<<<<<<--<<<<(.............)))))..)))))).)))))))..)))))))))))))	-44.82	-52.72941	47.058823	0.009901
3	female	11 dna:chromosome chromosome:Sscrofa10.2:11:1:87690581:1 REF	UAAAGUGCUUAUAGUGCAGGUAG	ssc-miR-20a-5p	1185.0	NO		GUAGCACUAAAGUGCUUAUAGUGCAGGUAGUGUUUAGUUAUCUACUGCAUUAUGAGCACUUAAAGUACUGC	66610520	66610542	+ [Positive strand]	23	71	66610513	66610583	((((.((<-<<<<<<<<<<<<<<<<<-<<<((......)).))))))))))))))))))))..))).))))	-31.0	-43.661972	38.028168	0.009901
3	female	JH118951.1 dna:scaffold scaffold:Sscrofa10.2:JH118951.1:1:479775:1 REF	UAAGGCACGCGGUGAAUGC	ssc-miR-124a	3373.0	CGUGUUCACAGCGGACCUUG(13)	ssc-miR-124a-5p*(NA)	GCCCUCCGUGUUCACAGCGGACCUUGAUUUAAUGUCAUACAAUUAAGGCACGCGGUGAAUGCCAAGAGC	125816	125834	- [Negative strand]	19	69	125808	125876	((.((.={{{{{{{{={{{=={{{{{(((...........)))>>>>>-->>>->>>>>>>>..)).))	-24.9	-36.086956	50.724636	0.009901
3	female	14 dna:chromosome chromosome:Sscrofa10.2:14:1:153851969:1 REF	UAAGGCACGCGGUGAAUGC	ssc-miR-124a	3373.0	NO		GUGUUCACAGCGGACCUUGAUUUAAAUGUCCAUACAAUUAAGGCACGCGGUGAAUGC	14443019	14443037	- [Negative strand]	19	57	14443018	14443074	((((((((.(((..((((((((.............)))>>>>>-->>>->>>>>>>>	-21.32	-37.403507	45.614033	0.009901
3	female	4 dna:chromosome chromosome:Sscrofa10.2:4:1:143465943:1 REF	UAAGGCACGCGGUGAAUGC	ssc-miR-124a	3373.0	NO		GUGUUCACAGCGGACCUUGAUUUAAUGUCAUACAAUUAAGGCACGCGGUGAAUGC	76136481	76136499	- [Negative strand]	19	55	76136480	76136534	((((((((.(((..((((((((...........)))>>>>>-->>>->>>>>>>>	-21.5	-39.09091	45.454548	0.009901
3	female	5 dna:chromosome chromosome:Sscrofa10.2:5:1:111506441:1 REF	UAAUACUGCCGGGUAAUGAUGGA	ssc-miR-200b	11.0	NO		GGGGGCCCCCGUCUUACCCAGCAGUGUUUGGGUGCUGCUUGCGAGUCUCUAAUACUGCCGGGUAAUGAUGGAGGCCCCU	66194132	66194154	- [Negative strand]	23	79	66194124	66194202	(((((((.(((((((((((.((((((((.((((((.....)))...)))->>>>>>>>->>>>>>->>>>>-)))))))	-48.4	-61.265827	60.75949	0.009901
3	female	6 dna:chromosome chromosome:Sscrofa10.2:6:1:157765593:1 REF	UAAUACUGCCUGGUAAUGAUGA	ssc-miR-200b	10.0	NO		CCGCCAUCUUACUGGGCAGCAUUGGAUGGUGUCUGGUCUCUAAUACUGCCUGGUAAUGAUGACGG	58064346	58064367	+ [Positive strand]	22	65	58064306	58064370	(((.((((((((..(((((.((((((.((.......))))>>>>->>>>>-->>>>->>>>-)))	-29.4	-45.23077	52.307693	0.009901
3	female	3 dna:chromosome chromosome:Sscrofa10.2:3:1:144787322:1 REF	UAAUCUCAGCUGGCAACUGUGA	ssc-miR-216	13.0	NO		UUGGCUUAAUCUCAGCUGGCAACUGUGAGAUGUUCAUACAAUCCCCCACAGUGGUCUCUGGGAUUAUGCUAA	90058993	90059014	+ [Positive strand]	22	72	90058987	90059058	(((((.<<<<<<<<<--<<<-<<<<<<-(((((....)).)))...)))))).))).))))))))).)))))	-28.0	-38.88889	45.833336	0.019802
3	female	12 dna:chromosome chromosome:Sscrofa10.2:12:1:63588571:1 REF	UAAUGCCCCUAAAAAUCCUUAU	ssc-miR-365-3p	84.0	NO		CAAGAAAAAUGAGGGACUUUCAGGGGCAGCUGUGUUUUCUGACUCAGUCAUAAUGCCCCUAAAAAUCCUUAUUGUUCUUG	45152804	45152825	- [Negative strand]	22	80	45152795	45152874	((((((.((((((((..(((.(((((((((((.(((....))).))))..--->>>>>>>>>>-->>>>>>>).))))))	-32.8	-41.0	41.25	0.009901
3	female	GL892841.1 dna:scaffold scaffold:Sscrofa10.2:GL892841.1:1:174307:1 REF	UACCACAGGGUAGAACCACGGA	ssc-miR-140-3p	1742.0	CAGUGGUUUUACCCUAUGGUA(100) CAGUGGUUUUACCCUAUGGUAG(549) CAGUGGUUUUACCCUAUGGUAGG(13)	ssc-miR-140-5p	GUGUCCUGCCAGUGGUUUUACCCUAUGGUAGGUUACGUCAUGCUGUUCUACCACAGGGUAGAACCACGGACAGGAUAC	107332	107353	+ [Positive strand]	22	78	107284	107361	((((((((({={{{{{{{{{{{{{={{{{{{(..(((......)))))>>>>>->>>>>>>>>>>>>>>-))))))))	-46.3	-59.35897	51.282055	0.009901
3	female	X dna:chromosome chromosome:Sscrofa10.2:X:1:144288218:1 REF	UACCCAGAGCGUGCAGUGUGA	NA	92.0	CUCAUUGCAUGGGCUGUGUAU(6) CUCAUUGCAUGGGCUGUGUAUA(7)		AUGUGCUCAUUGCAUGGGCUGUGUAUAUUUUUAUUCAAUACCCAGAGCGUGCAGUGUGAACAU	108629520	108629540	+ [Positive strand]	21	63	108629482	108629544	((((.{={{{{{{{{{=={{{={{{{=..........)>>>->>>-->>>>>>>>>->-))))	-21.0	-33.333336	41.26984	0.049505
3	female	X dna:chromosome chromosome:Sscrofa10.2:X:1:144288218:1 REF	UACCCAUUGCAUAUCGGAGUUG	ssc-miR-660	126.0	NO		CUCCCAUACCCAUUGCAUAUCGGAGUUGUGAAUUCUCAAAGCACCUCCUAUGUGCAUGGUUUACAGGAG	48640827	48640848	+ [Positive strand]	22	69	48640821	48640889	((((..---<<<<-<<<<<<-<<<<-<<(...........))).)))).))))))))))......))))	-22.9	-33.188404	46.376812	0.009901
3	female	15 dna:chromosome chromosome:Sscrofa10.2:15:1:157681621:1 REF	UACCCUGUAGAACCGAAUUUGU	ssc-miR-10b	87.0	NO		CUAUAUAUACCCUGUAGAACCGAAUUUGUGUGGUAUCCACAUAGUCACAGAUUCGAUUCUAGGGGAAUAUAUGG	91419030	91419051	+ [Positive strand]	22	74	91419023	91419096	(((((((<-<<<<-<<<<<-<<<<<<<<<(..((......))...)))))))))).))))))))).))))))))	-29.2	-39.45946	39.18919	0.009901
3	female	12 dna:chromosome chromosome:Sscrofa10.2:12:1:63588571:1 REF	UACCCUGUAGAUCCGAAUUUGU	ssc-miR-10a-5p	50.0	NO		CCUGUAGAUCCGAAUUUGUGUAAGGAAUUUUGUGGUCACAAAUUCGUAUCUAGGGG	24791317	24791338	- [Negative strand]	22	56	24791279	24791334	<<<-<<<<<-<<<<<<<<<(................)))))))))).))))).)))	-21.09	-37.660713	41.07143	0.009901
3	female	18 dna:chromosome chromosome:Sscrofa10.2:18:1:61220071:1 REF	UAGCACCAUCUGAAAUCGGUU	ssc-miR-29a-3p	4988.0	NO		AUGACUGAUUUCUUUUGGUGUUCAGAGUCAAUAUAAUUUUCUAGCACCAUCUGAAAUCGGUUAU	19035277	19035297	+ [Positive strand]	21	64	19035236	19035299	((((((((((((...(((((((.((((...........)))>>>>>>>>--->>>>>>>>>>))	-24.9	-38.90625	32.8125	0.009901
3	female	12 dna:chromosome chromosome:Sscrofa10.2:12:1:63588571:1 REF	UAGCAGCACAGAAAUAUUGGCA	ssc-miR-195	223.0	NO		GCAGCACAGAAAUAUUGGCACCGGGCGGAGAGUCUGCCAGUAUUGGCUGUGCUGC	54717330	54717351	+ [Positive strand]	22	55	54717332	54717386	<<<<<<<<<-<<<<<<<<<<...(((.....)))))))))))))..)))))))))	-31.4	-57.090908	58.181816	0.009901
3	female	JH118724.1 dna:scaffold scaffold:Sscrofa10.2:JH118724.1:1:130806:1 REF	UAGCAGCACAUAAUGGUUUGU	ssc-miR-15a	14.0	NO		GUAGCAGCACAUAAUGGUUUGUGGAUUUUGAAAAGGUGCAGGCCAUAUUGUGCUGCCUC	70425	70445	+ [Positive strand]	21	59	70424	70482	(--<<<<<<<<--<<<<<<<<<(..((.....))..))))))))))..))))))))..)	-24.9	-42.203392	45.76271	0.009901
3	female	13 dna:chromosome chromosome:Sscrofa10.2:13:1:218635234:1 REF	UAGCAGCACAUCAUGGUUUACA	ssc-miR-15b	45.0	CGAAUCAUUAUUUGCUGCUCU(7)	ssc-miR-15b-3p*(NA)	AGCAGCACAUCAUGGUUUACAUACUACAAUCAAGAUGCGAAUCAUUAUUUGCUGCU	108388152	108388173	+ [Positive strand]	22	56	108388153	108388208	<<<<<<<-<<-<<<<<<--<<(.((.......)))))..)))))).)).)))))))	-18.8	-33.571426	37.5	0.009901
3	female	13 dna:chromosome chromosome:Sscrofa10.2:13:1:218635234:1 REF	UAGCAGCACGUAAAUAUUGGC	ssc-miR-16	366.0	NO		UCCGCUCUAGCAGCACGUAAAUAUUGGCGUAGUAAAAUAAAUAUUAAACACCAAUAUUAUUGUGCUGCUUUAGCGUGA	108388297	108388317	+ [Positive strand]	21	78	108388290	108388367	((((((.-<<<<<<<<<--<<<<<<<<-((((((.......))))..)).))))))))..)))))))))..)))).))	-31.0	-39.74359	35.897438	0.009901
3	female	JH118724.1 dna:scaffold scaffold:Sscrofa10.2:JH118724.1:1:130806:1 REF	UAGCAGCACGUAAAUAUUGGC	ssc-miR-16	366.0	NO		UGCCUUAGCAGCACGUAAAUAUUGGCGUUAAGAUUCUAAAAUUAUCUCCAGUAUUAACUGUGCUGCUGAAGUA	70565	70585	+ [Positive strand]	21	73	70560	70632	(((.(<<<<<<<<<<<-<<<<<<<<-(.(((..........))).).)))))))).)).)))))))))).)))	-24.9	-34.10959	36.9863	0.019802
3	female	12 dna:chromosome chromosome:Sscrofa10.2:12:1:63588571:1 REF	UAGCUUAUCAGACUGAUGUUGA	ssc-miR-21-5p	8780.0	NO		UGUCGGGUAGCUUAUCAGACUGAUGUUGACUGUUGAAUCUCAUGGCAACAGCAGUCGAUGGGCUGUCUGACA	37340402	37340423	+ [Positive strand]	22	72	37340395	37340466	((((((.-<<<<<<<<-<<<<<-<<<<<-((((.(.....)))))))))).)))))))))))))..))))))	-46.3	-64.30556	48.61111	0.009901
3	female	12 dna:chromosome chromosome:Sscrofa10.2:12:1:63588571:1 REF	UAGUGCAAUAUUGCUUAUAGGGUU	ssc-miR-454	23.0	NO		GCUCUGAGUAGUGCAAUAUUGCUUAUAGGGUUUUGGUGUUUGGGAAGAACUAUGGGCAAGUUGCAGAUACUAUGUAGC	37088132	37088155	+ [Positive strand]	24	78	37088124	37088201	(((...((<<-<<<<<<-<<<<<<<<<<--<<((.........))))..))))))))))))))))..))))....)))	-24.8	-31.79487	42.307693	0.019802
3	female	GL894231.1 dna:scaffold scaffold:Sscrofa10.2:GL894231.1:1:33892:1 REF	UAUACAAGGACAAGCUCUCUGU	ssc-miR-381-3p	29974.0	NO		UGGUACUUAAAGCGAGGUUGCCCUUUGUAUAUUCGGGUUUUGAGGUGGAAUAUACAAGGACAAGCUCUCUGUGAGUAUCA	27148	27169	- [Negative strand]	22	80	27139	27218	(((((((((.((.(((.(((.((((.((((((((.(.(.....).).)))>>>>>>>>>->>>->>>->>->))))))))	-32.3	-40.375	42.5	0.019802
3	female	9 dna:chromosome chromosome:Sscrofa10.2:9:1:153670197:1 REF	UAUGGCUUUUCAUUCCUAUGUGA	ssc-miR-135	96.0	NO		CUGUGGCCUAUGGCUUUUCAUUCCUAUGUGAUUACUGUUCCAAACUCAUGUAGGGCUAAAAGCCAUGGGCUACAG	72339144	72339166	- [Negative strand]	23	75	72339099	72339173	((((((((<<<<<<<<<<---<<<<<<<<<<..............))))))))))..))))))))))))))))))	-38.94	-51.92	45.333336	0.009901
3	female	9 dna:chromosome chromosome:Sscrofa10.2:9:1:153670197:1 REF	UAUGGCUUUUCAUUCCUAUGUGA	ssc-miR-135	96.0	NO		CUGUGGCCUAUGGCUUUUCAUUCCUAUGUGAUUACUGUUCCAAACUCAUGUAGGGCUAAAAGCCAUGGGCUACAG	72461654	72461676	+ [Positive strand]	23	75	72461646	72461720	((((((((<<<<<<<<<<---<<<<<<<<<<..............))))))))))..))))))))))))))))))	-38.94	-51.92	45.333336	0.009901
3	female	13 dna:chromosome chromosome:Sscrofa10.2:13:1:218635234:1 REF	UAUGGCUUUUUAUUCCUAUGUG	ssc-miR-135	131.0	NO		CUAUGGCUUUUUAUUCCUAUGUGAUUCUACUGCUCAUUCAUAUAGGGAUUGGAGCCGUGG	37564067	37564088	+ [Positive strand]	22	60	37564066	37564125	(<<<<<<<<<--<<<<<<<<<<<(.............)))))))))))).))))))))))	-25.2	-42.0	41.666664	0.079208
3	female	5 dna:chromosome chromosome:Sscrofa10.2:5:1:111506441:1 REF	UAUGGCUUUUUAUUCCUAUGUG	ssc-miR-135	131.0	NO		UUUAUGGCUUUUUAUUCCUAUGUGAUAGUAAUAAAGUCUCAUGUAGGGAUGGAAGCCAUGAA	90552103	90552124	- [Negative strand]	22	62	90552064	90552125	((<<<<<<<<<<-<<<<<<<<<<<(.(.(.....).).))))))))))))))))))))))))	-25.9	-41.774193	33.870968	0.009901
3	female	GL893885.2 dna:scaffold scaffold:Sscrofa10.2:GL893885.2:1:80674:1 REF	UAUGUGCCUUUGGACUACAUCGU	ssc-miR-455-5p	200.0	NO		GUAUGUGCCUUUGGACUACAUCGUGGAAGCCAGCACCAUGCAGUCCAUGGGCAUAUAC	75377	75399	+ [Positive strand]	23	58	75376	75433	(<<<<<<<<<-<<<<<<-<<<-<<(........))).))).)))))).))))))))))	-29.4	-50.689655	51.724136	0.009901
3	female	1 dna:chromosome chromosome:Sscrofa10.2:1:1:315321322:1 REF	UAUUGCACAUUACUAAGUUGCA	ssc-miR-32	63.0	CAAUUUAGUGUGUGUGAUAUU(7)	ssc-miR-32-3p*(NA)	GUGGAGAUAUUGCACAUUACUAAGUUGCAUGUUGUCACGGCCUCAGUGCAAUUUAGUGUGUGUGAUAUUUUCAC	280645180	280645201	- [Negative strand]	22	74	280645134	280645207	(((((((<<<--<<<<<-<<<<<<<<<<<((..((....))..)).))}}}}}}}}}}}}}}==}}}}})))))	-36.2	-48.918922	40.54054	0.009901
3	female	4 dna:chromosome chromosome:Sscrofa10.2:4:1:143465943:1 REF	UAUUGCACUCGUCCCGGCCUCC	ssc-miR-92b-3p	2922.0	NO		GGGCGGGCGGGAGGGACGGGACGCGGUGCAGUGUUGUUCUUUCCCCUGCCAAUAUUGCACUCGUCCCGGCCUCCGGCCCCCC	103407110	103407131	- [Negative strand]	22	82	103407101	103407182	(((.((((.(((((..(((((((.((((((((((((.............)))>>>>>>>>>>>>>>>>->>>>>.)))))))	-55.02	-67.097565	70.731705	0.009901
3	female	11 dna:chromosome chromosome:Sscrofa10.2:11:1:87690581:1 REF	UAUUGCACUUGUCCCGGCCUGU	ssc-miR-92a	5465.0	NO		ACAGGUUGGGAUCGGUUGCAAUGCUGUGUUUCUGUAUGGUAUUGCACUUGUCCCGGCCUGU	66610809	66610830	+ [Positive strand]	22	61	66610770	66610830	((((((((((((.(((.(((((((((((......)))))>>>>>>>>>->>>>>>>>>>>>	-35.1	-57.54098	50.81967	0.009901
3	female	X dna:chromosome chromosome:Sscrofa10.2:X:1:144288218:1 REF	UAUUGCACUUGUCCCGGCCUGU	ssc-miR-92a	5465.0	NO		CCGUGGGUGGGGAUUUGUUGCAUUACUUGUGGUGUGUAUAAAGUAUUGCACUUGUCCCGGCCUGUGG	126199520	126199541	- [Negative strand]	22	67	126199517	126199583	(((..(((.(((((..((.(((.(((((............)))>>->>>>>-->>>>>->>>-->))	-30.7	-45.820896	50.74627	0.009901
3	female	X dna:chromosome chromosome:Sscrofa10.2:X:1:144288218:1 REF	UCAAAUGCUCAGACUCCUGUGG	ssc-miR-105-1	91.0	NO		CAUCGUAGUCAAAUGCUCAGACUCCUGUGGUGGCUGCUCAUGCACCACGGAUGUUUGAGCAUGUGCUACGGUG	141091548	141091569	- [Negative strand]	22	73	141091504	141091576	((((((((-<<-<<<<<<<<<<--<<<<<<((.(.......)))))))))..)))))))))).))))))))))	-41.1	-56.30137	53.424656	0.009901
3	female	15 dna:chromosome chromosome:Sscrofa10.2:15:1:157681621:1 REF	UCACAGUGAACCGGUCUCUUU	ssc-miR-128	61844.0	CGGGGCCGUAGCACUGUCUGA(96) CGGGGCCGUAGCACUGUCUG(7)	ssc-miR-128-5p*(NA)	GUUGGAUUCGGGGCCGUAGCACUGUCUGAGAGGUUUACAUUUCUCACAGUGAACCGGUCUCUUUUUCAGC	18661626	18661646	- [Negative strand]	21	70	18661619	18661688	((((((..={{{{{{{==={{{{{{=={{(((((....)))))>>>>>>>>--->>>>>>>---))))))	-29.7	-42.428574	50.0	0.019802
3	female	13 dna:chromosome chromosome:Sscrofa10.2:13:1:218635234:1 REF	UCACAGUGAACCGGUCUCUUU	ssc-miR-128	61844.0	NO		CAGUGGGAAGGGGGGCCGAGGCACUGUCCGAGAGUGAGUAGCAGGUCUCACAGUGAACCGGUCUCUUUCCCUACUG	22859239	22859259	+ [Positive strand]	21	76	22859192	22859267	(((((((.((((((((((...((((((..((((.(........).))>>>>>>>>--->>>>>>>>>>.)))))))	-37.2	-48.94737	60.526318	0.009901
3	female	9 dna:chromosome chromosome:Sscrofa10.2:9:1:153670197:1 REF	UCACUGGAGUUUUGUUUCAACAUU	NA	273.0	NO		CAGUGUUGAAACACUCUGUUGAACCAGAUUACAGAAAGUUCACUGGAGUUUUGUUUCAACAUUG	80161158	80161181	- [Negative strand]	24	64	80161156	80161219	(((((((((((((((((..(((((.............))>>>-->>>>>--->>>>>>>>>>>)	-22.82	-35.65625	37.5	0.009901
3	female	18 dna:chromosome chromosome:Sscrofa10.2:18:1:61220071:1 REF	UCAGUGCACUACAGAACUUUGU	ssc-miR-148a-3p	27677.0	AAAGUUCUGAGACACUCCGACU(110)	ssc-miR-148a-5p	CUUUUGAGGCAAAGUUCUGAGACACUCCGACUCUGAAUAUGAUAGAAGUCAGUGCACUACAGAACUUUGUCUCUGGAG	51216078	51216099	+ [Positive strand]	22	78	51216030	51216107	(((..((((({{{{{{{{{{{={{{{=={{{{(((.......))).))>>>>>>-->>->>>>>>>>>>>)))..)))	-31.4	-40.256413	43.589745	0.009901
3	female	JH118567.1 dna:scaffold scaffold:Sscrofa10.2:JH118567.1:1:187770:1 REF	UCAGUGCACUACAGAACUUUGU	ssc-miR-148a-3p	27677.0	AAAGUUCUGAGACACUCCGACU(110)	ssc-miR-148a-5p	CUUUUGAGGCAAAGUUCUGAGACACUCCGACUCUGAAUAUGAUAGAAGUCAGUGCACUACAGAACUUUGUCUCUGGAG	80966	80987	+ [Positive strand]	22	78	80918	80995	(((..((((({{{{{{{{{{{={{{{=={{{{(((.......))).))>>>>>>-->>->>>>>>>>>>>)))..)))	-31.4	-40.256413	43.589745	0.009901
3	female	5 dna:chromosome chromosome:Sscrofa10.2:5:1:111506441:1 REF	UCAGUGCAUCACAGAACUUUGU	ssc-miR-148b-3p	2594.0	GAAGUUCUGUUAUACACUCAGG(8) GAAGUUCUGUUAUACACUCAGGC(34)	ssc-miR-148b-5p	UUUGAGGUGAAGUUCUGUUAUACACUCAGGCUGUGGCUCUCUGAAAGUCAGUGCAUCACAGAACUUUGUCUCGAA	20388239	20388260	+ [Positive strand]	22	75	20388192	20388266	(((((((.={{{{{{{{{={{={{{{=={{{(....(.....)..))>>>>>>->>->>>>>>>>>-->))))))	-29.0	-38.666664	44.0	0.009901
3	female	12 dna:chromosome chromosome:Sscrofa10.2:12:1:63588571:1 REF	UCAGUGCAUGACAGAACUUGG	ssc-miR-152	4281.0	NO		GGCCCAGGUUCUGUGAUACACUCCGACUCGGGCUCUGGAGCAGUCAGUGCAUGACAGAACUUGGGCC	24289551	24289571	- [Negative strand]	21	67	24289547	24289613	((((((((((((((.((.((((..((((...(((....)))))>>>>>>->>->>>>>>>>>>>)))	-37.6	-56.1194	59.701492	0.009901
3	female	JH118519.1 dna:scaffold scaffold:Sscrofa10.2:JH118519.1:1:110896:1 REF	UCCAUUACACUACCCUGCCUCU	ssc-miR-885-5p	414.0	AGGCAGCGGGGUGUAGUGGAU(64) AGGCAGCGGGGUGUAGUGGAUA(10)	ssc-miR-885-3p	GCUCUCUCCAUUACACUACCCUGCCUCUUCUCCACGAGAGGCAGCGGGGUGUAGUGGAUAGAGC	42336	42357	- [Negative strand]	22	64	42299	42362	(((((.<<<<<<<<<<<-<<<<<<<<<<(......)))}}}}}}=}}}}}}}}}}}}}=)))))	-42.0	-65.625	57.8125	0.009901
3	female	9 dna:chromosome chromosome:Sscrofa10.2:9:1:153670197:1 REF	UCCCUGAGACCCUAACUUGUGA	ssc-miR-125b	30285.0	NO		CUCUCAGUCCCUGAGACCCUAACUUGUGAUGUUUACCGUUUAAAUCCACGGGUUAGGCUCUUGGGAGCUGCGAG	54334958	54334979	- [Negative strand]	22	74	54334912	54334985	(((.(((--<<--<<<-<<<<<<<<<<<-.(((((.....))))).))))))))))).)))..))..))).)))	-35.1	-47.43243	51.35135	0.009901
3	female	6 dna:chromosome chromosome:Sscrofa10.2:6:1:157765593:1 REF	UCCCUGAGACCCUUUAACCUGU	ssc-miR-125a	15743.0	NO		UCCCUGAGACCCUUUAACCUGUGAGGACAUCCAGGGUCACAGGUGAGGUUCUUGGGA	51858862	51858883	+ [Positive strand]	22	57	51858862	51858918	<<<<-<<<<-<<<<--<<<<<<((((....))....)))))))))))).))))))))	-26.6	-46.666668	54.385967	0.049505
3	female	12 dna:chromosome chromosome:Sscrofa10.2:12:1:63588571:1 REF	UCCCUGGUCUAGUGGUUAGGAUU	NA	14.0	NO		UGGGAGUUCCCUGGUCUAGUGGUUAGGAUUUGGUGUGCUCACUGCUGCAGCCUAGGUUUAAGCCCUGGUCUGGGAACUGAGAUCCCA	44808955	44808977	- [Negative strand]	23	87	44808897	44808983	(((((((<<<<-<<-<<<<-<<<<--<<<<(((..(((........)))..)))))))..)))))))).)))))))).....)))))	-36.8	-42.29885	54.022987	0.019802
3	female	15 dna:chromosome chromosome:Sscrofa10.2:15:1:157681621:1 REF	UCCCUGUCCUCCAGGAGCUC	ssc-miR-4334-3p	78.0	NO		UGGGGACCCGCCCUGUGCUGAGCCCUGGAGUGACGGGGGUGAAAGGGCAGAGUCCCUGUCCUCCAGGAGCUCCCCAUGUGGCGCCCA	134433045	134433064	+ [Positive strand]	20	87	134432993	134433079	((((....((((.((((..(((((((((((.((((((((((......))...>>>>>>>>>>>>>>>->>>>..)))).))))))))	-47.3	-54.367817	68.965515	0.009901
3	female	3 dna:chromosome chromosome:Sscrofa10.2:3:1:144787322:1 REF	UCCCUGUCCUCCAGGAGCUCAC	ssc-miR-339-5p	164.0	NO		GCCGUCCCUGUCCUCCAGGAGCUCACUUACCUUGGGCCGUGAGCUCCUCGAGGCCAGAGCCCGUGU	726720	726741	+ [Positive strand]	22	66	726716	726781	((((--<<<<-<<<<-<<<<<<<<<<...(....)...)))))))))).)))).))).)..)).))	-32.4	-49.09091	66.66667	0.009901
3	female	6 dna:chromosome chromosome:Sscrofa10.2:6:1:157765593:1 REF	UCCUCUGGAGGCUCGAGAAGA	NA	10.0	NO		ACAGGCUUCCUCUGGAGGCUCGAGAAGAGAAUCCAUUUCUUCACCUUUUCCAGCCUUUAGAGGCUGCCUGU	12803987	12804007	+ [Positive strand]	21	71	12803980	12804050	((((((.-<<<<<<<<<<<<-<<<<<<<(((.....))))....)))))).))))))))))))..))))))	-38.9	-54.788734	50.704224	0.009901
3	female	6 dna:chromosome chromosome:Sscrofa10.2:6:1:157765593:1 REF	UCCUCUGGAGGCUCGAGAAGA	NA	10.0	NO		ACAGGCUUCCUCUGGAGGCUCGAGAAGAGAAUCCAUUUCUUCACCUUUUCCAGCCUUUAGAGGCUGCCUGU	12953083	12953103	- [Negative strand]	21	71	12953039	12953109	((((((.-<<<<<<<<<<<<-<<<<<<<(((.....))))....)))))).))))))))))))..))))))	-38.9	-54.788734	50.704224	0.009901
3	female	17 dna:chromosome chromosome:Sscrofa10.2:17:1:69701581:1 REF	UCCUGUACUGAGCUGCCCCGAG	ssc-miR-486	344.0	NO		CUGACGGGUCCUGUACUGAGCUGCCCCGAGGCCCUCACUGUGCCCAGCUCGGGCCAGCUCAGUACCCGGCGCGUCGG	12191279	12191300	- [Negative strand]	22	77	12191231	12191307	((((((.(<<--<<<<<<<<<<<-<<<<<<((.(.....).)))....))))).)))))))))))..))).))))))	-46.2	-60.000004	71.42857	0.009901
3	female	GL894726.2 dna:scaffold scaffold:Sscrofa10.2:GL894726.2:1:18628:1 REF	UCCUGUACUGAGCUGCCCCGAG	ssc-miR-486	344.0	NO		CUGACGGGUCCUGUACUGAGCUGCCCCGAGGCCCUCACUGUGCCCAGCUCGGGCCAGCUCAGUACCCGGCGCGUCGG	3516	3537	- [Negative strand]	22	77	3468	3544	((((((.(<<--<<<<<<<<<<<-<<<<<<((.(.....).)))....))))).)))))))))))..))).))))))	-46.2	-60.000004	71.42857	0.009901
3	female	7 dna:chromosome chromosome:Sscrofa10.2:7:1:134764511:1 REF	UCGGAUCCGUCUGAGCUUGGCU	ssc-miR-127	17983.0	CUGAAGCUCAGAGGGCUCUGA(25) GCUGAAGCUCAGAGGGCUCUGAU(8)	ssc-miR-127-5p*(NA)	GCUGAAGCUCAGAGGGCUCUGAUUCAGAAAGAUCAUCGGAUCCGUCUGAGCUUGGC	132099605	132099626	+ [Positive strand]	22	56	132099570	132099625	({{={{{{{{{{{={{={{{{{(((.....))..)>>>>>->>->>>>>>>>>>>>	-27.3	-48.75	53.571426	0.009901
3	female	GL895236.1 dna:scaffold scaffold:Sscrofa10.2:GL895236.1:1:19959:1 REF	UCGGAUCCGUCUGAGCUUGGCU	ssc-miR-127	17983.0	UGCUGAAGCUCAGAGGGCUCUGA(17) CUGAAGCUCAGAGGGCUCUGA(25) GCUGAAGCUCAGAGGGCUCUGAU(8) UGCUGAAGCUCAGAGGGCUCUG(8) CUGAAGCUCAGAGGGCUCUGAU(65) CUGAAGCUCAGAGGGCUCUGAUU(200) UGAAGCUCAGAGGGCUCUGAUU(9) GAAGCUCAGAGGGCUCUGAUU(20) GAAGCUCAGAGGGCUCUGAUUC(9)	ssc-miR-127-5p*(NA)	GCCUGCUGAAGCUCAGAGGGCUCUGAUUCAGAAAGAUCAUCGGAUCCGUCUGAGCUUGGCUGGU	17253	17274	- [Negative strand]	22	64	17249	17312	(((.({{={{{{{{{{{={{={{{{{{{(.....))..)>>>>>->>->>>>>>>>>>>>-)))	-32.2	-50.3125	54.6875	0.009901
3	female	1 dna:chromosome chromosome:Sscrofa10.2:1:1:315321322:1 REF	UCGUACCGUGAGUAAUAAUGCG	ssc-miR-126-3p	22736.0	CAUUAUUACUUUUGGUACGCG(411) CAUUAUUACUUUUGGUACGCGC(13)	ssc-miR-126-5p	CGACGGGACAUUAUUACUUUUGGUACGCGCUGUGACACUUCAAACUCGUACCGUGAGUAAUAAUGCGCUGUCG	313734714	313734735	+ [Positive strand]	22	73	313734669	313734741	(((((((.{{{{{{{{{{{={{{{{{{={...(((....)))..)->>>>>>>->>>>>>>>>>>>-))))))	-32.2	-44.10959	47.945206	0.009901
3	female	6 dna:chromosome chromosome:Sscrofa10.2:6:1:157765593:1 REF	UCGUGUCUUGUGUUGCAGCCGGA	ssc-miR-187	9.0	NO		GGCUACAACACGGGACUCGGGCGCUGCUCUGACCCCUCGUGUCUUGUGUUGCAGCC	112191806	112191828	- [Negative strand]	23	56	112191808	112191863	((((.(((((((((((.((((.((......).).))->>->>>>>>>>>>>->>>>	-27.0	-48.214287	64.28571	0.009901
3	female	9 dna:chromosome chromosome:Sscrofa10.2:9:1:153670197:1 REF	UCUACAGUGCACGUGUCUCCAGU	ssc-miR-139-5p	2699.0	UGGAGACGCGGCCCUGUUGGAG(13)	ssc-miR-139-3p	AUUCUACAGUGCACGUGUCUCCAGUGUGGCUCGGAGGCUGGAGACGCGGCCCUGUUGGAGU	7935674	7935696	- [Negative strand]	23	61	7935637	7935697	((<<<<<<<-<<-<<<<<<<<<<<<.(.......).))}}}}}}}}}}}}=}}}=}}}}})	-32.6	-53.44262	60.65574	0.009901
3	female	6 dna:chromosome chromosome:Sscrofa10.2:6:1:157765593:1 REF	UCUCCCAACCCUUGUACCAGUG	ssc-miR-150	441.0	NO		GGCCCUAUCUCCCAACCCUUGUACCAGUGCGUGCCUCAGUCCCUGGUACAGGAAUGGGGGGCAGGGACC	50309924	50309945	- [Negative strand]	22	69	50309883	50309951	((((((.-<<<<<<--<<<-<<<<<<<-<(........))..))))))))))..))))))..)))).))	-35.7	-51.739132	63.76812	0.029703
3	female	JH118494.1 dna:scaffold scaffold:Sscrofa10.2:JH118494.1:1:119496:1 REF	UCUGAGAUGUGACCUGGGCAUC	NA	8.0	NO		GGUGCCUGGGUCCCCUCCCCAGAGGUUCAAAUUUAAUUGCUCUGAGAUGUGACCUGGGCAUC	36736	36757	- [Negative strand]	22	62	36735	36796	((((((..((((.(.((..(((((...(((......))))>>>>->>->->>>>-->>>>>>	-26.3	-42.419353	54.83871	0.019802
3	female	5 dna:chromosome chromosome:Sscrofa10.2:5:1:111506441:1 REF	UCUGAGAUGUGACCUGGGCAUC	NA	8.0	NO		GUGCCUGGGUCCCCUCCCCAGAGGUUCAAAUUUAAUUGCUCUGAGAUGUGACCUGGGCAU	30185308	30185329	- [Negative strand]	22	60	30185308	30185367	(((((..((((.(.((..(((((...(((......))))>>>>->>->->>>>-->>>>>	-24.3	-40.5	53.333336	0.029703
3	female	6 dna:chromosome chromosome:Sscrofa10.2:6:1:157765593:1 REF	UCUGGCUGUGGUGUAGACCGUC	NA	7.0	NO		CUUCAGCUGACCGUCUACAUCACAGACAUAGCUCUGAUCCCGAGUUGCUCUGGCUGUGGUGUAGACCGUCAGCUGUAG	4245081	4245102	- [Negative strand]	22	78	4245072	4245149	((.((((((((.(((((((((((((.((((((((.......)))))).-->>->>>>>>>>>>>>>->>>))))).))	-42.3	-54.230766	53.846157	0.009901
3	female	8 dna:chromosome chromosome:Sscrofa10.2:8:1:148491826:1 REF	UCUGUGAACUAGAAACCUCUGG	ssc-miR-9843-3p	77.0	NO		GCUUUCCAGAGGUUUCCAGCUUAUAGGAUAUUCAUAUGGUAGUUCUGUGAACUAGAAACCUCUGGAAAGU	122371914	122371935	- [Negative strand]	22	70	122371908	122371977	((((((((((((((((.((.(((((((((..((....))..))>>>>>>>->>->>>>>>>>>>>)))))	-35.9	-51.285713	40.0	0.009901
3	female	7 dna:chromosome chromosome:Sscrofa10.2:7:1:134764511:1 REF	UCUUGGAGUAGGUCAUUGGGU	ssc-miR-432-5p	289.0	NO		CCUCCAGGUCUUGGAGUAGGUCAUUGGGUGGAUCCUUUAUUUCCCUAUGUGGGCCACUGGAUGGCUCCUCCAUGGCUUGGAGG	132079009	132079029	+ [Positive strand]	21	83	132079001	132079083	((((((((<<-<<<<<--<<<<<<<-<<<((.(((..(((......))).)))))))).))))))).))))).))))))))))	-45.1	-54.337345	55.421684	0.009901
3	female	GL894231.1 dna:scaffold scaffold:Sscrofa10.2:GL894231.1:1:33892:1 REF	UCUUGUUAAAAGGCAGAUUCU	NA(bta-miR-544a)	10.0	NO		GGGAUCUUGUUAAAAGGCAGAUUCUGAUUCAGGGACCAAGAUUCUGCAUUUUUAGCAAGUUCCC	24260	24280	- [Negative strand]	21	64	24220	24283	((((-<<<<<<<<<<<<<<<<-<<<..((....))...))).))))).))))))))))).))))	-46.2	-72.1875	42.1875	0.009901
3	female	2 dna:chromosome chromosome:Sscrofa10.2:2:1:162569375:1 REF	UCUUUGGUUAUCUAGCUGUAUGA	ssc-miR-9-1	96335.0	NO		AGUUGUUAUCUUUGGUUAUCUAGCUGUAUGAGUGUAUUGGUCUUCAUAAAGCUAGAUAACCGAAAGUAAAAACU	98744621	98744643	- [Negative strand]	23	74	98744577	98744650	((((.(((--<<<<<<<<<<<<<<<-<<<<<(..(....)..)))))).)))))))))))))))..))).))))	-30.6	-41.351353	32.43243	0.009901
3	female	4 dna:chromosome chromosome:Sscrofa10.2:4:1:143465943:1 REF	UCUUUGGUUAUCUAGCUGUAUGA	ssc-miR-9-1	96335.0	NO		UUUGGUUAUCUAGCUGUAUGAGUGGUGUGGAGUCUUCAUAAAGCUAGAUAACCGAA	102543261	102543283	- [Negative strand]	23	56	102543225	102543280	<<<<<<<<<<<<<<<-<<<<<(.((.......)))))))).)))))))))))))))	-25.5	-45.535713	39.285713	0.009901
3	female	7 dna:chromosome chromosome:Sscrofa10.2:7:1:134764511:1 REF	UCUUUGGUUAUCUAGCUGUAUGA	ssc-miR-9-1	96335.0	NO		UUUGGUUAUCUAGCUGUAUGAGUGCCACAGAGCCGUCAUAAAGCUAGAUAACCGAA	59924203	59924225	+ [Positive strand]	23	56	59924205	59924260	<<<<<<<<<<<<<<<-<<<<<..((......))..))))).)))))))))))))))	-27.6	-49.285717	42.857143	0.009901
3	female	14 dna:chromosome chromosome:Sscrofa10.2:14:1:153851969:1 REF	UGAGAACUGAAUUCCAUAGGCUGU	ssc-miR-146b	495.0	NO		AGAACUGAAUUCCAUAGGCUGUGAGCUCUAGCAAAUGCCCUAGGAACUCAGUUCU	123301772	123301795	+ [Positive strand]	24	55	123301774	123301828	<<<<<<<<-<<<<-<<<<--<<..((....))..))..)))))))).))))))))	-22.0	-40.0	45.454548	0.049505
3	female	16 dna:chromosome chromosome:Sscrofa10.2:16:1:86898991:1 REF	UGAGAACUGAAUUCCAUGGGUU	ssc-miR-146a-5p	975.0	NO		CUCAGCUUUGAGAACUGAAUUCCAUGGGUUGUGUCAUUGUCAGACCUGUGAAGUUUAGUUCUUCAGCUGGG	68394566	68394587	- [Negative strand]	22	71	68394524	68394594	(((((((.-<<<<<<<<<<<<-<<<<<<<<.((.......)))))))))).)))))))))))).)))))))	-31.3	-44.084507	45.070423	0.009901
3	female	16 dna:chromosome chromosome:Sscrofa10.2:16:1:86898991:1 REF	UGAGAACUGAAUUCCAUGGGUU	ssc-miR-146a-5p	975.0	NO		CUCAGCUUUGAGAACUGAAUUCCAUGGGUUGUGUCAUUGUCAGACCUGUGAAGUUUAGUUCUUCAGCUGGG	68488139	68488160	+ [Positive strand]	22	71	68488131	68488201	(((((((.-<<<<<<<<<<<<-<<<<<<<<.((.......)))))))))).)))))))))))).)))))))	-31.3	-44.084507	45.070423	0.009901
3	female	6 dna:chromosome chromosome:Sscrofa10.2:6:1:157765593:1 REF	UGAGACCUCUGGGUUCUGAGCU	ssc-miR-769-5p	482.0	NO		CUCUGACCUGAGACCUCUGGGUUCUGAGCUGUGAUGUUGCUUCCAAGCUGGGAUCUCUGGGGUCUUGGUUCAGGG	47579837	47579858	+ [Positive strand]	22	75	47579829	47579903	((((((.(--<<<<<<<-<<<-<<<-<<<<..((.......))..)))).))).))).)))))))..).))))))	-36.5	-48.666668	56.0	0.019802
3	female	6 dna:chromosome chromosome:Sscrofa10.2:6:1:157765593:1 REF	UGAGACCUCUGGGUUCUGAGCU	ssc-miR-769-5p	482.0	NO		CUCUGACCUGAGACCUCUGGGUUCUGAGCUGUGAUGUUGCUUCCAAGCUGGGAUCUCUGGGGUCUUGGUUCAGGG	47708773	47708794	+ [Positive strand]	22	75	47708765	47708839	((((((.(--<<<<<<<-<<<-<<<-<<<<..((.......))..)))).))).))).)))))))..).))))))	-36.5	-48.666668	56.0	0.009901
3	female	2 dna:chromosome chromosome:Sscrofa10.2:2:1:162569375:1 REF	UGAGAUGAAGCACUGUAGCUC	ssc-miR-143-3p	20638.0	GGUGCAGUGCUGCAUCUCUGG(155) GGUGCAGUGCUGCAUCUCUGGU(89)	ssc-miR-143-5p	CCCAGCCGGAGGUGCAGUGCUGCAUCUCUGGUCAGCUGGGAGUCUGAGAUGAAGCACUGUAGCUCGGGAAGGG	157344786	157344806	+ [Positive strand]	21	73	157344742	157344814	(((..((.(({={{{{{{{{{={{{{{{={{((......)).))->>>>>>->>>>>>>>>->>>.))..)))	-40.0	-54.79452	61.643833	0.009901
3	female	6 dna:chromosome chromosome:Sscrofa10.2:6:1:157765593:1 REF	UGAGGUAGGAGGUUGUAUAGUU	ssc-let-7e	2964.0	CUAUACGGCCUCCUAGCUUUC(13)	ssc-let-7e-3p*(NA)	GGGCUGAGGUAGGAGGUUGUAUAGUUGAGGAGGACACCCACGGAGAUCACUAUACGGCCUCCUAGCUUUCCCC	51858385	51858406	+ [Positive strand]	22	73	51858381	51858453	(((.-<<<-<<<<<<<<<<<<<<<<-((.(.((....)).).....)))}}}}}}}}}}}}}}}=}}}==)))	-35.0	-47.945206	56.164383	0.009901
3	female	X dna:chromosome chromosome:Sscrofa10.2:X:1:144288218:1 REF	UGAGGUAGUAAGUUGUAUUGUU	ssc-miR-98	1959.0	NO		CCGGGGUGAGGUAGUAAGUUGUAUUGUUGUGGGGUAGGGAUUUUAGGCCCCAAUUAGAAGAUAACUAUACAACUUACUACUUUCCCUGG	51800919	51800940	- [Negative strand]	22	89	51800857	51800945	((((((-<<<<<<<<<<<<<<<<<-<<<(((((((...........)))))).........)))).)))))))))))))))))))))))	-42.7	-47.977528	43.820225	0.009901
3	female	3 dna:chromosome chromosome:Sscrofa10.2:3:1:144787322:1 REF	UGAGGUAGUAGAUUGUAUAGUU	ssc-let-7f-5p	31679.0	NO		UCAGAGUGAGGUAGUAGAUUGUAUAGUUGUGGGGUAGUGAUUUUACCCUGUUCAGGAGAUAACUAUACAAUCUAUUGCCUUCCCUGA	44864810	44864831	+ [Positive strand]	22	87	44864804	44864890	((((.(--<<<<<<<<<<<<<<<<<<<<(((((((((.....))))))).........))))))))))))))))))))))..)))))	-43.3	-49.770115	40.229885	0.009901
3	female	X dna:chromosome chromosome:Sscrofa10.2:X:1:144288218:1 REF	UGAGGUAGUAGAUUGUAUAGUU	ssc-let-7f-5p	31679.0	NO		CUGUGGGAUGAGGUAGUAGAUUGUAUAGUUUUAGGGUCAUACCCCAUCUUGGAGAUAACUAUACAGUCUACUGUCUUUCCCACGG	51801782	51801803	- [Negative strand]	22	85	51801726	51801810	((((((((-<<<--<<<<<<<<<<<<<<<<...(((.....))).(((.....)))))))))))))))))))..)))))))))))	-42.5	-50.0	43.52941	0.009901
3	female	3 dna:chromosome chromosome:Sscrofa10.2:3:1:144787322:1 REF	UGAGGUAGUAGGUUGUAUAGUU	ssc-let-7a	35465.0	CUAUACAAUCUACUGUCUUUC(12)	ssc-let-7a-3p*(NA)	UGGGAUGAGGUAGUAGGUUGUAUAGUUUUAGGGUCACACCCACCACUGGGAGAUAACUAUACAAUCUACUGUCUUUCCUA	44864443	44864464	+ [Positive strand]	22	80	44864438	44864517	(((((-<<<--<<<<<<<<<<<<<<<<...(((.....))).((....))....))}}}}}}}}}}}}}}==}}}}})))	-35.6	-44.5	42.5	0.009901
3	female	9 dna:chromosome chromosome:Sscrofa10.2:9:1:153670197:1 REF	UGAGGUAGUAGGUUGUAUAGUU	ssc-let-7a	35465.0	NO		CCCAGGUUGAGGUAGUAGGUUGUAUAGUUUAGAAUUGUAUCAAGGGAGAUAACUGUACAGCCUCCUAGCUUUCCUUGGG	54378110	54378131	- [Negative strand]	22	79	54378059	54378137	((((((.-<<<-<<<-<<<<<<<<<<<<-........((((......)))))))))))))))).))).)))..))))))	-34.0	-43.037975	44.3038	0.009901
3	female	13 dna:chromosome chromosome:Sscrofa10.2:13:1:218635234:1 REF	UGAGGUAGUAGGUUGUAUGGUU	ssc-let-7c	12321.0	CUGUACAACCUUCUAGCUUUC(9)	ssc-let-7c-3p*(NA)	UCCGGGUUGAGGUAGUAGGUUGUAUGGUUUAGAGUUACACCGUGGGAGUUAACUGUACAACCUUCUAGCUUUCCUUGGA	191559351	191559372	+ [Positive strand]	22	79	191559344	191559422	((((((.-<<<-<<<-<<<<<<<<<<<<<..((.(..(.....)..).))))}}}}}}}}}}}=}}}=}}}==))))))	-31.3	-39.620255	45.56962	0.009901
3	female	13 dna:chromosome chromosome:Sscrofa10.2:13:1:218635234:1 REF	UGAGGUAGUAGUUUGUACAGUU	ssc-let-7g-5p	58003.0	NO		UUCCAGGCUGAGGUAGUAGUUUGUACAGUUUGAGGGUCUAUGAUACCACCCGGUACAGGAGAUAACUGUACAGGCCACUGCCUUGCCAGGAA	37599007	37599028	+ [Positive strand]	22	92	37598999	37599090	((((.(((-<<<<<<<<-<<<<<<<<<<<<.....((((.((.((((....))))))..)))))))))))))))).))))))))))).))))	-43.7	-47.5	50.0	0.009901
3	female	5 dna:chromosome chromosome:Sscrofa10.2:5:1:111506441:1 REF	UGAGGUAGUAGUUUGUGCUGUU	ssc-let-7i-5p	72560.0	CUGCGCAAGCUACUGCCUUGC(31)	ssc-let-7i-3p	GCCCUGGCUGAGGUAGUAGUUUGUGCUGUUGGUCGGGUUGUGACAUUGCCCGCUGUGGAGAUAACUGCGCAAGCUACUGCCUUGCUAGUGC	30021229	30021250	+ [Positive strand]	22	91	30021221	30021311	((.(((((-<<<<<<<<<<<<<<<<<-<<<((.(((((.........)))))))........))}=}}}}}}}}}}}}}}}}}}}))).))	-45.0	-49.45055	56.04396	0.009901
3	female	X dna:chromosome chromosome:Sscrofa10.2:X:1:144288218:1 REF	UGAGUACCGCCAUGUCUGUUGGG	NA(eca-mir-1911)	125.0	NO		GCAUCUGCUGAGUACCGCCAUGUCUGUUGGGAAUCCACAAUCUCCCAACAGGCAUCGUGGUCUCUGCUGAUGC	108710180	108710202	+ [Positive strand]	23	73	108710172	108710244	(((((.((-<<<-<<<<<-<<<<<<<<<<<<(..........))))))))))))).)))))))).)).)))))	-42.6	-58.35616	54.79452	0.009901
3	female	4 dna:chromosome chromosome:Sscrofa10.2:4:1:143465943:1 REF	UGAUAUGUUUGAUAUUGGGUUG	ssc-miR-190b	8.0	NO		GAUAUGUUUGAUAUUGGGUUGUUUAAUUAGGAACCAACUAAAUGUCAAACAUAUU	104457820	104457841	+ [Positive strand]	22	55	104457821	104457875	<<<<<<<<<<<<<<<-<<<<<(((......))).))))).)))))))))))))))	-20.7	-37.636368	27.272728	0.009901
3	female	GL894998.2 dna:scaffold scaffold:Sscrofa10.2:GL894998.2:1:79217:1 REF	UGAUAUGUUUGAUAUUGGGUUG	ssc-miR-190b	8.0	NO		GAUAUGUUUGAUAUUGGGUUGUUUAAUUAGGAACCAACUAAAUGUCAAACAUAUU	17182	17203	- [Negative strand]	22	55	17147	17201	<<<<<<<<<<<<<<<-<<<<<(((......))).))))).)))))))))))))))	-26.6	-48.36364	27.272728	0.009901
3	female	X dna:chromosome chromosome:Sscrofa10.2:X:1:144288218:1 REF	UGAUUGGCACCUCUUUGAGUGA	NA	12.0	NO		CACUUCAAGAAGUGCCAUCCAUGUGGCUAGAAAUAUGAUUGGCACCUCUUUGAGUG	137160755	137160776	- [Negative strand]	22	56	137160755	137160810	(((((.((((.((((((..(((((........)))>>-->>>>>>->>>>->>>>>	-24.1	-43.035717	44.642857	0.009901
3	female	7 dna:chromosome chromosome:Sscrofa10.2:7:1:134764511:1 REF	UGAUUGUCCAAACGCAAUUCU	ssc-miR-219a-5p*(NA)	23.0	NO		GCGGCUCUUGAUUGUCCAAACGCAAUUCUCGAGUCUAUAGCUCUGGCCGAGAGUUGAGUCUGGACGUCCCGAGCCGU	29752753	29752773	- [Negative strand]	21	77	29752704	29752780	(((((((.-<<<-<<<<<-<<-<<<<<<<((.(((.........)))))))))))).)).))))))))..)))))))	-39.6	-51.42857	55.84416	0.009901
3	female	12 dna:chromosome chromosome:Sscrofa10.2:12:1:63588571:1 REF	UGCGGGGCUAGGGCUAACAGC	ssc-miR-744	2348.0	NO		GGCAGGGUGCGGGGCUAGGGCUAACAGCAGUCUUACUGAAGGUUUCCUGGAAACCACGCACAUGCU	59358209	59358229	+ [Positive strand]	21	66	59358202	59358267	((((..(<<<<<<-<<<<<<--<<<--<((.....)))...)))))))))...)).))))).))))	-28.0	-42.424244	57.575756	0.019802
3	female	13 dna:chromosome chromosome:Sscrofa10.2:13:1:218635234:1 REF	UGCUCUUUUUGAGAGGCUUCUGU	NA	13.0	NO		UGCAGGGUGCUCUUUUUGAGAGGCUUCUGUGAUGACAGGCCCAGAGCACUCAAAAAGAUGGCUCCUUGCA	36576624	36576646	+ [Positive strand]	23	70	36576617	36576686	(((((((-<<<<<<<<<<<<--<<<<<<<<....)))).....)))).))))))))))..)).)))))))	-31.0	-44.285713	51.428574	0.009901
3	female	1 dna:chromosome chromosome:Sscrofa10.2:1:1:315321322:1 REF	UGGAAGACUAGUGAUUUUGUUGUU	ssc-miR-7-5p	5494.0	NO		GCCCCAUCUGGAAGACUAGUGAUUUUGUUGUUGUCUCACUGCGCUCAACAACAAGUCCCAGUCUGCCGCAUGGUGC	212651436	212651459	- [Negative strand]	24	76	212651391	212651466	((.((((.<<<-<<<<<-<-<<<<<-<<<<<<(............))))))))))))).))))).))).)))).))	-27.3	-35.92105	52.63158	0.009901
3	female	GL892815.1 dna:scaffold scaffold:Sscrofa10.2:GL892815.1:1:70817:1 REF	UGGAAGACUAGUGAUUUUGUUGUU	ssc-miR-7-5p	5494.0	NO		GCUGUGUGGAAGACUAGUGAUUUUGUUGUUCUGACGUACUAUGACAACAAGUCACAGCUUCCUCACAGC	39693	39716	+ [Positive strand]	24	69	39687	39755	((((((-<<<<<-<<-<<<<<<<-<<<<<<.((......)).)))))))))))))))))))).))))))	-31.9	-46.231884	44.927536	0.009901
3	female	7 dna:chromosome chromosome:Sscrofa10.2:7:1:134764511:1 REF	UGGAAUGUAAGGAAGUGUGUGA	ssc-miR-206	451.0	NO		CGAGGCCACAUGCUUCUUUAUAUCCCCAUACGGAUUACUUGACUAUGGAAUGUAAGGAAGUGUGUGAUCUCG	52426494	52426515	+ [Positive strand]	22	72	52426449	52426520	((((..(((((((((((((((((..(((((.(..........)))>>>->>>>>>>>>>>>>>>>>-.))))	-31.8	-44.166668	44.444447	0.009901
3	female	7 dna:chromosome chromosome:Sscrofa10.2:7:1:134764511:1 REF	UGGACGGAGAACUGAUAAGGGU	ssc-miR-184	255.0	NO		CCCUUAUCACUUUUCCAGCCAGCUUUGUGACUCUAAAUGUUGGACGGAGAACUGAUAAGGG	53883677	53883698	+ [Positive strand]	22	61	53883637	53883697	(((((((((.((((((..(((((((((......)))).))>>>-->>>>>>->>>>>>>>>	-27.3	-44.754097	45.901638	0.009901
3	female	GL894254.2 dna:scaffold scaffold:Sscrofa10.2:GL894254.2:1:238012:1 REF	UGGACGGAGAACUGAUAAGGGU	ssc-miR-184	255.0	NO		CCCUUAUCACUUUUCCAGCCAGCUUUGUGACUCUAAAUGUUGGACGGAGAACUGAUAAGGG	214213	214234	- [Negative strand]	22	61	214213	214273	(((((((((.((((((..(((((((((......)))).))>>>-->>>>>>->>>>>>>>>	-27.3	-44.754097	45.901638	0.009901
3	female	14 dna:chromosome chromosome:Sscrofa10.2:14:1:153851969:1 REF	UGGACGGCUGGAUGGACAGUC	NA	28.0	NO		GGACGGCUGGAUGGACAGUCAGGAGAAGGACGUGAGUGACUGUCUGCUCAGCCGCC	152293999	152294019	+ [Positive strand]	21	56	152294000	152294055	<<-<<<<<<--<<<<<<<<<.........((....)))))))))))..))))))))	-27.66	-49.392857	62.5	0.009901
3	female	14 dna:chromosome chromosome:Sscrofa10.2:14:1:153851969:1 REF	UGGAGAGAAAGGCAGUUCCUGA	ssc-miR-185	2927.0	NO		GAGGGAUUGGAGAGAAAGGCAGUUCCUGAUGGUCCCCUCCCCAGGGGCUGGCUUUCCUCUGGUCCUUC	55086534	55086555	+ [Positive strand]	22	68	55086527	55086594	(((((((--<<<-<<<<<-<<<<<<<<<-.((......)).))))))))).))))))))..)))))))	-41.5	-61.02941	60.294117	0.009901
3	female	1 dna:chromosome chromosome:Sscrofa10.2:1:1:315321322:1 REF	UGGAGUGUGACAAUGGUGUUU	ssc-miR-122-5p	17.0	NO		CAGAGCUGUGGAGUGUGACAAUGGUGUUUGUGUCCAAACUAUCAAACGCCAUUAUCACACUAAAUAGCUACUG	179916386	179916406	- [Negative strand]	21	73	179916341	179916413	((((((((<--<<<<<<<-<<<<<<<<<<(.((....))...))))))))))).)))))))..)))))).)))	-36.4	-49.863018	42.46575	0.009901
3	female	6 dna:chromosome chromosome:Sscrofa10.2:6:1:157765593:1 REF	UGGCACAGGGUCCAGCUGUCGGC	ssc-miR-2320-5p	248.0	UCGAUGAUGGUCCCUGUGUUUG(32)	ssc-miR-2320-3p	CCCCAUGGCACAGGGUCCAGCUGUCGGCUGUAAUACCCGAUGGGUCGAUGAUGGUCCCUGUGUUUGGGG	60147871	60147893	- [Negative strand]	23	69	60147829	60147897	(((((-<<<<<<<<<-<<<--<<<<<<<(.............))}}}}}}=}}}=}}}}}}}}}}})))	-36.42	-52.782608	60.869564	0.009901
3	female	14 dna:chromosome chromosome:Sscrofa10.2:14:1:153851969:1 REF	UGGCACCAGCACUGGCGGUGG	ssc-miR-9851-3p	14.0	NO		GUGAGCCCGGCGCUGGCAGUGUUGGUGGCACUCGUGUGGUGGCAGUGGCACCAGCACUGGCGGUGGCGGUCGC	138325844	138325864	- [Negative strand]	21	73	138325836	138325908	((((..(((.(((((.(((((((((((.((((.((......))))>>->>>>>>>>>>>->>>>>-)))))))	-45.8	-62.739723	71.23288	0.009901
3	female	16 dna:chromosome chromosome:Sscrofa10.2:16:1:86898991:1 REF	UGGCAGUGUAUUGUUAGCUGGU	NA(bta-mir-449a)	17.0	NO		GGCAGUGUAUUGUUAGCUGGUUGAGUAUAUGAGUAGCAUCAGCUAACAUGCAACUGCU	36468170	36468191	- [Negative strand]	22	58	36468132	36468189	<<<<<<<<<<-<<<<<<<<<<.(..(((....))).))))))))))))))).))))))	-23.9	-41.206898	43.103447	0.009901
3	female	JH118654.1 dna:scaffold scaffold:Sscrofa10.2:JH118654.1:1:258211:1 REF	UGGCAGUGUAUUGUUAGCUGGU	NA(bta-mir-449a)	17.0	NO		GGCAGUGUAUUGUUAGCUGGUUGAGUAUAUGAGUAGCAUCAGCUAACAUGCAACUGCU	238183	238204	- [Negative strand]	22	58	238145	238202	<<<<<<<<<<-<<<<<<<<<<.(..(((....))).))))))))))))))).))))))	-23.9	-41.206898	43.103447	0.019802
3	female	7 dna:chromosome chromosome:Sscrofa10.2:7:1:134764511:1 REF	UGGCGUAGAUCACAGACAC	ssc-miR-4331-5p	6.0	NO		CUGAGCUGUGGCGUAGAUCACAGACACGGCUCCGAUCCCGAGUUGCUAUGGCUGUGGUGUAGGCUGACAGCUGUAG	57061914	57061932	+ [Positive strand]	19	76	57061906	57061981	((((((((<<<<-<<-<<<<<<<-<<-.((.(((....)).)..))..)).))))))).)).))).)))))).)))	-31.9	-41.973682	57.894737	0.019802
3	female	14 dna:chromosome chromosome:Sscrofa10.2:14:1:153851969:1 REF	UGGCGUAGAUCACAGACACAGC	ssc-miR-4331-5p	57.0	NO		GCUGUGGCGUAGAUCACAGACACAGCUUGGAUCUGGUGUUGCUGUGGCUGUGGUGUAGGCCAGCAGC	144183490	144183511	+ [Positive strand]	22	67	144183486	144183552	((((<<<<-<<-<<<<<<<-<<<<<<..............)))))).))))))).)).)))).))))	-35.54	-53.044777	58.208954	0.019802
3	female	6 dna:chromosome chromosome:Sscrofa10.2:6:1:157765593:1 REF	UGGCGUAGAUCACAGACACAGC	ssc-miR-4331-5p	57.0	NO		GAGCUAUGGCGUAGAUCACAGACACAGCUCAGAUCUGGCAUUGCUGUGGCUGUGGUGUAGGCCAGCAGCUU	60130147	60130168	- [Negative strand]	22	71	60130103	60130173	(((((.<<<<-<<-<<<<<<<-<<<<<<..............)))))).))))))).)).))))..)))))	-35.84	-50.478874	54.929577	0.019802
3	female	2 dna:chromosome chromosome:Sscrofa10.2:2:1:162569375:1 REF	UGGCUCAGUUCAGCAGGAAC	ssc-miR-24-3p	12132.0	GUGCCUACUGAGCUGAAACAC(39)	ssc-miR-24-1-5p	GCCUCCCGUGCCUACUGAGCUGAAACACAGUUGAUUUGUGCAGACUGGCUCAGUUCAGCAGGAACAGGAGUC	65582223	65582242	+ [Positive strand]	20	72	65582178	65582249	(.((((.{{={{{={{{{{{{{{===={((((..........)))>>-->>>>>>>>>->>>->>.)))).)	-29.4	-40.833332	54.166668	0.019802
3	female	3 dna:chromosome chromosome:Sscrofa10.2:3:1:144787322:1 REF	UGGCUCUGCGAGGUCGGCUCA	ssc-miR-1842	8.0	NO		GCCUGGGGUUCUGAUGUGGCGGUGGGCAACGUGAGGGCAGCCAGCACCUGUGAGGUUGGUGGUGCUGACGUUGGCUCUGCGAGGUCGGCUCAAGGU	42401526	42401546	- [Negative strand]	21	96	42401521	42401616	((((.(((..(((((.(.((((.((.((((((.((.((.((((((..(...)..)))))).)).)).))))>>->>>>>>->->>>>>>>>-))))	-45.6	-47.5	64.58333	0.009901
3	female	15 dna:chromosome chromosome:Sscrofa10.2:15:1:157681621:1 REF	UGGGGGAGUCGGCGCGGACCCU	NA	7.0	NO		CCUGGGGGAGUCGGCGCGGACCCUGGGAAUCCGAACGAGGCCGCACCGCCUCCCCACUGG	157597033	157597054	+ [Positive strand]	22	60	157597031	157597090	((--<<<<<<-<<<-<<<<--<<<.(.........).))))))).))).))))))...))	-31.6	-52.66667	75.0	0.059406
3	female	1 dna:chromosome chromosome:Sscrofa10.2:1:1:315321322:1 REF	UGGGUCACAGAAGAGGGUCUGG	ssc-miR-2366	87.0	NO		CCUGGCCCCAGGGUCCUCUUGUCUGAGCCCCAGAAAGAGGAGAGAGCGCUGGGUCACAGAAGAGGGUCUGGGGGACAGG	142822138	142822159	+ [Positive strand]	22	79	142822089	142822167	((((.((((.((..(((((..((((.(.(((((...(.........).)>>>>->->>>>>>>>>-->>->))).))))	-39.2	-49.620255	64.55696	0.019802
3	female	1 dna:chromosome chromosome:Sscrofa10.2:1:1:315321322:1 REF	UGGGUCACAGAAGAGGGUCUGG	ssc-miR-2366	87.0	NO		CCUGGCCCCAGGGUCCUCUUGUCUGAGCCCCAGAAAGAGGAGAGAGCGCUGGGUCACAGAAGAGGGUCUGGGGGACAGG	142775307	142775328	- [Negative strand]	22	79	142775298	142775376	((((.((((.((..(((((..((((.(.(((((...(.........).)>>>>->->>>>>>>>>-->>->))).))))	-39.2	-49.620255	64.55696	0.019802
3	female	12 dna:chromosome chromosome:Sscrofa10.2:12:1:63588571:1 REF	UGGGUCUUUGCGGGCGAGAUGA	ssc-miR-193a-5p	37.0	NO		GCUGAGGGCUGGGUCUUUGCGGGCGAGAUGAGGGUGUUGGUUCAACUGGCCUACAAAGUCCCAGUCCUCGGC	45165081	45165102	- [Negative strand]	22	72	45165039	45165110	(((((((((<<<<-<<<<<--<<<-<<-<<<(........)))).)).)))..))))).)))))))))))))	-46.3	-64.30556	61.11111	0.009901
3	female	GL894231.1 dna:scaffold scaffold:Sscrofa10.2:GL894231.1:1:33892:1 REF	UGGUCGACCAGUUGGAAAGU	NA(bta-mir-412)	250.0	NO		GACGGAUGGUCGACCAGUUGGAAAGUAAUUGUUUCGAAUGUACUUCACCUGGUCCACUAGCCGUC	6768	6787	- [Negative strand]	20	65	6728	6792	(((((.<<<<-<<<<<<-<<<--<<<((((......))).))))))).)))))).)))).)))))	-30.6	-47.076923	49.23077	0.009901
3	female	10 dna:chromosome chromosome:Sscrofa10.2:10:1:79102373:1 REF	UGGUGGUUUACAAAGUAAUUC	NA(bta-mir-873)	27.0	NO		AGUGCUGUGGAUUUCUUUGUGAAUCACCAUAUCUAAGCUAAUGUGGUGGUGGUUUACAAAGUAAUUCAUAGUGCU	42052739	42052759	+ [Positive strand]	21	75	42052693	42052767	((..(((((((((.((((((((((((((((......((....)).)>>>>>>>>>>>>>>>->>>>>))))..))	-37.2	-49.600002	37.333332	0.009901
3	female	10 dna:chromosome chromosome:Sscrofa10.2:10:1:79102373:1 REF	UGGUGGUUUACAAAGUAAUUC	NA(bta-mir-873)	27.0	NO		AGUGCUGUGGAUUUCUUUGUGAAUCACCAUAUCUAAGCUAAUGUGGUGGUGGUUUACAAAGUAAUUCAUAGUGCU	42170928	42170948	- [Negative strand]	21	75	42170919	42170993	((..(((((((((.((((((((((((((((......((....)).)>>>>>>>>>>>>>>>->>>>>))))..))	-37.2	-49.600002	37.333332	0.009901
3	female	4 dna:chromosome chromosome:Sscrofa10.2:4:1:143465943:1 REF	UGUAAACAUCCCCGACUGGAAGCU	ssc-miR-30d	17819.0	NO		GUAAACAUCCCCGACUGGAAGCUGUAAGACAUAGCUAAGCUUUCAGUCAGAUGUUUGC	6713525	6713548	+ [Positive strand]	24	58	6713526	6713583	<<<<<<<<<---<<<<<<<<<<<...((......)).))))))))))).)))))))))	-25.5	-43.96552	44.827587	0.009901
3	female	GL895891.2 dna:scaffold scaffold:Sscrofa10.2:GL895891.2:1:182556:1 REF	UGUAAACAUCCCCGACUGGAAGCU	ssc-miR-30d	17819.0	NO		GUAAACAUCCCCGACUGGAAGCUGUAAGACAUAGCUAAGCUUUCAGUCAGAUUUUUGC	160436	160459	- [Negative strand]	24	58	160400	160457	<<<<<-<<<---<<<<<<<<<<<...((......)).))))))))))).))).)))))	-19.5	-33.62069	43.103447	0.009901
3	female	4 dna:chromosome chromosome:Sscrofa10.2:4:1:143465943:1 REF	UGUAAACAUCCUACACUCAGCU	ssc-miR-30b-5p	1476.0	NO		GUAAACAUCCUACACUCAGCUGUAAUACAUGGAUUGGCUGGGAGGUGGAUGUUUAC	6717653	6717674	+ [Positive strand]	22	56	6717654	6717709	<<<<<<<<<<-<<-<<<<<<<(............))))))))..))))))))))))	-23.2	-41.428574	44.642857	0.019802
3	female	GL895891.2 dna:scaffold scaffold:Sscrofa10.2:GL895891.2:1:182556:1 REF	UGUAAACAUCCUACACUCAGCU	ssc-miR-30b-5p	1476.0	NO		GUAAACAUCCUACACUCAGCUGUAAUACAUGGAUUGGCUGGGAGGUGGAUGUUUAC	156310	156331	- [Negative strand]	22	56	156274	156329	<<<<<<<<<<-<<-<<<<<<<(............))))))))..))))))))))))	-23.2	-41.428574	44.642857	0.009901
3	female	6 dna:chromosome chromosome:Sscrofa10.2:6:1:157765593:1 REF	UGUAAACAUCCUACACUCUCAGC	ssc-miR-30c-5p	10640.0	CUGGGAGAGGGUUGUUUACUCC(51)	ssc-miR-30c-1-3p	GUAAACAUCCUACACUCUCAGCUGUGAGCUCGAGGUGGCUGGGAGAGGGUUGUUUAC	157473643	157473665	- [Negative strand]	23	57	157473607	157473663	<<<<<<<-<<<---<<<<<<<<..(.........)..)))))))).))).)))))))	-23.3	-40.87719	52.63158	0.019802
3	female	1 dna:chromosome chromosome:Sscrofa10.2:1:1:315321322:1 REF	UGUAAACAUCCUACACUCUCAGC	ssc-miR-30c-5p	10640.0	NO		GUAAACAUCCUACACUCUCAGCUGUGGAAAGUAAGAAAGCUGGGAGAAGGCUGUUUAC	57721736	57721758	- [Negative strand]	23	58	57721699	57721756	<<<<<<<-<<<---<<<<<<<<(..............))))))))).))).)))))))	-22.84	-39.37931	44.827587	0.009901
3	female	GL895276.2 dna:scaffold scaffold:Sscrofa10.2:GL895276.2:1:267624:1 REF	UGUAAACAUCCUACACUCUCAGC	ssc-miR-30c-5p	10640.0	NO		GUAAACAUCCUACACUCUCAGCUGUGGAAAGUAAGAAAGCUGGGAGAAGGCUGUUUAC	226526	226548	+ [Positive strand]	23	58	226527	226584	<<<<<<<-<<<---<<<<<<<<(..............))))))))).))).)))))))	-22.84	-39.37931	44.827587	0.009901
3	female	1 dna:chromosome chromosome:Sscrofa10.2:1:1:315321322:1 REF	UGUAAACAUCCUCGACUGGAAGCU	ssc-miR-30a-5p	10685.0	NO		GCGGCUGUAAACAUCCUCGACUGGAAGCUGUGAGGCUGAAGACGGGCUUUCAGUCGGAUGUUUGCAGCCGC	57750799	57750822	- [Negative strand]	24	71	57750756	57750826	(((((<<<<<<<<<<<--<<<<<<<<<<<((..........)).)))))))))))))))))))))))))))	-44.4	-62.535213	57.746475	0.009901
3	female	GL895276.2 dna:scaffold scaffold:Sscrofa10.2:GL895276.2:1:267624:1 REF	UGUAAACAUCCUCGACUGGAAGCU	ssc-miR-30a-5p	10685.0	NO		GCGGCUGUAAACAUCCUCGACUGGAAGCUGUGAGGCUGAAGACGGGCUUUCAGUCGGAUGUUUGCAGCCGC	200566	200589	+ [Positive strand]	24	71	200561	200631	(((((<<<<<<<<<<<--<<<<<<<<<<<((..........)).)))))))))))))))))))))))))))	-44.4	-62.535213	57.746475	0.009901
3	female	2 dna:chromosome chromosome:Sscrofa10.2:2:1:162569375:1 REF	UGUAACAGCAACUCCAUGUGGA	ssc-miR-194a-5p	50.0	NO		CCACCCCCUGUAACAGCAACUCCAUGUGGAAGUGCCCACUAGUUCCAGUGGGGCUGCUGUUAUCUGGGGUGG	6416789	6416810	+ [Positive strand]	22	72	6416781	6416852	(((((((.-<<<<<<<<<-<<<<<<-<<<<(.((.....)).))))))))))).)))))))))..)))))))	-42.0	-58.333332	58.333332	0.009901
3	female	X dna:chromosome chromosome:Sscrofa10.2:X:1:144288218:1 REF	UGUCAGUUUGUCAAAUACCCCA	ssc-miR-223	21.0	NO		GCCACGCUCCGUGUAUUUGACAAGCUGAGUUGGACACUCCAUGUAGUAGAGUGUCAGUUUGUCAAAUACCCCAAGUGCGGC	58752475	58752496	+ [Positive strand]	22	81	58752424	58752504	(((.((((..(.((((((((((((((......(((((((.........)))>>>>>>>>>>>>>>>>>>->--)))).)))	-35.2	-43.45679	50.617283	0.009901
3	female	14 dna:chromosome chromosome:Sscrofa10.2:14:1:153851969:1 REF	UGUCUGCCCGCAUGCCUGCCUCU	NA(hsa-mir-346)	55.0	NO		GGGCGUCUGUCUGCCCGCAUGCCUGCCUCUCUGUGGCUCUGAAGGAGGCAGGGGCUGGGCCUGCAGCUGCCU	94051883	94051905	- [Negative strand]	23	72	94051840	94051911	(((((.(<<<--<<<<<<---<<<<<<<<-((..........)))))))))).)).))))..)))).)))))	-39.1	-54.305553	69.44444	0.059406
3	female	GL895293.1 dna:scaffold scaffold:Sscrofa10.2:GL895293.1:1:97205:1 REF	UGUGACAGAUUGAUAACUGAAA	ssc-miR-542-3p	257.0	NO		CUCAGACGUCUCGGGGAUCAUCAUGUCACGAGAGACCACUGUGCACUUGUGACAGAUUGAUAACUGAAAGGUCUGGG	3396	3417	+ [Positive strand]	22	77	3349	3425	(((((((.(.((((..((((...(((((((((.(((....)).).))>>>>>>>--->>>>-->>>>->.)))))))	-33.9	-44.025974	50.64935	0.009901
3	female	11 dna:chromosome chromosome:Sscrofa10.2:11:1:87690581:1 REF	UGUGCAAAUCCAUGCAAAACUG	ssc-miR-19b	91.0	NO		CUAUGGUUAGUUUUGCAGGUUUGCAUCCAGCUGUGUGAUAUUCUGCUGUGCAAAUCCAUGCAAAACUGACUGUGG	66610693	66610714	+ [Positive strand]	22	75	66610647	66610721	(((((((((((((((((((((((((..((((.............))>>>>>>>>->>->>>>>>>>>>)))))))	-34.32	-45.76	44.0	0.009901
3	female	X dna:chromosome chromosome:Sscrofa10.2:X:1:144288218:1 REF	UGUGCAAAUCCAUGCAAAACUG	ssc-miR-19b	91.0	NO		UUACAGUUAGUUUUGCAGGUUUGCAUUUCAGCGUAUGUAUGUGUAUAUGGCUGUGCAAAUCCAUGCAAAACUGAUUGUGA	126199658	126199679	- [Negative strand]	22	80	126199650	126199729	(((((((((((((((((((((((((...((((.((((((....))))))))>>>>>>>>->>->>>>>>>>>>)))))))	-37.4	-46.750004	37.5	0.009901
3	female	GL896425.1 dna:scaffold scaffold:Sscrofa10.2:GL896425.1:1:2923:1 REF	UGUGGUGCCUGACGUCUUGGC	ssc-miR-10383	40.0	NO		GCCCACAGCCAGGGCUGCAGGCACUGACAUUCACCCAUGGUAUUGUGGUGCCUGACGUCUUGGCAGUGGGC	1754	1774	- [Negative strand]	21	71	1746	1816	((((((.((((((((..((((((((.(((...(((...)))..>>>>>>>>>>>-->>>>>>>>.))))))	-43.8	-61.69014	61.971832	0.009901
3	female	17 dna:chromosome chromosome:Sscrofa10.2:17:1:69701581:1 REF	UUAAGACUUGCAGUGAUGUUU	ssc-miR-499-5p	425.0	NO		GGCGGCCGUUAAGACUUGCAGUGAUGUUUAACUCCUCUCCACGUGAACAUCACAGCAAGUCUGUGCUGCU	43571160	43571180	+ [Positive strand]	21	70	43571152	43571221	((((((..---<<<<<<<<-<<<<<<<<<(.............)))))))))).))))))))..))))))	-31.52	-45.028572	51.428574	0.009901
3	female	13 dna:chromosome chromosome:Sscrofa10.2:13:1:218635234:1 REF	UUAAUGCUAAUUGUGAUAGGGGU	ssc-miR-155-5p	64.0	NO		AUAUGCUGUUAAUGCUAAUUGUGAUAGGGGUUUUUACCUCCGUCUGACUCCUACAUGUUAGCAUUAACAGGGUAU	199063392	199063414	- [Negative strand]	23	75	199063347	199063421	((((.(((<<<<<<<<<<<-<<<-<<<<<<<(...((....))..))))))))))))))))))))))))).))))	-32.2	-42.933334	38.666664	0.009901
3	female	JH118804.1 dna:scaffold scaffold:Sscrofa10.2:JH118804.1:1:141760:1 REF	UUAAUGCUAAUUGUGAUAGGGGU	ssc-miR-155-5p	64.0	NO		AUAUGCUGUUAAUGCUAAUUGUGAUAGGGGUUUUUACCUCCGUCUGACUCCUACAUGUUAGCAUUAACAGGGUAU	133231	133253	- [Negative strand]	23	75	133186	133260	((((.(((<<<<<<<<<<<-<<<-<<<<<<<(...((....))..))))))))))))))))))))))))).))))	-32.2	-42.933334	38.666664	0.009901
3	female	16 dna:chromosome chromosome:Sscrofa10.2:16:1:86898991:1 REF	UUACAGUUGUUCAACCAGUUACU	ssc-miR-582-5p	12.0	NO		GGUUACAGUUGUUCAACCAGUUACUAAUCUAACUAACUGUAACCGGUUGAACAACUGAACC	41335762	41335784	+ [Positive strand]	23	61	41335760	41335820	((<<-<<<<<<<<<<<<<-<<<<<-.............))))).)))))))))))))))))	-25.1	-41.14754	39.34426	0.009901
3	female	14 dna:chromosome chromosome:Sscrofa10.2:14:1:153851969:1 REF	UUAGGGCCCUGGCUCCAUCUCC	ssc-miR-1296-5p	21.0	NO		CUGGGUUAGGGCCCUGGCUCCAUCUCCUUUAGGAAAACCUUCUGUGGGGAGUGGGGUUUUGACCCUAACCCAG	72055681	72055702	- [Negative strand]	22	73	72055634	72055706	(((((<<<<<<-<--<<<<<<<<--<<(.(((((.....))))).)))..))))))))..).)))))))))))	-41.3	-56.57534	56.164383	0.009901
3	female	4 dna:chromosome chromosome:Sscrofa10.2:4:1:143465943:1 REF	UUAUUGCUUAAGAAUACGCGU	ssc-miR-137	15.0	NO		CUUCGGUGACGGGUAUUCUUGGGUGGAUAAUACGGAUUACGUUGUUAUUGCUUAAGAAUACGCGUAGUCGAGG	131567090	131567110	- [Negative strand]	21	73	131567081	131567153	((((((..(((.(((((((((((..(.(((((((.....)).))>>>>-->>>>>>>>>>>->>>..))))))	-32.4	-44.383564	45.20548	0.009901
3	female	8 dna:chromosome chromosome:Sscrofa10.2:8:1:148491826:1 REF	UUCAACGGGUAUUUAUUGAGC	ssc-miR-95	561.0	NO		AGUGGGCGCUCAAUAAAUGUUUGUUGAAUUGAGAUGCGUUAAAUUCAACGGGUAUUUAUUGAGCACCCACU	4277286	4277306	+ [Positive strand]	21	71	4277243	4277313	((((((.((((((((((((..(((((((((...........))>>>>>>>-->>>>>>>>>>>>.))))))	-37.9	-53.380287	39.43662	0.009901
3	female	13 dna:chromosome chromosome:Sscrofa10.2:13:1:218635234:1 REF	UUCAAGUAACCCAGGAUAGGCU	ssc-miR-26a	1354.0	NO		CAAGUAACCCAGGAUAGGCUGUGCAGGUCCCAAGGGGCCUAUUCUUGGUUACUUG	24885295	24885316	- [Negative strand]	22	55	24885259	24885313	<<<<<<<<<-<<<<<<<<<<.(...(....)..).)))))))))).)))))))))	-31.0	-56.363636	52.727272	0.009901
3	female	GL895994.1 dna:scaffold scaffold:Sscrofa10.2:GL895994.1:1:71876:1 REF	UUCAAGUAAUCCAGGAUAGGCU	ssc-miR-26a	98922.0	NO		GGAUUCAAGUAAUCCAGGAUAGGCUGUUUCCAUCUGUGAGGCCUAUUCUUGAUUACUUGUUUCU	40653	40674	+ [Positive strand]	22	64	40650	40713	(((--<<<<<<<<<-<<<<<<<<<<..............)))))))))).)))))))))..)))	-28.04	-43.8125	40.625	0.009901
3	female	GL892871.2 dna:scaffold scaffold:Sscrofa10.2:GL892871.2:1:56517:1 REF	UUCAAGUAAUUCAGGAUAGGUU	ssc-miR-26b-5p	5675.0	CCUGUUCUCCAUUACUUGGCU(6)	ssc-miR-26b-3p	CCCAGUUCAAGUAAUUCAGGAUAGGUUGUGUGCUGUCCAGCCUGUUCUCCAUUACUUGGCUCGGG	56020	56041	+ [Positive strand]	22	65	56015	56079	(((((<-<<<<<<<<--<<<<<<<<<<(.(......))))}}}}}}}}==}}}}}}}}}}}.)))	-28.5	-43.846153	50.769234	0.009901
3	female	2 dna:chromosome chromosome:Sscrofa10.2:2:1:162569375:1 REF	UUCACAGUGGCUAAGUUCCG	ssc-miR-27a	2090.0	NO		GGGGAGCAGGGCUUAGCUGCUUGUGAGCAGGUCCACAGCAAGUCGUGUUCACAGUGGCUAAGUUCCGCCCCC	65582068	65582087	+ [Positive strand]	20	72	65582021	65582092	((((.((.(((((((((..((.(((((((.(.(........).).))>>>>>>>-->>>>>>>>>->)))))	-40.5	-56.25	61.11111	0.009901
3	female	10 dna:chromosome chromosome:Sscrofa10.2:10:1:79102373:1 REF	UUCACAGUGGCUAAGUUCUGC	ssc-miR-27b-3p	38953.0	AGAGCUUAGCUGAUUGGUGAAC(18)	ssc-miR-27b-5p	AGGUGCAGAGCUUAGCUGAUUGGUGAACAGUGACUGGUUUCCGCUUUGUUCACAGUGGCUAAGUUCUGCACCU	31340888	31340908	- [Negative strand]	21	73	31340883	31340955	(((((({{{{{{{{{{{{===={{{{{{((....(((...)))..)))>>>>>-->>>>>>>>>>>>>>))))	-40.2	-55.068493	49.315067	0.009901
3	female	7 dna:chromosome chromosome:Sscrofa10.2:7:1:134764511:1 REF	UUCACUGGAGUUUUGUUU	NA	6.0	NO		GUCUUCCUUUUCACUGGAGUUUUGUUUAAUACCUAAAAGUAUUAACUGGACUCUAGUAGGAGAC	78201618	78201635	+ [Positive strand]	18	64	78201609	78201672	((((.(((.---<<<<<<<<<--<<<-(((((......))))))))..))))))))))))))))	-23.0	-35.9375	35.9375	0.009901
3	female	X dna:chromosome chromosome:Sscrofa10.2:X:1:144288218:1 REF	UUCAUUCGGCUGUCCAGAUGUA	NA(bta-mir-1298)	22522.0	UACAUCUGGGCAACUGAUUGA(17) UACAUCUGGGCAACUGAUUGAA(16) UACAUCUGGGCAACUGAUUGAAC(30) CAUCUGGGCAACUGAUUGAAC(50) CAUCUGGGCAACUGAUUGAACU(117)		GUUAAGAGUUCAUUCGGCUGUCCAGAUGUAUCCAAGUACCCCGAUAUUUGGCAAUAAAUACAUCUGGGCAACUGAUUGAACUUUUCAC	108691617	108691638	+ [Positive strand]	22	88	108691609	108691696	((.(((((<<<<-<<<<-<<<<<<<<<<<<((((((((......)))))))......)))}}}}}}}}}}=}}}}=}}}}}}))).))	-39.8	-45.227272	40.909092	0.009901
3	female	6 dna:chromosome chromosome:Sscrofa10.2:6:1:157765593:1 REF	UUCCACUGUCUCUGCUGCUCAG	NA	7.0	NO		GCCCAAUAGGAGCAGCAGGCAAUGGGGUCUUGAGGGCUCCUCUGUGAUUCCACUGUCUCUGCUGCUCAGGGU	49993489	49993510	- [Negative strand]	22	72	49993485	49993556	((((.....((((((((((((.(((((((..((((...))))...))>>>>>->>>-->>>>>>>>>->)))	-37.4	-51.944447	58.333332	0.019802
3	female	1 dna:chromosome chromosome:Sscrofa10.2:1:1:315321322:1 REF	UUCCCUUUGUCAUCCUAUGCCU	ssc-miR-204	44178.0	NO		UGGACUUCCCUUUGUCAUCCUAUGCCUGAGAAUAUAUGAAGGAGGCUGGGAAGGCAAAGGGACGUUCA	250527073	250527094	- [Negative strand]	22	68	250527031	250527098	(((((-<<<<<<<<<<-<<<<<-<<<<...............))))))))).)))))))))).)))))	-33.16	-48.764706	48.52941	0.009901
3	female	4 dna:chromosome chromosome:Sscrofa10.2:4:1:143465943:1 REF	UUCCUGAGUCGGACUGGGCUGCG	ssc-miR-9858-5p	10.0	NO		CGGGGUUCCUGAGUCGGACUGGGCUGCGGAGCGUCUACACGCACCCCAUCCCCCUCCGGAGCGCUG	56174511	56174533	+ [Positive strand]	23	66	56174506	56174571	(((.(<<<<-<<<--<<<-<<<<-<<<<...........)))).)))))))..))).))))).)))	-32.1	-48.63636	71.21212	0.049505
3	female	9 dna:chromosome chromosome:Sscrofa10.2:9:1:153670197:1 REF	UUGAAAGGCUAUUUCUUGGUC	NA(eca-mir-488)	21.0	NO		CCAGAUAAUGGCACUCUCAAACAAGUUUCCAAGUUGUUUGAAAGGCUAUUUCUUGG	130508351	130508371	- [Negative strand]	21	56	130508352	130508407	((((..((((((.((.((((((((.(.....).))))>>>>->>>>>>>>-->>>>	-19.2	-34.285717	39.285713	0.009901
3	female	15 dna:chromosome chromosome:Sscrofa10.2:15:1:157681621:1 REF	UUGCAUAGUCACAAAAGUGAUC	ssc-miR-153	48.0	NO		CUGCCAGCGUCAUUUUUGUGAUCUGCAGCUAGUAUUCUCACUCCAGUUGCAUAGUCACAAAAGUGAUCAUUGGCAG	134369161	134369182	- [Negative strand]	22	76	134369152	134369227	(((((((.((((((((((((((.((((((((((......)))..))>>>>>-->>>>>>>>>>>>>>-.)))))))	-34.9	-45.921055	44.736843	0.009901
3	female	X dna:chromosome chromosome:Sscrofa10.2:X:1:144288218:1 REF	UUGCAUAUGUAGGAUGUCCCA	NA(bta-mir-448)	335.0	GAACAUCCUGCAUAGUGCUGC(6) GAACAUCCUGCAUAGUGCUGCC(7) AACAUCCUGCAUAGUGCUGCCA(8)		CGGGGAGGUUGAACAUCCUGCAUAGUGCUGCCAGGAAAUCCCUAUUUUAUACUAAGAGGGGGCUGGCUGGUUGCAUAUGUAGGAUGUCCCAUCUCCCUG	108806730	108806750	+ [Positive strand]	21	99	108806660	108806758	(((((((((.(={{{{{{{{{{{{={{{={{{{(..(..((((.(((......))).))))..)..))))>->>>>>>>>>>>>>>>->->))))))))	-52.2	-52.727276	51.515152	0.009901
3	female	8 dna:chromosome chromosome:Sscrofa10.2:8:1:148491826:1 REF	UUGCGGGGCACGUAGCGUGUGU	NA	8.0	NO		GGCUGUUGCGGGGCACGUAGCGUGUGUGUGUUAGGUACACACGAGCGUGUCCUGCAAUCUCC	4005403	4005424	+ [Positive strand]	22	62	4005398	4005459	((..(<<<<<<<<<<<<<--<<<<<<<(.......)))))))).))))))))))))))..))	-35.8	-57.741936	59.67742	0.009901
3	female	16 dna:chromosome chromosome:Sscrofa10.2:16:1:86898991:1 REF	UUGGUGUACACUGGAAUAGCU	NA	13.0	NO		GACUUGGACAGCUGUUCCAGUGUACACCAGCUGAAUAUUGGUUCUGGAGUUGGUGUACACUGGAAUAGCUGUCCUGUC	18362938	18362958	+ [Positive strand]	21	78	18362889	18362966	(((..(((((((((((((((((((((((((((((((....))))...))>>>>>>>>>>>>>>>>>>>>>)))).)))	-55.1	-70.64102	48.71795	0.009901
3	female	16 dna:chromosome chromosome:Sscrofa10.2:16:1:86898991:1 REF	UUGUGCUUGAUCUAACCAUGU	ssc-miR-218-5p	5996.0	NO		GCUUUCCUUUGUGCUUGAUCUAACCAUGUGGUGGAACGAUGGAAACGGAACAUGGUUCUGUCAAGCACCGCGGAAAGC	59686638	59686658	+ [Positive strand]	21	78	59686630	59686707	(((((((.--<<<<<<<<<--<<<<<<<<..........((....))..))))))))..)))))))))...)))))))	-35.6	-45.64102	50.0	0.009901
3	female	8 dna:chromosome chromosome:Sscrofa10.2:8:1:148491826:1 REF	UUGUGCUUGAUCUAACCAUGU	ssc-miR-218-5p	5996.0	NO		UUCUGUUGUGCUUGAUCUAACCAUGUGGUUGCCAGGUAUGAGUAAAACAUGGUUCUGUCAAGCACCAUGGAA	15443815	15443835	- [Negative strand]	21	72	15443768	15443839	(((((<-<<<<<<<<<--<<<<<<<<..((((((....)).)))).))))))))..))))))))).))))))	-32.9	-45.694447	43.055553	0.009901
3	female	GL893382.1 dna:scaffold scaffold:Sscrofa10.2:GL893382.1:1:44425:1 REF	UUGUGCUUGAUCUAACCAUGU	ssc-miR-218-5p	5996.0	NO		UUCUGUUGUGCUUGAUCUAACCAUGUGGUUGCCAGGUAUGAGUAAAACAUGGUUCUGUCAAGCACCAUGGAA	26805	26825	- [Negative strand]	21	72	26758	26829	(((((<-<<<<<<<<<--<<<<<<<<..((((((....)).)))).))))))))..))))))))).))))))	-32.9	-45.694447	43.055553	0.009901
3	female	18 dna:chromosome chromosome:Sscrofa10.2:18:1:61220071:1 REF	UUGUGUCAAUAUGCGAUGAUGU	NA(bta-mir-592)	19.0	NO		UUGUGUCAAUAUGCGAUGAUGUGUGUGAUGGCACAGCGUCAUCACGUGGUGACGCAA	22467332	22467353	+ [Positive strand]	22	57	22467332	22467388	<<<<<<<<-<<<<-<<<<<<<<((((....))))).))))))).)))).))))))))	-28.5	-50.0	49.122807	0.009901
3	female	18 dna:chromosome chromosome:Sscrofa10.2:18:1:61220071:1 REF	UUGUGUCAAUAUGCGAUGAUGU	NA(bta-mir-592)	19.0	NO		UUGUGUCAAUAUGCGAUGAUGUGUGUGAUGGCACAGCGUCAUCACGUGGUGACGCAA	22280592	22280613	- [Negative strand]	22	57	22280556	22280612	<<<<<<<<-<<<<-<<<<<<<<((((....))))).))))))).)))).))))))))	-27.1	-47.54386	49.122807	0.029703
3	female	5 dna:chromosome chromosome:Sscrofa10.2:5:1:111506441:1 REF	UUUCCUCUCUGCCCCAUAGGGU	NA(hsa-miR-3059)	43.0	NO		CGCCCUUUCCUCUCUGCCCCAUAGGGUGUAGCUCUAACUACCCUCUAGGGAAGAGAAGGUUGGGUG	100312266	100312287	+ [Positive strand]	22	66	100312261	100312326	(((((---<<<<<<<--<<<-<<<<<-((((......)))).)))))))).)))).)))..)))))	-31.5	-47.727272	56.060608	0.009901
3	female	GL894542.2 dna:scaffold scaffold:Sscrofa10.2:GL894542.2:1:13815:1 REF	UUUGCUCUGCUCCUGCCACAUGC	NA	73.0	NO		GUGCAUGUGGUGUGGAAUUAGGACUUUCAGACUCUCCUGUUUUGCUCUGCUCCUGCCACAUGCAU	9144	9166	- [Negative strand]	23	65	9141	9205	((((((((((((.(((..(((..(...(((......))).--->-->>>->>>>>>>>>>>>>))	-25.4	-39.07692	49.23077	0.009901
3	female	13 dna:chromosome chromosome:Sscrofa10.2:13:1:218635234:1 REF	UUUGCUCUGCUCCUGCCACAUGC	NA	73.0	NO		UUGCUCUGCUCCUGCCACAUGCAUGUCAUAAGGAGAGUGUGACAGGCCAGGGCAG	33474519	33474541	+ [Positive strand]	23	55	33474520	33474574	<<<<<<<<--<<<<-<<<<<--...((....))...))))).)))).))))))))	-21.4	-38.90909	56.363636	0.059406
3	female	18 dna:chromosome chromosome:Sscrofa10.2:18:1:61220071:1 REF	UUUGGCAAUGGUAGAACUCACACU	ssc-miR-182	77.0	NO		GCACCGUUUUUGGCAAUGGUAGAACUCACACUGGUGAGAUAAUGGGAUCCGGUGGUUCUAGACUUGCCAACUAUGGUGC	20035222	20035245	+ [Positive strand]	24	79	20035214	20035292	(((((((.-<<<<<<<-<-<<<<<<---<<<<((..............))))))))))))..))))))))..)))))))	-33.04	-41.822784	49.36709	0.009901
3	female	7 dna:chromosome chromosome:Sscrofa10.2:7:1:134764511:1 REF	UUUGGUCCCCUUCAACCAGCU	ssc-miR-133a-3p	23.0	NO		CCUGCUCUGGCUGGUCAAACGGAACCAAGUCCGUCUUCCUGAGAGGUUUGGUCCCCUUCAACCAGCUAUAGCAGG	52430336	52430356	+ [Positive strand]	21	75	52430290	52430364	((((((.((((((((..((.((.((((((.((.((((...))))))>>>>>>->>->>-->>>>>>>).))))))	-36.6	-48.8	56.0	0.009901
3	female	17 dna:chromosome chromosome:Sscrofa10.2:17:1:69701581:1 REF	UUUGGUCCCCUUCAACCAGCUGU	ssc-miR-133a-3p	420.0	AGCUGGUAAAAUGGAACCAAAU(26)	ssc-miR-133a-5p	GCUUUGCUAAAGCUGGUAAAAUGGAACCAAAUCAACUGUUGAAUGGAUUUGGUCCCCUUCAACCAGCUGUAGCUGC	69274674	69274696	- [Negative strand]	23	76	69274667	69274742	((...((((.{{{{{{{=={{={{={{{{{{{(............))>>>>>>->>->>-->>>>>>>->))).))	-29.7	-39.07895	44.736843	0.009901
3	female	6 dna:chromosome chromosome:Sscrofa10.2:6:1:157765593:1 REF	UUUGGUCCCCUUCAACCAGCUGU	ssc-miR-133a-3p	420.0	AGCUGGUAAAAUGGAACCAAAU(26)	ssc-miR-133a-5p	GCUUUGCUAGAGCUGGUAAAAUGGAACCAAAUCGCCUCUUCAAUGGAUUUGGUCCCCUUCAACCAGCUGUAGCUAUGC	99485253	99485275	+ [Positive strand]	23	78	99485206	99485283	((...((((.{{{{{{{=={{={{={{{{{{{(............))>>>>>>->>->>-->>>>>>>->)))...))	-32.7	-41.92308	47.435898	0.009901
3	female	15 dna:chromosome chromosome:Sscrofa10.2:15:1:157681621:1 REF	UUUGUUCGUUCGGCUCGCGUGA	ssc-miR-375	58.0	NO		CCCCCGCCCCGCGACGAGCCCCUCGCACAAACCGGACCUGAGCGUUUUGUUCGUUCGGCUCGCGUGAGGCAGGGG	133957594	133957615	+ [Positive strand]	22	75	133957549	133957623	((((.(((.((((.((((((...((.(((((.((........)).>>>>>->>--->>>>>>>>>>-))).))))	-38.6	-51.466663	70.666664	0.009901
3	female	2 dna:chromosome chromosome:Sscrofa10.2:2:1:162569375:1 REF	UUUGUUGGCUCCUCUGAAGUGA	ssc-miR-7142-3p	36.0	NO		UUCCUUUUUCACUCUCCGAGGGGCCUUCAAGGGCAAGUUCUUGUCACCUUUGUUGGCUCCUCUGAAGUGAGAAGGAA	7444711	7444732	- [Negative strand]	22	77	7444703	7444779	((((((((.((((.((.((((((((..(((((((((....)))...))>>>>-->>>>>>>>->>>>>>>)))))))	-37.1	-48.181816	49.35065	0.009901
3	female	GL895293.1 dna:scaffold scaffold:Sscrofa10.2:GL895293.1:1:97205:1 REF	UUUUGCGAUGUGUUCCUAAU	ssc-miR-450a	766.0	NO		GUUUUGCGAUGUGUUCCUAAUAUGCAGUAUAAAUAUAUUGGGAGCAUUUUGCAUGC	4200	4219	+ [Positive strand]	20	56	4199	4254	(<--<<<<<-<<<<<<<<<<<(((.........)))))))))))))).))))).))	-21.3	-38.035713	35.714287	0.009901
3	female	GL895293.1 dna:scaffold scaffold:Sscrofa10.2:GL895293.1:1:97205:1 REF	UUUUGCGAUGUGUUCCUAAU	ssc-miR-450a	766.0	NO		ACUAUUUUUGCGAUGUGUUCCUAAUACGUAAUCUAAGUGUAUUGGGAACAUUUUGCAUUCGUAGU	4066	4085	+ [Positive strand]	20	65	4061	4125	(((((---<<<<<-<<<<<<<<<<<(((.........)))))))))))))).)))))...)))))	-26.6	-40.923077	33.846153	0.009901
4	female	14 dna:chromosome chromosome:Sscrofa10.2:14:1:153851969:1 REF	AAAAGCUGGGUUGAGAGGGCGA	ssc-miR-320	687.0	NO		UCCCCUCCGCCUUCUCUUCCCGGUUCUUCCCGGAGUCGGGAAAAGCUGGGUUGAGAGGGCGAAAAAGGAAGAGGGGA	6954950	6954971	- [Negative strand]	22	77	6954934	6955010	((((((((((((((((..(((((((.((((((....))))>>->>>>>>>-->>>>>>>>>-........)))))))	-49.0	-63.636364	59.740257	0.009901
4	female	X dna:chromosome chromosome:Sscrofa10.2:X:1:144288218:1 REF	AAAAGUGCUUACAGUGCAGGUAG	ssc-miR-106a	279.0	NO		UGUAAAAGUGCUUACAGUGCAGGUAGCUUUUUGAGAUCUACUGCAAUGCAAGCACUUCUUACA	126200229	126200251	- [Negative strand]	23	63	126200191	126200253	(((<<<<<<<<<<-<<-<<<<<-<<<.((.....)).)))))))).)).)))))))).)))))	-22.9	-36.34921	39.68254	0.019802
4	female	12 dna:chromosome chromosome:Sscrofa10.2:12:1:63588571:1 REF	AAACCGUUACCAUUACUGAGU	ssc-miR-451	4576.0	NO		UUGGGGGUGGCGAGCAAACCGUUACCAUUACUGAGUUUAGUAAUGGUAACGGUUCUCUUGCUGCACCCAG	47177127	47177147	+ [Positive strand]	21	70	47177112	47177181	(((((.(..(((((.-<<<<<<<<<<<<<<<<<---.)))))))))))))))))..)))))..).)))))	-44.0	-62.857143	50.0	0.009901
4	female	GL894231.1 dna:scaffold scaffold:Sscrofa10.2:GL894231.1:1:33892:1 REF	AACAUAGAGGAAAUUCCACGU	ssc-miR-376c-3p*(NA)	104.0	NO		AUUUAAAAGGUGGAUAUUCCUUCUAUGUUUAUGUUAUUUGUGGUUAAACAUAGAGGAAAUUCCACGUUUUCAGU	32046	32066	- [Negative strand]	21	74	32038	32111	(((.((((.(((((..(((((.(((((((((.............))>>>>>>>>>>>>-->>>>>->))).)))	-24.32	-32.864864	29.72973	0.009901
4	female	1 dna:chromosome chromosome:Sscrofa10.2:1:1:315321322:1 REF	AACAUUCAACGCUGUCGGUGAGU	ssc-miR-181a	74569.0	NO		CUCCAAGGAACAUUCAACGCUGUCGGUGAGUUUGGGAUUUGAAAAAACCACCGACCGUUGACUGUACCUUGGGG	299322161	299322183	+ [Positive strand]	23	74	299322153	299322226	((((((((-<<<-<<<<<<--<<<<<<<-<<((...........))))))))))))))))).))).))))))))	-36.9	-49.86487	50.0	0.009901
4	female	10 dna:chromosome chromosome:Sscrofa10.2:10:1:79102373:1 REF	AACAUUCAACGCUGUCGGUGAGU	ssc-miR-181a	74569.0	NO		ACAUUCAACGCUGUCGGUGAGUUUGGAAUUCAAAUCAAAACCAUCGACCGUUGAUUGU	26427077	26427099	- [Negative strand]	23	58	26427040	26427097	<<<-<<<<<<--<<<<<<<-<<((.((.......)).))))))))))))))))).)))	-21.0	-36.206894	41.37931	0.009901
4	female	1 dna:chromosome chromosome:Sscrofa10.2:1:1:315321322:1 REF	AACAUUCAUUGCUGUCGGUGGGU	ssc-miR-181b	20982.0	NO		CUGCACUCAACAUUCAUUGCUGUCGGUGGGUUUGAGUCUGAAUCAACUCACUGAUCAAUGAAUGCAAACUGCGG	299324026	299324048	+ [Positive strand]	23	74	299324018	299324091	(((((...--<<<<<<<<<--<<<<<<<<<<(.((.......)))))))))))))))))))))).....)))))	-29.4	-39.72973	45.945946	0.009901
4	female	10 dna:chromosome chromosome:Sscrofa10.2:10:1:79102373:1 REF	AACAUUCAUUGCUGUCGGUGGGU	ssc-miR-181b	20982.0	NO		CAUUCAUUGCUGUCGGUGGGUUGAACUGUGUAGACAAGCUCACUGAACAAUGAAUG	26426904	26426926	- [Negative strand]	23	56	26426868	26426923	<<<<<<<<<---<<<<<<<<<(...((....))...)))))))))).)))))))))	-22.4	-40.0	44.642857	0.009901
4	female	2 dna:chromosome chromosome:Sscrofa10.2:2:1:162569375:1 REF	AACAUUCAUUGUUGUCGGUGGGUU	ssc-miR-181d-5p	1249.0	NO		ACAUUCAUUGUUGUCGGUGGGUUGUGAGACGGAGGCCAGACCCACCGAGGGAUGAAUGU	65553535	65553558	- [Negative strand]	24	59	65553498	65553556	<<<<<<<<<-<--<<<<<<<<<<.((.(.(....))))))))))))))).)))))))))	-25.8	-43.728813	54.23729	0.009901
4	female	9 dna:chromosome chromosome:Sscrofa10.2:9:1:153670197:1 REF	AACCCGUAGAUCCGAACUUGUG	ssc-miR-100	39460.0	ACAAGCUUGUGUCUAUAGGUAU(6) CAAGCUUGUGUCUAUAGGUAU(12)	ssc-miR-100-3p*(NA)	ACAAACCCGUAGAUCCGAACUUGUGCUGAUAGUGCACACAAGCUUGUGUCUAUAGGUAUGU	54383425	54383446	- [Negative strand]	22	61	54383388	54383448	(((-<<<--<<<<--<<<-<<<<<<.((......))))}}}}=}}}==}}}}==}}}=}))	-21.8	-35.7377	44.262295	0.009901
4	female	13 dna:chromosome chromosome:Sscrofa10.2:13:1:218635234:1 REF	AACCCGUAGAUCCGAUCUUGU	ssc-miR-99a-5p	149168.0	CAAGCUCGCUUCUAUGGGUCU(6) CAAGCUCGCUUCUAUGGGUCUG(23)	ssc-miR-99a-3p	CAUUGGCAUAAACCCGUAGAUCCGAUCUUGUGGUGAAGUGGACCGCACAAGCUCGCUUCUAUGGGUCUGUGUCAGUG	191558621	191558641	+ [Positive strand]	21	77	191558611	191558687	((((((((((-<<<<<<<<<--<<<-<<<<<(.((........))))}}}}=}}}==}}}}}}}}}=}}))))))))	-38.7	-50.25974	51.94805	0.009901
4	female	10 dna:chromosome chromosome:Sscrofa10.2:10:1:79102373:1 REF	AACCUUGCUGGAGAUCUUGGA	NA	11.0	NO		GGAGAACCUUGCUGGAGAUCUUGGAAGUGAACCCCCGUGACCCCAAGGCCUGCAGCAAGGAAGUUCUGC	52762884	52762904	- [Negative strand]	21	69	52762839	52762907	(.((<<<<<<<<<<-<<--<<<<<-.((..((....)).)).)))))..)).))))))))...)))).)	-27.6	-40.0	57.971012	0.009901
4	female	12 dna:chromosome chromosome:Sscrofa10.2:12:1:63588571:1 REF	AACGGGUUGUCUCAGUUGUCAGC	ssc-miR-9784-5p	6.0	NO		GGGAACGGGUUGUCUCAGUUGUCAGCGUGAAGGUUAUUCUGCUGAAGCCGACCCAACCCCCACCC	9111197	9111219	+ [Positive strand]	23	65	9111194	9111258	(((---<<<<<<--<<-<<<-<<<<<(.(((.....)))))))))))).))..))))))...)))	-26.5	-40.76923	58.46154	0.009901
4	female	12 dna:chromosome chromosome:Sscrofa10.2:12:1:63588571:1 REF	AACGGGUUGUCUCAGUUGUCAGC	ssc-miR-9784-5p	6.0	NO		GGGAACGGGUUGUCUCAGUUGUCAGCGUGAAGGUUAUUCUGCUGAAGCCGACCCAACCCCCACCC	9188788	9188810	- [Negative strand]	23	65	9188748	9188812	(((---<<<<<<--<<-<<<-<<<<<(.(((.....)))))))))))).))..))))))...)))	-26.5	-40.76923	58.46154	0.019802
4	female	X dna:chromosome chromosome:Sscrofa10.2:X:1:144288218:1 REF	AACUGUUUGCAGAGGAAACUGAGA	ssc-miR-452	13.0	NO		GCACUUACAACUGUUUGCAGAGGAAACUGAGACUUUGUAACUACAUCUCAGUCUCAACUGCAAAGAAGUAAGUGC	140861159	140861182	- [Negative strand]	24	75	140861115	140861189	((((((((---<-<<<<<<<--<<-<<<<<<<...(((....)))))))))).))..))))))).).))))))))	-31.7	-42.266666	41.333332	0.009901
4	female	9 dna:chromosome chromosome:Sscrofa10.2:9:1:153670197:1 REF	AAGGAGCUUACAAUCUAGCUGGG	ssc-miR-708-5p	1104.0	CGCAACUAGACUGUGAGCUUCU(6)	ssc-miR-708-3p	CUGCCCUCAAGGAGCUUACAAUCUAGCUGGGGGUGAAUGACUUGCACAUGAACGCAACUAGACUGUGAGCUUCUAGAGGGCAG	15120529	15120551	- [Negative strand]	23	83	15120476	15120558	((((((((-<<<<<<<<<<<-<<<<<-<<-<.(((.........))).....}=}}=}}}}}=}}}}}}}}}}}.))))))))	-43.0	-51.80723	51.80723	0.009901
4	female	9 dna:chromosome chromosome:Sscrofa10.2:9:1:153670197:1 REF	AAUCACUAAUUCCACUGCCAUC	NA	94.0	NO		GGCAGUGUAAUUAGCUGAUUGUACUCUGGCGCUUACAAUCACUAAUUCCACUGCC	44167440	44167461	- [Negative strand]	22	55	44167442	44167496	(((((((.((((((.((((((((..(....)..)))>>>>>>>>>>>->>>>>>>	-25.1	-45.636364	45.454548	0.009901
4	female	X dna:chromosome chromosome:Sscrofa10.2:X:1:144288218:1 REF	AAUCCUUGGAACCUAGGUGUGAGU	ssc-miR-362	310.0	NO		AAUCCUUGGAACCUAGGUGUGAGUGCUGCUCUAGUGCAACACACCUAUUCAAGGAUU	48638476	48638499	+ [Positive strand]	24	57	48638476	48638532	<<<<<<<<<<---<<<<<<<<-<-.(((...)))..)..))))))))))))))))))	-25.5	-44.736843	45.614033	0.009901
4	female	1 dna:chromosome chromosome:Sscrofa10.2:1:1:315321322:1 REF	ACAGUAGUCUGCACAUUGGUU	ssc-miR-199b-3p	1170.0	CCCAGUGUUUAGACUAUCUGU(23) CCCAGUGUUUAGACUAUCUGUU(141)	ssc-miR-199b-5p	CCGUCUACCCAGUGUUUAGACUAUCUGUUCAGGACUCCCAAAUUGUACAGUAGUCUGCACAUUGGUUAGGCUGG	302681833	302681853	- [Negative strand]	21	74	302681825	302681898	(((((((={{{{{{{={{{{{{{={{{{=((((....))....)).>>>>>>>>>>>->>>>>>>->)))).))	-30.2	-40.81081	47.297295	0.009901
4	female	GL892841.1 dna:scaffold scaffold:Sscrofa10.2:GL892841.1:1:174307:1 REF	ACCACAGGGUAGAACCACGGA	ssc-miR-140-3p	2841.0	CAGUGGUUUUACCCUAUGGU(130) CAGUGGUUUUACCCUAUGGUA(166) CAGUGGUUUUACCCUAUGGUAG(865)	ssc-miR-140-5p	GUGUCCUGCCAGUGGUUUUACCCUAUGGUAGGUUACGUCAUGCUGUUCUACCACAGGGUAGAACCACGGACAGGAUAC	107333	107353	+ [Positive strand]	21	78	107284	107361	((((((((({={{{{{{{{{{{{{={{{{{{(..(((......))))))>>>>->>>>>>>>>>>>>>>-))))))))	-46.3	-59.35897	51.282055	0.009901
4	female	5 dna:chromosome chromosome:Sscrofa10.2:5:1:111506441:1 REF	ACGCCCUUCCCCCCCUUCUUCA	ssc-miR-1249	149.0	NO		GGAGGAGGGAGGAGAUGGGCCAAGUUCCCUCUGCCUGGAACGCCCUUCCCCCCCUUCUUC	1499762	1499783	+ [Positive strand]	22	60	1499723	1499782	(((((((((.((.((.((((...(((((........)))>>>>>>->>->>>>>>>>>>>	-31.0	-51.666664	65.0	0.049505
4	female	GL894109.2 dna:scaffold scaffold:Sscrofa10.2:GL894109.2:1:57061:1 REF	ACGCCCUUCCCCCCCUUCUUCA	ssc-miR-1249	149.0	NO		GGAGGAGGGAGGAGAUGGGCCAAGUUCCCUCUGCCUGGAACGCCCUUCCCCCCCUUCUUC	9419	9440	+ [Positive strand]	22	60	9380	9439	(((((((((.((.((.((((...(((((........)))>>>>>>->>->>>>>>>>>>>	-26.3	-43.833332	65.0	0.009901
4	female	5 dna:chromosome chromosome:Sscrofa10.2:5:1:111506441:1 REF	ACUCUAGCUGCCAAAGGCGCU	NA(bta-mir-1251)	8.0	NO		CUAUGUGGACUCUAGCUGCCAAAGGCGCUUCUCCUUCUGAACAGAGCGCUUUGCUCAGCCAGUGUAGACAUGG	90622602	90622622	- [Negative strand]	21	73	90622557	90622629	((((((..<<-<<-<<<<---<<<<<<<<(.((.....))...)))))))))...)))).)).))..))))))	-26.6	-36.43836	53.424656	0.039604
4	female	14 dna:chromosome chromosome:Sscrofa10.2:14:1:153851969:1 REF	ACUCUUUCCCUGUUGCACUACU	ssc-miR-130b-5p	181.0	CAGUGCAAUGAUGAAAGGGCA(19)	ssc-miR-130b-3p	GCCUGACACUCUUUCCCUGUUGCACUACUGUGGGCCACUGGGAAGCAGUGCAAUGAUGAAAGGGCAUCAGUCAGGC	53695609	53695630	- [Negative strand]	22	76	53695561	53695636	(((((((-<<<<<<<--<<<<<<<<<-<<.....((....)).))=}}}}}}}}}==}}}}}}}==...)))))))	-31.0	-40.789474	55.263157	0.049505
4	female	2 dna:chromosome chromosome:Sscrofa10.2:2:1:162569375:1 REF	ACUGGACUUGGAGUCAGAAGGC	ssc-miR-378	1319.0	CUCCUGACUCCAGGUCCUGUGU(9)	ssc-miR-378-5p*(NA)	CACCCAGGGCUCCUGACUCCAGGUCCUGUGUGUUGCCUGGAAAUAGCACUGGACUUGGAGUCAGAAGGCCUGCGUG	157640401	157640422	+ [Positive strand]	22	76	157640354	157640429	(((.((((.{{={{{{{{{{{{{{{{==={{((((........))))>>->>>>>>>>>>>>>>->>->))).)))	-45.3	-59.605263	59.210526	0.009901
4	female	1 dna:chromosome chromosome:Sscrofa10.2:1:1:315321322:1 REF	AGAAUUGUGGCUGGACAUCUGU	ssc-miR-219b-3p	40184.0	UGAUUGUCCAAACGCAAUUCU(104) UGAUUGUCCAAACGCAAUUCUU(48) UGAUUGUCCAAACGCAAUUCUUG(355)	ssc-miR-219b-5p	GCCACUGAUUGUCCAAACGCAAUUCUUGUACGAGUCUGCGGCCAACCGAGAAUUGUGGCUGGACAUCUGUGGC	302806861	302806882	- [Negative strand]	22	73	302806857	302806929	(((((={{{={{{{{=={{{{{{{{{{{...(.((.....)))...))>>>>>>>>>-->>>>>>>>->>)))	-34.6	-47.39726	53.424656	0.009901
4	female	X dna:chromosome chromosome:Sscrofa10.2:X:1:144288218:1 REF	AGACCCUGGUCUGCACUCUAUC	ssc-miR-504	1012.0	NO		CUGUUGGGAGACCCUGGUCUGCACUCUAUCUGUAUGCUUACUGAAGGGAGCGCAGGGCAGGGUUUCCCACACAG	129654215	129654236	+ [Positive strand]	22	74	129654207	129654280	((((((((<<<<<<<<-<<<<<-<<<<-<<.(((....))).))..)))).))))).)))))))))))).))))	-44.5	-60.13514	56.75676	0.009901
4	female	2 dna:chromosome chromosome:Sscrofa10.2:2:1:162569375:1 REF	AGACGGAUGACCUUGCUGUUU	NA	10.0	NO		GGAAAAAAAGACGGAUGACCUUGCUGUUUACAUUUAGAAAGGAUAAGCAGCAAGGUUGUCUGUCUUUUUUUCC	151102781	151102801	- [Negative strand]	21	73	151102736	151102808	((((((((<<<<<<<--<<<<<<<<<<<<(..((.....))..)))))))))))))..)))))))))))))))	-43.7	-59.863014	38.356163	0.009901
4	female	3 dna:chromosome chromosome:Sscrofa10.2:3:1:144787322:1 REF	AGAGGUAGUAGGUUGCAUAGUU	ssc-let-7d-5p	2499.0	CUAUACGACCUGCUGCCUUUC(230)	ssc-let-7d-3p	UCCUAGGAAGAGGUAGUAGGUUGCAUAGUUUUAGGGCAGAGAUUUUGCCCACAAGGAGGUAACUAUACGACCUGCUGCCUUUCUUAGGG	44867277	44867298	+ [Positive strand]	22	89	44867269	44867357	((((((((-<<<<<<<<<<<<<<-<<<<<<...(((((((...))))))).(.....)..))}}}}=}}}}}}}}}}}}}}}}))))))	-44.7	-50.22472	47.191013	0.009901
4	female	GL894231.1 dna:scaffold scaffold:Sscrofa10.2:GL894231.1:1:33892:1 REF	AGAGGUCUUCCAUGGUGCAUUCG	NA	67.0	NO		ACUUGAAGAGAGGUCUUCCAUGGUGCAUUCGCUUUAUUUUUUUUGACGAAUCAUACAUGGUUGACCUUUUUUUAGGU	12303	12325	- [Negative strand]	23	77	12256	12332	((((((((<<<<<<<--<<<<<<<<-<<<<<(............).)))))))).)))))..)))))))))))))))	-30.9	-40.12987	36.363636	0.009901
4	female	GL894231.1 dna:scaffold scaffold:Sscrofa10.2:GL894231.1:1:33892:1 REF	AGAGGUUGCCCUUGGUGAAUUC	NA(bta-mir-377)	31.0	NO		CUUGAGCAGAGGUUGCCCUUGGUGAAUUCGCUUUAUUUACGUUGAAUCACACAAAGGCAACUUUUGUUUGAG	10100	10121	- [Negative strand]	22	72	10056	10127	((..(((<<<<<<<<<<-<<<<<<<-<<<((.........).)))))))).))).)))))))))))))..))	-30.5	-42.36111	41.666664	0.009901
4	female	17 dna:chromosome chromosome:Sscrofa10.2:17:1:69701581:1 REF	AGAUCAGAAGGUGAUUGUGGCU	ssc-miR-383-5p*(NA)	922.0	NO		UGCUCCUCAGAUCAGAAGGUGAUUGUGGCUUUGGGUAGAUAUUAAUCAGCCACAGCACUGCCUGGUCAGAAAGAGCA	2603794	2603815	- [Negative strand]	22	77	2603746	2603822	(((((.((-<<<<<<--<<<<-<<<<<<<<...(((........)))))))))))))))..)))))).))..)))))	-31.5	-40.909092	48.05195	0.009901
4	female	14 dna:chromosome chromosome:Sscrofa10.2:14:1:153851969:1 REF	AGCAGCAUUGUACAGGGCUAU	ssc-miR-103	1923.0	NO		AGCUUCUUUACAGUGUUGCCUUGUGGCAUGGAGUUCAAGCAGCAUUGUACAGGGCU	110407110	110407130	- [Negative strand]	21	56	110407111	110407166	((((.((.(((((((((((.(((.(((.....)))))>>>>>>>>>>>>->>>>>>	-21.4	-38.214283	48.214287	0.049505
4	female	16 dna:chromosome chromosome:Sscrofa10.2:16:1:86898991:1 REF	AGCAGCAUUGUACAGGGCUAUGA	ssc-miR-103	30400.0	NO		UGCCCUCGGCUUCUUUACAGUGCUGCCUUGUUGCAUAUGGAUCAAGCAGCAUUGUACAGGGCUAUGAAGGCA	59912666	59912688	+ [Positive strand]	23	72	59912622	59912693	((((.((((((.((.(((((((((((.(((.(.(....).).))>>>>>>>>>>>>->>>>>>-->>.))))	-30.3	-42.083332	50.0	0.009901
4	female	17 dna:chromosome chromosome:Sscrofa10.2:17:1:69701581:1 REF	AGCAGCAUUGUACAGGGCUAUGA	ssc-miR-103	30400.0	NO		CUUUCAGCUUCUUUACAGUGCUGCCUUGUAGCAUUCAGGUCAAGCAGCAUUGUACAGGGCUAUGAAAG	36149798	36149820	- [Negative strand]	23	68	36149794	36149861	(((((((((.((.(((((((((((((((.......))))...->>>>>>>>>>>->>>>>-->>>)))	-26.2	-38.529415	45.588234	0.009901
4	female	X dna:chromosome chromosome:Sscrofa10.2:X:1:144288218:1 REF	AGCUACAUCUGGCUACUGGGUCUCU	ssc-miR-222	559.0	NO		GUGCCCUCAAUGGCUCAGUAGCCAGUGUAGAUCCUGUCAUUUGUAAUCAGUAGCUACAUCUGGCUACUGGGUCUCUGAUGGCAC	45275618	45275642	- [Negative strand]	25	84	45275609	45275692	(((((.(((..(((((((((((((((((((...(((...........))).-->>>>>->>>>>>>>>>>>>>-->)).)))))	-46.0	-54.761906	50.0	0.009901
4	female	X dna:chromosome chromosome:Sscrofa10.2:X:1:144288218:1 REF	AGCUACAUUGUCUGCUGGGUUUC	ssc-miR-221-3p	2681.0	ACCUGGCAUACAAUGUAGAUUU(29)	ssc-miR-221-5p	AACCUGGCAUACAAUGUAGAUUUCUGUGUUUGUUGGGCAACAGCUACAUUGUCUGCUGGGUU	45274877	45274899	- [Negative strand]	23	62	45274878	45274939	({{{=={{{={{{{{{{{{====(((((((.....))).))>>>>>>>>>>>->>>-->>>>	-27.0	-43.548386	43.548386	0.009901
4	female	12 dna:chromosome chromosome:Sscrofa10.2:12:1:63588571:1 REF	AGCUCGGUCUGAGGCCCCUCAGU	ssc-miR-423-3p	4130.0	UGAGGGGCAGAGAGCGAGACUU(114)	ssc-miR-423-5p	GGCUGAGGGGCAGAGAGCGAGACUUUUCUAUUUUCCAAAAGCUCGGUCUGAGGCCCCUCAGUC	48287031	48287053	- [Negative strand]	23	63	48287029	48287091	((({{{{{{{{=={{{={{{{={{{((.........)))>>>>>>->>>--->>>>>>>>>>)	-34.6	-54.92063	55.555557	0.009901
4	female	8 dna:chromosome chromosome:Sscrofa10.2:8:1:148491826:1 REF	AGCUGGACUCCGUCUCUUCCUUU	NA	8.0	NO		GAGAGGAGGAGCAGAGCCCAGAUCUUCGUGCUGUGAAGCUGGACUCCGUCUCUUCCUUUC	145570448	145570470	+ [Positive strand]	23	60	145570412	145570471	((((((((((((.(((.((((..(((((.....)))>>>>>>->>>->->>>>>>>>>>)	-28.9	-48.166664	56.666668	0.019802
4	female	GL894339.1 dna:scaffold scaffold:Sscrofa10.2:GL894339.1:1:92010:1 REF	AGCUGGUGUUGUGAAUCAGGCCG	ssc-miR-138	797.0	NO		GUUGCUGCAGCUGGUGUUGUGAAUCAGGCCGACGAGCAGCGCAUCCUCUUACCCGGCUAUUUCACGACACCAGGGUUGCAUC	3127	3149	- [Negative strand]	23	82	3075	3156	(.(((.((--<<<<<<<<<<<<<---<<<<<..(((.((......)))))...)))))..))))))))))))).)).))).)	-35.3	-43.04878	57.317074	0.009901
4	female	13 dna:chromosome chromosome:Sscrofa10.2:13:1:218635234:1 REF	AGCUGGUGUUGUGAAUCAGGCCGU	ssc-miR-138	2546.0	NO		GGUGGGGCAGCUGGUGUUGUGAAUCAGGCCGUUGCCAAUCAGAGAACGGCUACUUCACAACACCAGGGUCACACCCCACC	30329412	30329435	+ [Positive strand]	24	80	30329404	30329483	(((((((.--<<<<<<<<<<<<<---<<<<<<(..(.....)..)))))))..))))))))))))).......)))))))	-42.9	-53.625	58.749996	0.009901
4	female	1 dna:chromosome chromosome:Sscrofa10.2:1:1:315321322:1 REF	AGGCAAGAUGCUGGCAUAGCUGU	ssc-miR-31	83.0	UGCUAUGCCAACAUAUUGCCAU(8)	ssc-miR-31-3p*(NA)	GGAGAGGAGGCAAGAUGCUGGCAUAGCUGUUAAACUGAGAACCUGCUAUGCCAACAUAUUGCCAUCUUUCU	224397171	224397193	+ [Positive strand]	23	71	224397164	224397234	((((((.-<<<<<-<<<-<<<<<<<<<-<<(........))).=}}}}}}}}}=}}}=}}}}}==))))))	-34.2	-48.169014	46.478874	0.009901
4	female	9 dna:chromosome chromosome:Sscrofa10.2:9:1:153670197:1 REF	AGGCAGUGUAGUUAGCUGAUU	ssc-miR-34c	417.0	AAUCACUAACCACACGGCCAGG(19)	ssc-miR-34c-3p	UUACUAGGCAGUGUAGUUAGCUGAUUGCUGAUAAAACCAAUCACUAACCACACGGCCAGGUAA	44166920	44166940	- [Negative strand]	21	63	44166882	44166944	(((((-<<<-<<<<-<<<<<-<<<<<(.(......).)}}}}}}}}}}=}}}}=}}}=}})))	-25.1	-39.84127	42.857143	0.009901
4	female	17 dna:chromosome chromosome:Sscrofa10.2:17:1:69701581:1 REF	AGGGUUGGGCGGAGGCUUUCCU	ssc-miR-296-3p	272.0	GAGGGCCCCCCCCAAUCCUGU(45)	ssc-miR-296-5p	CCUUCCGGAGGGCCCCCCCCAAUCCUGUUGUGCUGGAUUCAGAGGGUUGGGCGGAGGCUUUCCUGAAGG	66288714	66288735	- [Negative strand]	22	69	66288708	66288776	(((((.({{{{{{{={{{{{{{{{{{={((.........)))>>>>>>>>>->>->>>>>>>>-)))))	-39.6	-57.391304	63.76812	0.009901
4	female	1 dna:chromosome chromosome:Sscrofa10.2:1:1:315321322:1 REF	AGUGGGGAACCCUUCCAUGAGGA	ssc-miR-491	274.0	CUUAUGCAAGAUUCCCUUCUAC(10)	ssc-miR-491-3p*(NA)	GGGUAGUGGGGAACCCUUCCAUGAGGAGUAGAACACUCCUUAUGCAAGAUUCCCUUCUACCU	225810950	225810972	- [Negative strand]	23	62	225810914	225810975	((((<<-<<<<<<--<<<-<<<<<<<<((.....))))}}}}}}=}}}=}}}}}}=}}}}))	-33.1	-53.387093	50.0	0.009901
4	female	X dna:chromosome chromosome:Sscrofa10.2:X:1:144288218:1 REF	AUCAACAGACAUUAAUUGGGCGC	ssc-miR-421-3p	135.0	NO		GUAGGCCUCAUUAAAUGUUUGUUGAAUGAAAAAAUGAAUCAUCAACAGACAUUAAUUGGGCGCCUGC	67425042	67425064	- [Negative strand]	23	67	67425037	67425103	((((((((((...((((((((((((.(((.........))>>>>>>>>>>>>>--->>>>->>))))	-28.4	-42.388058	37.31343	0.009901
4	female	10 dna:chromosome chromosome:Sscrofa10.2:10:1:79102373:1 REF	AUCACAUUGCCAGGGAUUACC	ssc-miR-23a	3751.0	UGGGUUCCUGGCAUGCUGAUUU(24) UGGGUUCCUGGCAUGCUGAUU(25)	ssc-miR-23a-5p*(NA)	GGCUGCUUGGGUUCCUGGCAUGCUGAUUUGUGACUUAAGAUUAAAAUCACAUUGCCAGGGAUUACCACGCAGCC	31341124	31341144	- [Negative strand]	21	74	31341115	31341188	((((((.{{{{{{{{{{{{{{{={{{{{(..............))>>>>>>->>>>>>>>>>-->>).))))))	-35.54	-48.02703	48.64865	0.009901
4	female	2 dna:chromosome chromosome:Sscrofa10.2:2:1:162569375:1 REF	AUCACAUUGCCAGGGAUUUCC	ssc-miR-23a	840.0	NO		GGUCGGCUGGGGUUCCUGGGGAUGGGAUUUGCUGCCUGUCACAAAUCACAUUGCCAGGGAUUUCCAAUCGACC	65581879	65581899	+ [Positive strand]	21	73	65581835	65581907	(((((..((((((((((((.((((.((((((.((.....)))))>>>->>>>->>>>>>>->>>>)..)))))	-37.6	-51.506847	56.164383	0.009901
4	female	GL894231.1 dna:scaffold scaffold:Sscrofa10.2:GL894231.1:1:33892:1 REF	AUCAUAGAGGAAAAUCCACAU	ssc-miR-376a-3p	7.0	NO		GUAGAUUUUCCUUCUAUGAUUACGUGUUGGAUGGUUAAUCAUAGAGGAAAAUCCAC	31686	31706	- [Negative strand]	21	56	31687	31742	((.(((((((((.((((((((((((.....)))..))>>>>>>>>>>>>>>>>->>	-20.6	-36.785717	35.714287	0.009901
4	female	2 dna:chromosome chromosome:Sscrofa10.2:2:1:162569375:1 REF	AUCCCUGAGUGUAUGUGGUGAAC	ssc-miR-670-5p*(NA)	14.0	NO		GAUCUGACAUCCCUGAGUGUAUGUGGUGAACCUGAAUUUGCCUUGGGUUUCCUCAUAUUCAUUCAGGAGUGUCAGUUC	20399982	20400004	- [Negative strand]	23	78	20399934	20400011	((.(((((<--<<<<<<<<-<<<<<<--<<<(..(.......)..))))..).))))).))))))))..)))))).))	-36.3	-46.53846	44.871796	0.009901
4	female	3 dna:chromosome chromosome:Sscrofa10.2:3:1:144787322:1 REF	AUCUGUCUGUGUCUCUGAGCAG	ssc-miR-7135-3p	7.0	NO		CUCUGAGACACUGACUGUGGGGGUAUGUGUGUGUCCAUCUGUCUGUGUCUCUGAG	29052303	29052324	+ [Positive strand]	22	55	29052267	29052321	(((.(((((((.(((.(((((..((....))..)))>>-->>>->>>>>>>->>>	-23.2	-42.18182	52.727272	0.019802
4	female	X dna:chromosome chromosome:Sscrofa10.2:X:1:144288218:1 REF	AUGCACCUGGGCAAGGAUU	ssc-miR-500-3p	33.0	NO		AUCCUAGCUAUCCGGGUCCUAGUGCUGUCUCGAAGCAAUGCACCUGGGCAAGGAUUCAGAAAGGGU	48643262	48643280	+ [Positive strand]	19	66	48643225	48643290	(((((..((((((..((((..(((((((......)))-->>>>-->>>>-->>>>-.))..)))))	-23.7	-35.909092	53.0303	0.039604
4	female	5 dna:chromosome chromosome:Sscrofa10.2:5:1:111506441:1 REF	AUGCGGAACCUGCGGAUACGG	ssc-miR-7134-3p	2642.0	CAUGUCCGCGGGUUCCCUAU(8) CAUGUCCGCGGGUUCCCUAUC(19) AUGUCCGCGGGUUCCCUAUC(78) CAUGUCCGCGGGUUCCCUAUCC(82) AUGUCCGCGGGUUCCCUAUCC(374) AUGUCCGCGGGUUCCCUAUCCC(53)	ssc-miR-7134-5p	UCGGCCCUCCAUGUCCGCGGGUUCCCUAUCCCGGGUUGGUUGAGUUCGCGGAUGCGGAACCUGCGGAUACGGAGGGCUGA	5388562	5388582	+ [Positive strand]	21	80	5388511	5388590	((((((((((={{{{{{{{{{{{{{={{{{{((..((.....))..)).))>>>->>>>>>>>>>>>>>->>))))))))	-59.0	-73.75	65.0	0.009901
4	female	1 dna:chromosome chromosome:Sscrofa10.2:1:1:315321322:1 REF	AUGCUGACAUAUUUACUAGAGG	ssc-miR-628-5p	89.0	UUCUAGUAAGAGUGGCAGUCGA(10) UCUAGUAAGAGUGGCAGUCGA(7) UCUAGUAAGAGUGGCAGUCGAA(6)	ssc-miR-628-3p	CUUCCUCAUGCUGACAUAUUUACUAGAGGGUAAAGUUAACAACCUUCUAGUAAGAGUGGCAGUCGAAGGGAAG	129013487	129013508	+ [Positive strand]	22	73	129013480	129013552	((((((.-<<<<<-<<<-<<<<<<<<<<<((..........)))}}}}}}}}}}=}}}=}}}=}}=.))))))	-30.2	-41.369865	42.46575	0.009901
4	female	7 dna:chromosome chromosome:Sscrofa10.2:7:1:134764511:1 REF	AUUGUUCUCCAACCUGGCUCUU	ssc-miR-7857-3p	236.0	AUAGCCAGUUUGGGAAGAAUG(7)	ssc-miR-7857-5p	UGAAGCAUAGCCAGUUUGGGAAGAAUGCUGUUACCCUCAAGGAAGAAACUGGAUUGUUCUCCAACCUGGCUCUUUA	22962997	22963018	+ [Positive strand]	22	76	22962945	22963020	(((((.=={{{{{{={{{{{{{={{{=(.(((..((....))....))).).>>>->>>->>>>->>>>>>>>>))	-23.9	-31.447369	44.736843	0.059406
4	female	JH118718.1 dna:scaffold scaffold:Sscrofa10.2:JH118718.1:1:331513:1 REF	AUUUGUGCUUGGCUCUGUCA	NA	8.0	NO		GUGACAGGUACAGGGACAAAUCCCGUUAAUAAGUAAGAGGAUUUGUGCUUGGCUCUGUCAC	61885	61904	+ [Positive strand]	20	61	61845	61905	((((((((..((((.((((((((..(((.....)))..))>>>>>>->>>>-->>>>>>>)	-28.2	-46.229507	45.901638	0.009901
4	female	1 dna:chromosome chromosome:Sscrofa10.2:1:1:315321322:1 REF	AUUUGUGCUUGGCUCUGUCA	NA	8.0	NO		UGUGACAGGUACAGGGACAAAUCCCGUUAAUAAGUAAGAGGAUUUGUGCUUGGCUCUGUCACA	73712977	73712996	+ [Positive strand]	20	63	73712936	73712998	(((((((((..((((.((((((((..(((.....)))..))>>>>>>->>>>-->>>>>>>))	-29.9	-47.46032	44.444447	0.009901
4	female	6 dna:chromosome chromosome:Sscrofa10.2:6:1:157765593:1 REF	CAAAGAAUUCUCCUUUUGGGCU	ssc-miR-186-5p	1932.0	NO		AACUUUCCAAAGAAUUCUCCUUUUGGGCUUUAUGAUUUUAUUUUAAGCCCAAAGGUGAAUUUUUUGGGAAGUU	131558980	131559001	+ [Positive strand]	22	73	131558973	131559045	(((((((<<<<<<<<<<-<<<<<-<<<<<(...((......)).))))))))))).)))))))))))))))))	-35.9	-49.178085	31.506847	0.009901
4	female	X dna:chromosome chromosome:Sscrofa10.2:X:1:144288218:1 REF	CAAAGUGCUCACAGUGCAGGUAG	ssc-miR-20b	316.0	NO		GGCAGUACCAAAGUGCUCACAGUGCAGGUAGGUUUUGCAUUACUCUACUGUAGUGUGGGCACUUCCAGUACUCU	126199822	126199844	- [Negative strand]	23	74	126199778	126199851	((.(((((--<<<<<<<<<<<-<<<<<-<<<((........)).)))))))).)))))))))))...)))))))	-32.5	-43.91892	48.64865	0.009901
4	female	11 dna:chromosome chromosome:Sscrofa10.2:11:1:87690581:1 REF	CAAAGUGCUUACAGUGCAGGUAG	ssc-miR-17-5p	1434.0	NO		AUAAUGUCAAAGUGCUUACAGUGCAGGUAGUGAUAAUGUGCAUCUACUGCAGUGAAGGCACUUGUAGCAUUAU	66610069	66610091	+ [Positive strand]	23	73	66610062	66610134	(((((((--<<<<<<<<-<<-<<<<<-<<<((........)).)))))))).)).))))))))...)))))))	-28.4	-38.90411	39.72603	0.009901
4	female	18 dna:chromosome chromosome:Sscrofa10.2:18:1:61220071:1 REF	CAACCUGGAGGACUCCAUGCUG	ssc-miR-490-3p	2140.0	NO		GUUCGACACCAUGGAUCCCCAGGUGGGUCACGUUUCAAGAUACACCAACCUGGAGGACUCCAUGCUGUUGAGC	13361990	13362011	- [Negative strand]	22	73	13361983	13362055	((((((((.(((((((((((((((.(((...(((....)))..))>->>>>>>->>>->>>>>>->>))))))	-36.3	-49.72603	54.79452	0.009901
4	female	13 dna:chromosome chromosome:Sscrofa10.2:13:1:218635234:1 REF	CAACGGAAUCCCAAAAGCAGCU	ssc-miR-191	10004.0	NO		AGCGGGCAACGGAAUCCCAAAAGCAGCUGUUGUCUCCAGAGCAUUCCAGCUGCACUUGGAUUUCGUUCCCUGCU	34898651	34898672	- [Negative strand]	22	74	34898604	34898677	((((((-<<<<<<<<<<-<<--<<<<<<(..((((....)).))..)))))))..)))))))))))).))))))	-36.9	-49.86487	54.05405	0.009901
4	female	X dna:chromosome chromosome:Sscrofa10.2:X:1:144288218:1 REF	CACAACUCUGGGAAGUACCAUUU	ssc-miR-10388	34.0	NO		ACAACUCUGGGAAGUACCAUUUAGAUAUGCUAUAUUGUGAAUGGUGCUCCAGGGUUGU	53138319	53138341	+ [Positive strand]	23	58	53138320	53138377	<<<<<<<<<<--<<<<<<<<<<((((((...))))).)))))))))))))))))))))	-27.6	-47.58621	41.37931	0.009901
4	female	6 dna:chromosome chromosome:Sscrofa10.2:6:1:157765593:1 REF	CACCCGUAGAACCGACCUUGCG	ssc-miR-99b	7595.0	CAAGCUCGUGUCUGUGGGUCC(54)	ssc-miR-99b-3p*(NA)	GGCACCCACCCGUAGAACCGACCUUGCGGGGCCUUCGCCGCACACAAGCUCGUGUCUGUGGGUCCGUGUC	51858223	51858244	+ [Positive strand]	22	70	51858217	51858286	(((((.-<<<<<<<<<--<<<-<<<<-<((((....))).).).}}}}=}}}==}}}}}}}}}==)))))	-30.0	-42.857143	67.14285	0.049505
4	female	8 dna:chromosome chromosome:Sscrofa10.2:8:1:148491826:1 REF	CACGCUCAUGCACACACCCACA	ssc-miR-574-3p	150.0	NO		GCGGGCGUGUGAGUGUGUGUGUGUGAGUGUGUGUCGCUCCGGGUCCACGCUCAUGCACACACCCACACGCCCGC	31672509	31672530	+ [Positive strand]	22	74	31672464	31672537	(((((((((((.(.(((((((((((((((((..((......))..>>>>>>>>>>>>>>>>>>>>>>)))))))	-30.5	-41.216217	66.21622	0.009901
4	female	13 dna:chromosome chromosome:Sscrofa10.2:13:1:218635234:1 REF	CACUAGAUUGUGAGCUCCUGGA	ssc-miR-28-3p	1470.0	AAGGAGCUCACAGUCUAUUGA(142) AAGGAGCUCACAGUCUAUUGAG(111) AAGGAGCUCACAGUCUAUUGAGU(17)	ssc-miR-28-5p	CUUGCCCUCAAGGAGCUCACAGUCUAUUGAGUUGCCUUUCUGUCUUCCCCACUAGAUUGUGAGCUCCUGGAGGGCAGG	135461342	135461363	+ [Positive strand]	22	78	135461293	135461370	(((((((((={{{{{{{{{{{{{{{{={{=...................>>->>>>>>>>>>>>>>>>->>)))))))	-44.85	-57.5	53.846157	0.009901
4	female	JH118523.1 dna:scaffold scaffold:Sscrofa10.2:JH118523.1:1:213064:1 REF	CACUAGAUUGUGAGCUCCUGGA	ssc-miR-28-3p	1470.0	AAGGAGCUCACAGUCUAUUGA(142) AAGGAGCUCACAGUCUAUUGAG(111) AAGGAGCUCACAGUCUAUUGAGU(17)	ssc-miR-28-5p	CUUGCCCUCAAGGAGCUCACAGUCUAUUGAGUUGCCUUUCUGUCUUCCCCACUAGAUUGUGAGCUCCUGGAGGGCAGG	169202	169223	+ [Positive strand]	22	78	169153	169230	(((((((((={{{{{{{{{{{{{{{{={{=...................>>->>>>>>>>>>>>>>>>->>)))))))	-44.85	-57.5	53.846157	0.009901
4	female	12 dna:chromosome chromosome:Sscrofa10.2:12:1:63588571:1 REF	CAGCAGCACACUGUGGUUUGUA	ssc-miR-497	161.0	NO		CCCGCCCCAGCAGCACACUGUGGUUUGUACGGCACUGUGGCCACGUCCAAACCACACUGUGGUGUUAGAGCGAGGGUGGG	54717032	54717053	+ [Positive strand]	22	80	54717025	54717104	(((((((<<<<<-<<<<-<<<<<<<<<-<((((......)))..)).))))))))).)))).)))).....).)))))))	-39.8	-49.75	62.5	0.019802
4	female	2 dna:chromosome chromosome:Sscrofa10.2:2:1:162569375:1 REF	CAGUGCAAUGUUAAAAGGGCA	ssc-miR-130a	32.0	NO		GGCCGGAGCUCUUUUCACAUUGUGCUACUGUCUGCACCUAUCACUAGCAGUGCAAUGUUAAAAGGGCAUUGGCC	12929893	12929913	- [Negative strand]	21	74	12929886	12929959	((((((.((((((((.((((((..((.(((..............)))->>-->>>>>>->>>>>>>>-))))))	-48.5	-65.54054	50.0	0.009901
4	female	6 dna:chromosome chromosome:Sscrofa10.2:6:1:157765593:1 REF	CAGUUACCGCUUCCGCUACCGC	ssc-miR-935	219.0	NO		GCAGGCGGCAGUGGCGGGAGCGGCCCCUCGGCCAUCCUCCGUCUGCCCAGUUACCGCUUCCGCUACCGCCGCCGC	53057552	53057573	+ [Positive strand]	22	75	53057505	53057579	((.((((((.(((((((((((((...((.(((............)))->>--->>>>>>>>>>>>>->>))))))	-45.6	-60.8	76.0	0.009901
4	female	X dna:chromosome chromosome:Sscrofa10.2:X:1:144288218:1 REF	CAUCCCUUGCAUGGUGGAGGGU	NA(bta-mir-188)	13.0	NO		CAUCCCUUGCAUGGUGGAGGGUGAGCUUUCUGAAAACCCCUCCCACGUGCAGGGUUUG	48632395	48632416	+ [Positive strand]	22	58	48632395	48632452	<<--<<<<<<<<<--<<<<<<-...(.....).....))))))..)))))))))..))	-27.3	-47.068966	56.89655	0.019802
4	female	X dna:chromosome chromosome:Sscrofa10.2:X:1:144288218:1 REF	CAUGCCUUGAGUGUAGGACCGU	ssc-miR-532-5p	5138.0	NO		CAUGCCUUGAGUGUAGGACCGUUGGCAUCUGAAUACCCUCCCACACCCAAGGCUUG	48632040	48632061	+ [Positive strand]	22	56	48632040	48632095	<<-<<<<<<-<<<<-<<<--<<...(....)...))..))).)))).)))))).))	-19.4	-34.642857	55.35714	0.009901
4	female	12 dna:chromosome chromosome:Sscrofa10.2:12:1:63588571:1 REF	CCCAUAAAGUAGAAAGCACU	ssc-miR-142-5p	853.0	GUAGUGUUUCCUACUUUAUGG(31)	ssc-miR-142-3p	UGCAGUCACCCAUAAAGUAGAAAGCACUACUAACAGCACUGGAGGGUGUAGUGUUUCCUACUUUAUGGAUGAGUGUA	36203925	36203944	+ [Positive strand]	20	77	36203917	36203993	((((.(((-<<<<<<<<<<<-<<<<<<<((...(..(....)..)..}}}}}}}}}=}}}}}}}}}}}.))).))))	-35.0	-45.454548	42.857143	0.009901
4	female	X dna:chromosome chromosome:Sscrofa10.2:X:1:144288218:1 REF	CCGUCCUAAGGUUGUUGAGUU	ssc-miR-676-3p	273.0	NO		GAACGCGUGACUCUUCAAUCUCAGGACUCGCAUAAUUAGCAGAAUGCCGUCCUAAGGUUGUUGAGUUCUGCGUUU	63280973	63280993	+ [Positive strand]	21	75	63280927	63281001	(((((((.(((((..((((((.(((((..((((..........)))>->>>>>->>>>>>-->>>>>.)))))))	-31.8	-42.399998	46.666668	0.009901
4	female	9 dna:chromosome chromosome:Sscrofa10.2:9:1:153670197:1 REF	CCUCUGGGCCCUUCCUCCAG	ssc-miR-326	104.0	NO		CUGUUGGGCUGGAGGCAGGGCCUUUGUGCAGGCGGGUUGUGCUCAGAUCGCCUCUGGGCCCUUCCUCCAGCCCAGAG	10800207	10800226	- [Negative strand]	20	77	10800199	10800275	((.((((((((((((.(((((((....(.(((((..(((....)))..))>>>>->>>>>>>->>>>>>>)))))))	-50.8	-65.97403	66.233765	0.009901
4	female	6 dna:chromosome chromosome:Sscrofa10.2:6:1:157765593:1 REF	CGAUCCCGCUCUGCUCUUCACA	NA	6.0	NO		GCCUUGCAGGCCUGGGGAGCAGGUAGGGAUGGCGUGGGACCCGCACGAUCCCGCUCUGCUCUUCACAGAGGGAAGGCUCCUGCAUGGC	154077966	154077987	+ [Positive strand]	22	88	154077921	154078008	(((.(((((((((((((((((((..(((((.(.((((...)))).>->>>>>-->>>>>>>>>>---......))))..))))).)))	-45.0	-51.136364	67.045456	0.029703
4	female	12 dna:chromosome chromosome:Sscrofa10.2:12:1:63588571:1 REF	CGCAUCCCCUAGGGCAUUGGUGU	ssc-miR-324	122.0	NO		CCCCGCAUCCCCUAGGGCAUUGGUGUGAAGCUGGAGACCCACUGCCCCAGGUGCUGCUGGGG	54860473	54860495	+ [Positive strand]	23	62	54860470	54860531	(((<<<<-<-<<<-<<<<<-<<<-<<..........))))).))))).))).).))).))))	-28.4	-45.80645	67.741936	0.029703
4	female	3 dna:chromosome chromosome:Sscrofa10.2:3:1:144787322:1 REF	CGCAUCCCCUAGGGCAUUGGUGU	ssc-miR-324	122.0	NO		CCCCGCAUCCCCUAGGGCAUUGGUGUGAAGCUGGAGACCCACUGCCCCAGGUGCUGCUGGGG	139855174	139855196	- [Negative strand]	23	62	139855137	139855198	(((<<<<-<-<<<-<<<<<-<<<-<<..........))))).))))).))).).))).))))	-28.4	-45.80645	67.741936	0.09901
4	female	1 dna:chromosome chromosome:Sscrofa10.2:1:1:315321322:1 REF	CGGCUUUAGGUAGAACACACAC	NA	12.0	NO		UGUAUGUGUAUCUAUCUGCUAAGAGUCCCAGUCUGUCUAUUGAUUCUGAGGACGGCUUUAGGUAGAACACACACA	192234548	192234569	+ [Positive strand]	22	75	192234496	192234570	(((.(((((.((((((((..(((.(((((((...(((....))).))).)))>-->>>>>>>>>>>>>>>>->>)	-28.3	-37.73333	42.666668	0.019802
4	female	X dna:chromosome chromosome:Sscrofa10.2:X:1:144288218:1 REF	CGUCAACACUUGCUGGUUUCCU	ssc-miR-505	83.0	GGGAGCCAGGAAGUAUUGAUGUU(6)	ssc-miR-505-5p*(NA)	UCAGUGGGGGAGCCAGGAAGUAUUGAUGUUUCUGCCAGGUUAGCGUCAACACUUGCUGGUUUCCUCUCUGG	130835653	130835674	- [Negative strand]	22	71	130835646	130835716	((((.(({{{{{{{{{={{{{={{{{{{{{.((....))..))>>>>>>->>>>->>>>>>>>>>).))))	-37.3	-52.535213	52.112675	0.009901
4	female	17 dna:chromosome chromosome:Sscrofa10.2:17:1:69701581:1 REF	CGUUUCAGGACUGGCUAUUAUC	NA	6.0	NO		UAAGAUCAGUAUUCGUUUCAGGACUGGCUAUUAUCAGAUCCGGAUGGGCACAGUCUUGAGUUGUAAAUACUGCUUA	61424457	61424478	- [Negative strand]	22	76	61424415	61424490	((((..(((((((<<-<<<<<<<<<<<<<--<<<<.......))))))).)))))))))).))..)))))))))))	-24.9	-32.763157	40.789474	0.009901
4	female	12 dna:chromosome chromosome:Sscrofa10.2:12:1:63588571:1 REF	CUAGACUGAAGCUCCCUGAG	ssc-miR-151-3p	10.0	NO		GUGGCCAGGGAACGUCUGUAGACAGGGAGACCCGAGAGGGAAUUUGCUAGACUGAAGCUCCCUGAGCCAU	49044783	49044802	- [Negative strand]	20	70	49044778	49044847	(((((((((((.(.(((.(((.((((....(((....)))..))))>>>->-->>->->>>>>>->))))	-28.5	-40.714283	57.14286	0.019802
4	female	GL893970.1 dna:scaffold scaffold:Sscrofa10.2:GL893970.1:1:38347:1 REF	CUAGACUGAAGCUCCUUGAGG	ssc-miR-151-3p	25120.0	UCGAGGAGCUCACAGUCUAG(38) CUCGAGGAGCUCACAGUCUAGU(25) UCGAGGAGCUCACAGUCUAGU(1166) UCGAGGAGCUCACAGUCUAGUA(239)	ssc-miR-151-5p	UUCCUGCCCUCGAGGAGCUCACAGUCUAGUACGUCUCAUCCCCUACUAGACUGAAGCUCCUUGAGGACAGGGA	7134	7154	+ [Positive strand]	21	73	7089	7161	((((((.(({{{{{{{{{{=={{{{{{{{{(.(........).))>>>>>>>>->>>>>>>>>>>>.))))))	-44.5	-60.958904	54.79452	0.009901
4	female	X dna:chromosome chromosome:Sscrofa10.2:X:1:144288218:1 REF	CUAUACAACUUACUACUUUCCC	ssc-miR-98-3p*(NA)	15.0	UGAGGUAGUAAGUUGUAUUGU(669) UGAGGUAGUAAGUUGUAUUGUU(4687) UGAGGUAGUAAGUUGUAUUGUUG(16)	ssc-miR-98	CAUGCCGGGGUGAGGUAGUAAGUUGUAUUGUUGUGGGGUAGGGAUUUUAGGCCCCAAUUAGAAGAUAACUAUACAACUUACUACUUUCCCUGGGGUG	51800861	51800882	- [Negative strand]	22	97	51800853	51800949	(((.((((((={{{{{{{{{{{{{{{{{={{{(((((((...........)))))).........)))>->>>>>>>>>>>>>>>>>>>>))).)))	-47.2	-48.659794	45.360825	0.009901
4	female	3 dna:chromosome chromosome:Sscrofa10.2:3:1:144787322:1 REF	CUAUACAAUCUAUUGCCUUCCC	ssc-let-7f-3p	9.0	UGAGGUAGUAGAUUGUAUAGU(10818) UGAGGUAGUAGAUUGUAUAGUU(37193) GAGGUAGUAGAUUGUAUAGUU(6) UGAGGUAGUAGAUUGUAUAGUUG(145)	ssc-let-7f-5p	GCUCUAUCAGAGUGAGGUAGUAGAUUGUAUAGUUGUGGGGUAGUGAUUUUACCCUGUUCAGGAGAUAACUAUACAAUCUAUUGCCUUCCCUGAGGAGU	44864866	44864887	+ [Positive strand]	22	98	44864798	44864895	(((((.((((.(=={{{{{{{{{{{{{{{{{{{{(((((((((.....))))))).........))))>>>>>>>>>>>>>>>>>>-->>))))))))	-49.2	-50.20408	41.836735	0.009901
4	female	3 dna:chromosome chromosome:Sscrofa10.2:3:1:144787322:1 REF	CUAUACGACCUGCUGCCUUUCU	ssc-let-7d-3p	424.0	AAGAGGUAGUAGGUUGCAUAGU(12) AGAGGUAGUAGGUUGCAUAGU(700) AAGAGGUAGUAGGUUGCAUAGUU(10) AGAGGUAGUAGGUUGCAUAGUU(2499) GAGGUAGUAGGUUGCAUAGUU(6) AGAGGUAGUAGGUUGCAUAGUUU(76)	ssc-let-7d-5p	GGGUUCCUAGGAAGAGGUAGUAGGUUGCAUAGUUUUAGGGCAGAGAUUUUGCCCACAAGGAGGUAACUAUACGACCUGCUGCCUUUCUUAGGGCCU	44867331	44867352	+ [Positive strand]	22	96	44867265	44867360	((((.(((((((={{{{{{{{{{{{{{={{{{{{...(((((((...))))))).(.....)..))>>>>->>>>>>>>>>>>>>>>>))))))))	-48.4	-50.416668	48.958336	0.009901
4	female	7 dna:chromosome chromosome:Sscrofa10.2:7:1:134764511:1 REF	CUCACCUGGAGCAUGUUUUCU	NA(mmu-mir-1983)	87.0	NO		AGUAUAUGUGCGGGUGAUGCCGAGGUUGUGAGUUCGAGCCUCACCUGGAGCAUGUUUUCU	23030172	23030192	+ [Positive strand]	21	60	23030133	23030192	((.((((((.(((((((.((((((.(....).)))).))->>>>>>>-->>>>>>--->>	-22.3	-37.166664	51.666664	0.009901
4	female	6 dna:chromosome chromosome:Sscrofa10.2:6:1:157765593:1 REF	CUCCGUCCGCGCCCCCUCG	NA	6.0	NO		CCCGCCCUCCGUCCGCGCCCCCUCGCCGCUUCGGCGGCGGGGGGUGUCGCGGGGGUGGGCGGG	870561	870579	- [Negative strand]	19	63	870522	870584	((((((<-<<-<<<<<<<<<<<<<<((((....))))))))))).).)))))))).)))))))	-57.6	-91.42857	87.30159	0.009901
4	female	X dna:chromosome chromosome:Sscrofa10.2:X:1:144288218:1 REF	CUCCGUUUGCCUGUUUUGCUGA	ssc-miR-1468	432.0	NO		UCCGUUUGCCUGUUUUGCUGACGUUCAUUUGACUCAUUCUCAGCAAAAUAAGCAAAUGGA	56757096	56757117	- [Negative strand]	22	60	56757056	56757115	<<<<<<<<<-<<<<<<<<<<<..................))))))))))).)))))))))	-24.47	-40.78333	40.0	0.009901
4	female	2 dna:chromosome chromosome:Sscrofa10.2:2:1:162569375:1 REF	CUCCUGGGGCCCGCACUCUCGC	ssc-miR-1343	655.0	NO		GGGGAGCGGCCCCCGGGCGGGCCUCUGCUCUGGCCCCUCCUGGGGCCCGCACUCU	28433192	28433213	- [Negative strand]	22	55	28433194	28433248	((((.((((.(((((((.(((((........)))))-->>>>>>>->>>>->>>>	-37.7	-68.545456	81.818184	0.029703
4	female	3 dna:chromosome chromosome:Sscrofa10.2:3:1:144787322:1 REF	CUGACCAGCCCCUUUCCCCAG	NA	6.0	NO		UGGGGGGAGGGGCUGCGCUGCCCUCCCUUAAAGACCCGGCUGACCAGCCCCUUUCCCCA	7977929	7977949	+ [Positive strand]	21	59	7977890	7977948	(((((..((((((((.((.(((.((.......))...))>->->>>>>>>>>-->>>>>	-34.2	-57.966103	69.49152	0.019802
4	female	3 dna:chromosome chromosome:Sscrofa10.2:3:1:144787322:1 REF	CUGACCAGCCCCUUUCCCCAG	NA	6.0	NO		UGGGGGGAGGGGCUGCGCUGCCCUCCCUUAAAGACCCGGCUGACCAGCCCCUUUCCCCA	8066334	8066354	+ [Positive strand]	21	59	8066295	8066353	(((((..((((((((.((.(((.((.......))...))>->->>>>>>>>>-->>>>>	-34.2	-57.966103	69.49152	0.019802
4	female	2 dna:chromosome chromosome:Sscrofa10.2:2:1:162569375:1 REF	CUGCCCUGGCCCGAGGGACCGAC	ssc-miR-874	637.0	CGGCCCCACGCACCAGGGUAAGA(22) CGGCCCCACGCACCAGGGUAAG(11)	ssc-miR-874-5p*(NA)	UUAGCCCUGCGGCCCCACGCACCAGGGUAAGAGAGACUCUCGCUUCCUGCCCUGGCCCGAGGGACCGACUGGCUGG	145381108	145381130	- [Negative strand]	23	76	145381100	145381175	((((((...{{{={{{={{=={{{{{{{{={{(.(.....)..)))->>>>>>>>-->>->>>->>>--.))))))	-36.9	-48.55263	68.42105	0.019802
4	female	5 dna:chromosome chromosome:Sscrofa10.2:5:1:111506441:1 REF	CUGCGCAAGCUACUGCCUUGC	ssc-let-7i-3p	43.0	UGAGGUAGUAGUUUGUGCUG(1053) CUGAGGUAGUAGUUUGUGCUGU(7) UGAGGUAGUAGUUUGUGCUGU(11393) UGAGGUAGUAGUUUGUGCUGUU(131349) GAGGUAGUAGUUUGUGCUGUU(30)	ssc-let-7i-5p	GGCCCUGGCUGAGGUAGUAGUUUGUGCUGUUGGUCGGGUUGUGACAUUGCCCGCUGUGGAGAUAACUGCGCAAGCUACUGCCUUGCUAGUGCU	30021285	30021305	+ [Positive strand]	21	93	30021220	30021312	(((.(((((={{{{{{{{{{{{{{{{{={{{((.(((((.........)))))))........))>->>>>>>>>>>>>>>>>>>>))).)))	-46.6	-50.10753	55.91398	0.009901
4	female	6 dna:chromosome chromosome:Sscrofa10.2:6:1:157765593:1 REF	CUGGCCCUCUCUGCCCUUCCGU	ssc-miR-328	2580.0	NO		GGAGCGGGGGGGCAGGAGGGGCUCAGGGAGAAAGUGUGUGCCGCCCCUGGCCCUCUCUGCCCUUCCGUCCC	25134089	25134110	- [Negative strand]	22	71	25134085	25134155	((..(((((((((((..(((((.(((((.(...((....))..)))>>>>>>>>-->>>>>>>>>>>-.))	-48.7	-68.59155	73.23943	0.019802
4	female	13 dna:chromosome chromosome:Sscrofa10.2:13:1:218635234:1 REF	CUGUACAGGCCACUGCCUUGC	ssc-let-7g-3p*(NA)	8.0	CUGAGGUAGUAGUUUGUACA(7) UGAGGUAGUAGUUUGUACAG(800) CUGAGGUAGUAGUUUGUACAGU(175) UGAGGUAGUAGUUUGUACAGU(18789) UGAGGUAGUAGUUUGUACAGUU(86074) GAGGUAGUAGUUUGUACAGUU(20)	ssc-let-7g-5p	UUCCAGGCUGAGGUAGUAGUUUGUACAGUUUGAGGGUCUAUGAUACCACCCGGUACAGGAGAUAACUGUACAGGCCACUGCCUUGCCAGGAA	37599064	37599084	+ [Positive strand]	21	92	37598999	37599090	((((.(((={{{{{{{{={{{{{{{{{{{{.....((((.((.((((....))))))..))))))>>>>>>>>>>->>>>>>>>>>).))))	-43.7	-47.5	50.0	0.009901
4	female	2 dna:chromosome chromosome:Sscrofa10.2:2:1:162569375:1 REF	CUGUGCGUGUGACAGCGGCUGA	ssc-miR-210	122.0	AGCCACUGCCCACCGCACACUG(7) AGCCACUGCCCACCGCACACUGC(6)	ssc-miR-210-5p*(NA)	GGCGCAGGGCAGCCACUGCCCACCGCACACUGCGCUGCUCCGGACCCACUGUGCGUGUGACAGCGGCUGAUCUGUCCC	339121	339142	+ [Positive strand]	22	78	339073	339150	((.((((..({{{{={{{=={{{{{{{{{={{.((((...))).).))->>>>>>->>>->>>->>>>>-.)))).))	-36.9	-47.307693	70.51282	0.069307
4	female	16 dna:chromosome chromosome:Sscrofa10.2:16:1:86898991:1 REF	CUGUGGUCUAGUGGUUAGGAUUCGG	NA	6.0	NO		AGAGCCAGGUCCUUGCUCCUGGCCACCGACCCUGUGGUCUAGUGGUUAGGAUUCGGUGCU	48329481	48329505	- [Negative strand]	25	60	48329476	48329535	((.(((..(((((.((..((((((((.....-->>>>->>>>-->>->>>>>-->>).))	-25.6	-42.666668	60.000004	0.049505
4	female	12 dna:chromosome chromosome:Sscrofa10.2:12:1:63588571:1 REF	CUGUUGCCACUAACCUCAACC	ssc-miR-744-3p*(NA)	49.0	UGCGGGGCUAGGGCUAACAG(65) UGCGGGGCUAGGGCUAACAGC(2570) GCGGGGCUAGGGCUAACAGC(8) UGCGGGGCUAGGGCUAACAGCA(1160) GCGGGGCUAGGGCUAACAGCA(13)	ssc-miR-744	UGGGCAGGGUGCGGGGCUAGGGCUAACAGCAGUCUUACUGAAGGUUUCCUGGAAACCACGCACAUGCUGUUGCCACUAACCUCAACCUUACUCG	59358266	59358286	+ [Positive strand]	21	94	59358200	59358293	((((.(((({=={{{{={{{{{{={{{{{{(.((.....)).((((((...)))))).......))>>>>>>>>->>>->>>>->>>)).))))	-38.3	-40.74468	55.31915	0.009901
4	female	2 dna:chromosome chromosome:Sscrofa10.2:2:1:162569375:1 REF	CUUGGCACCUAGUAAGCACU	ssc-miR-1271-5p	528.0	NO		CAGUGCUUGGCACCUAGUAAGCACUCAGUAUAUACUUGUUGAGUGCCUGCUAUGUGCCAGGCAUUG	83154274	83154293	- [Negative strand]	20	66	83154232	83154297	(((((<<<<<<<<-<<<<<-<<<<<(((((......)))))))))).))))).)))))))))))))	-40.4	-61.212124	48.484848	0.009901
4	female	18 dna:chromosome chromosome:Sscrofa10.2:18:1:61220071:1 REF	CUUUUUGCGGUCUGGGCUUGC	ssc-miR-129a-5p	9161.0	NO		UUUUGCGGUCUGGGCUUGCUGUUCCUCUCUACAGUAGUCAGGAAGCCCUUACCCCAAAA	21181563	21181583	+ [Positive strand]	21	59	21181565	21181623	<<<<<-<<<--<<<<<<-<((..(..((....))..).))).))))))..))).)))))	-22.3	-37.796608	50.847458	0.009901
4	female	2 dna:chromosome chromosome:Sscrofa10.2:2:1:162569375:1 REF	CUUUUUGCGGUCUGGGCUUGC	ssc-miR-129a-5p	9161.0	NO		GCAGCGGCGACGGACUGAAGAAGCCGGAGGACUCUGCCCUUCGUGAAUCUUUUUGCGGUCUGGGCUUGCUGU	20324679	20324699	- [Negative strand]	21	72	20324675	20324746	((((((((..((((((((((((((((((((.......)))))).)...>>>>>>->>>>>>>->>->>>)))	-30.4	-42.22222	59.72222	0.039604
4	female	13 dna:chromosome chromosome:Sscrofa10.2:13:1:218635234:1 REF	GAGAGAUCAGAGGCGCAGAGU	ssc-miR-6529	481.0	CCUGUGCCUUUUACCUCUUU(8) CCUGUGCCUUUUACCUCUUUA(9) CCUGUGCCUUUUACCUCUUUAA(11)	ssc-miR-6529-3p*(NA)	ACCUGUUCUCUUGAGAGAUCAGAGGCGCAGAGUGCGUCAAUGUCAGUGAAGCCUGUGCCUUUUACCUCUUUAAGAGCGCACGGU	149441301	149441321	+ [Positive strand]	21	84	149441289	149441372	((((((.(((((<<<<<---<<<<<<<<<<-<<...(((.......))).)}}}}}}}}}}}===}}}=}}}}))).))).)))	-34.5	-41.07143	51.19048	0.009901
4	female	10 dna:chromosome chromosome:Sscrofa10.2:10:1:79102373:1 REF	GCAUUGUGGUUCAGUGGUAGAAUU	NA	155.0	NO		UUUAAAGCUGUGGCAAUGUUUAGUGAAACUGACAGUAUCAUUAAGAGUAUGUUGGAUUUUGAGGCAUUGUGGUUCAGUGGUAGA	56773643	56773666	- [Negative strand]	24	84	56773645	56773728	((((..(((((.(((((((((...(((.(..(((...((.....))...)))..).)))..))>>>>>>>->-->>>>-->>>>	-22.4	-26.666664	36.904762	0.019802
4	female	6 dna:chromosome chromosome:Sscrofa10.2:6:1:157765593:1 REF	GCGACCCACUCUUGGUUUCCA	ssc-miR-551a	36.0	NO		GGUGACCCUGGAAAUCCAGAGCGGGUGAGGCCUGUCUGACUGUUUCUAGGCGACCCACUCUUGGUUUCCAUGGUUGCC	59927747	59927767	+ [Positive strand]	21	78	59927698	59927775	((..(((.((((((((.((((.((((...(((((............)))>>->>>>->>>>->>>>>>>>.)))..))	-38.8	-49.74359	57.692307	0.009901
4	female	4 dna:chromosome chromosome:Sscrofa10.2:4:1:143465943:1 REF	GGUGCUCGUUCGGAUGCCUGUGC	NA	6.0	NO		GCUGCGGGUGCGGGUGUCGCUGGGAGCGCUGGUCCUGAUGGGGCUUGGUGCUGGUGCUCGUUCGGAUGCCUGUGCUGAGCGGC	96938159	96938181	- [Negative strand]	23	83	96938150	96938232	(((((.((..((((((((...(.((((((..(..(..(......)..)..).->>>>>>->--->>>>>>>>-->)..)))))	-43.8	-52.771084	69.87952	0.009901
4	female	4 dna:chromosome chromosome:Sscrofa10.2:4:1:143465943:1 REF	GGUGCUCGUUCGGAUGCCUGUGC	NA	6.0	NO		GCUGCGGGUGCGGGUGUCGCUGGGAGCGCUGGUCCUGAUGGGGCUUGGUGCUGGUGCUCGUUCGGAUGCCUGUGCUGAGCGGC	96938995	96939017	- [Negative strand]	23	83	96938986	96939068	(((((.((..((((((((...(.((((((..(..(..(......)..)..).->>>>>>->--->>>>>>>>-->)..)))))	-43.8	-52.771084	69.87952	0.009901
4	female	4 dna:chromosome chromosome:Sscrofa10.2:4:1:143465943:1 REF	GGUGCUCGUUCGGAUGCCUGUGC	NA	6.0	NO		GCUGCGGGUGCGGGUGUCGCUGGGAGCGCUGGUCCUGAUGGGGCUUGGUGCUGGUGCUCGUUCGGAUGCCUGUGCUGAGCGGC	96942604	96942626	+ [Positive strand]	23	83	96942552	96942634	(((((.((..((((((((...(.((((((..(..(..(......)..)..).->>>>>>->--->>>>>>>>-->)..)))))	-43.8	-52.771084	69.87952	0.009901
4	female	1 dna:chromosome chromosome:Sscrofa10.2:1:1:315321322:1 REF	GUACAGUACUGUGAUAACUGA	ssc-miR-101	1708.0	NO		CCUUUUUCGGUUAUCAUGGUACCGAUGCUGUAUAUCUGAAAGGUACAGUACUGUGAUAACUGAAGAAUGG	242988436	242988456	- [Negative strand]	21	70	242988428	242988497	((((((((((((((((((((((.(.((((............)>>>>->>>>>>>>>>>>>>>>)))).))	-27.8	-39.714287	40.0	0.009901
4	female	6 dna:chromosome chromosome:Sscrofa10.2:6:1:157765593:1 REF	GUACAGUACUGUGAUAACUGA	ssc-miR-101	1708.0	NO		CAGUUAUCACAGUGCUGAUGCUGUCCAUUCUAAAGGUACAGUACUGUGAUAACUG	135736163	135736183	+ [Positive strand]	21	55	135736128	135736182	(((((((((((((((((.((((............)>>>>>>>>>>>>>>>>>>>>	-28.6	-52.0	41.81818	0.009901
4	female	2 dna:chromosome chromosome:Sscrofa10.2:2:1:162569375:1 REF	GUCCAGUUUUCCCAGGAAUCCCU	ssc-miR-145-5p	3261.0	GGAUUCCUGGAAAUACUGUUCU(135) GAUUCCUGGAAAUACUGUUCUU(46)	ssc-miR-145-3p	CCUCACGGUCCAGUUUUCCCAGGAAUCCCUUAGAUGCUGAGAUGGGGAUUCCUGGAAAUACUGUUCUUGAGG	157346142	157346164	+ [Positive strand]	23	72	157346135	157346206	(((((.(<--<<<<-<<-<<<<<<<<<<<<.............))}}}}}}}}}}=}}=}}}}==}})))))	-34.52	-47.944443	50.0	0.009901
4	female	9 dna:chromosome chromosome:Sscrofa10.2:9:1:153670197:1 REF	GUGACAUCACAUAUACGGCGGC	ssc-miR-489	124.0	GGUCGUAUGUGUGGCGCCAUCU(9)	ssc-miR-489-5p*(NA)	UGGUGGUCGUAUGUGUGGCGCCAUCUACUUGAGCGGUUAGGAGUGACAUCACAUAUACGGCGGCUA	80161833	80161854	- [Negative strand]	22	66	80161830	80161895	((((={{{{{{{{{{{{=={={{={{.(((((....))))))>>>->-->>>>>>>>>>>>->>))	-26.9	-40.757576	53.0303	0.009901
4	female	13 dna:chromosome chromosome:Sscrofa10.2:13:1:218635234:1 REF	GUGAGGACUCGGGAGGUGGAG	ssc-miR-1224-5p*(NA)	111.0	NO		UACCCUUGGUGAGGACUCGGGAGGUGGAGGGUGGCGCUGCCAGGGCCAGGGCACUGUCUCAGCUCGCUUCUCCCCCCACCUCCUCUCUCCUCAGGUG	131580821	131580841	+ [Positive strand]	21	97	131580813	131580909	((((....-<<<<<<---<<<<<<<<<-<((.(((((((.(((.((....)).)))...))))..)))...))).)))))))))...))))))))))	-47.6	-49.072163	67.01031	0.079208
4	female	8 dna:chromosome chromosome:Sscrofa10.2:8:1:148491826:1 REF	GUGGAUUCACUCAACUUGGGUU	NA	7.0	NO		GGGUUUCACAUCUGUGGAUUCACUCAACUUGGGUUUGCAAACAAUACAUGAACCAGGGUUGACUGAAUCCUGGGAUGUGGAACCC	137797684	137797705	- [Negative strand]	22	85	137797633	137797717	(((((((((((((--<<<<<<<-<<<<<<--<<<<(.............)))))..)))))).)))))))..)))))))))))))	-44.82	-52.72941	47.058823	0.009901
4	female	11 dna:chromosome chromosome:Sscrofa10.2:11:1:87690581:1 REF	UAAAGUGCUUAUAGUGCAGGUAG	ssc-miR-20a-5p	2473.0	NO		GUAGCACUAAAGUGCUUAUAGUGCAGGUAGUGUUUAGUUAUCUACUGCAUUAUGAGCACUUAAAGUACUGC	66610520	66610542	+ [Positive strand]	23	71	66610513	66610583	((((.((<-<<<<<<<<<<<<<<<<<-<<<((......)).))))))))))))))))))))..))).))))	-31.0	-43.661972	38.028168	0.009901
4	female	JH118951.1 dna:scaffold scaffold:Sscrofa10.2:JH118951.1:1:479775:1 REF	UAAGGCACGCGGUGAAUGCC	ssc-miR-124a	4003.0	CGUGUUCACAGCGGACCUUGA(87) CGUGUUCACAGCGGACCUUG(11)	ssc-miR-124a-5p*(NA)	CUGCCCUCCGUGUUCACAGCGGACCUUGAUUUAAUGUCAUACAAUUAAGGCACGCGGUGAAUGCCAAGAGCGG	125815	125834	- [Negative strand]	20	73	125806	125878	((((.((.={{{{{{{{={{{=={{{{{{((...........)))>>>>>-->>>->>>>>>>>-.)).))))	-28.4	-38.90411	52.054794	0.009901
4	female	14 dna:chromosome chromosome:Sscrofa10.2:14:1:153851969:1 REF	UAAGGCACGCGGUGAAUGCC	ssc-miR-124a	4003.0	NO		GUGUUCACAGCGGACCUUGAUUUAAAUGUCCAUACAAUUAAGGCACGCGGUGAAUGC	14443018	14443037	- [Negative strand]	20	57	14443018	14443074	((((((((.(((..((((((((.............)))>>>>>-->>>->>>>>>>>	-21.32	-37.403507	45.614033	0.009901
4	female	4 dna:chromosome chromosome:Sscrofa10.2:4:1:143465943:1 REF	UAAGGCACGCGGUGAAUGCC	ssc-miR-124a	4003.0	NO		GUGUUCACAGCGGACCUUGAUUUAAUGUCAUACAAUUAAGGCACGCGGUGAAUGC	76136480	76136499	- [Negative strand]	20	55	76136480	76136534	((((((((.(((..((((((((...........)))>>>>>-->>>->>>>>>>>	-21.5	-39.09091	45.454548	0.009901
4	female	5 dna:chromosome chromosome:Sscrofa10.2:5:1:111506441:1 REF	UAAUACUGCCGGGUAAUGAUGGA	ssc-miR-200b	7.0	NO		GGGGGCCCCCGUCUUACCCAGCAGUGUUUGGGUGCUGCUUGCGAGUCUCUAAUACUGCCGGGUAAUGAUGGAGGCCCCU	66194132	66194154	- [Negative strand]	23	79	66194124	66194202	(((((((.(((((((((((.((((((((.((((((.....)))...)))->>>>>>>>->>>>>>->>>>>-)))))))	-48.4	-61.265827	60.75949	0.009901
4	female	6 dna:chromosome chromosome:Sscrofa10.2:6:1:157765593:1 REF	UAAUACUGCCUGGUAAUGAUGA	ssc-miR-200b	9.0	NO		CCGCCAUCUUACUGGGCAGCAUUGGAUGGUGUCUGGUCUCUAAUACUGCCUGGUAAUGAUGACGG	58064346	58064367	+ [Positive strand]	22	65	58064306	58064370	(((.((((((((..(((((.((((((.((.......))))>>>>->>>>>-->>>>->>>>-)))	-29.4	-45.23077	52.307693	0.009901
4	female	12 dna:chromosome chromosome:Sscrofa10.2:12:1:63588571:1 REF	UAAUGCCCCUAAAAAUCCUUAU	ssc-miR-365-3p	76.0	NO		CAAGAAAAAUGAGGGACUUUCAGGGGCAGCUGUGUUUUCUGACUCAGUCAUAAUGCCCCUAAAAAUCCUUAUUGUUCUUG	45152804	45152825	- [Negative strand]	22	80	45152795	45152874	((((((.((((((((..(((.(((((((((((.(((....))).))))..--->>>>>>>>>>-->>>>>>>).))))))	-32.8	-41.0	41.25	0.009901
4	female	X dna:chromosome chromosome:Sscrofa10.2:X:1:144288218:1 REF	UACCCAGAGCGUGCAGUGUGA	NA	9.0	NO		AUGUGCUCAUUGCAUGGGCUGUGUAUAUUUUUAUUCAAUACCCAGAGCGUGCAGUGUGAACAU	108629520	108629540	+ [Positive strand]	21	63	108629482	108629544	((((.(.(((((((((..(((.((((...........)>>>->>>-->>>>>>>>>->-))))	-21.0	-33.333336	41.26984	0.009901
4	female	X dna:chromosome chromosome:Sscrofa10.2:X:1:144288218:1 REF	UACCCAUUGCAUAUCGGAGUUG	ssc-miR-660	335.0	NO		CUCCCAUACCCAUUGCAUAUCGGAGUUGUGAAUUCUCAAAGCACCUCCUAUGUGCAUGGUUUACAGGAG	48640827	48640848	+ [Positive strand]	22	69	48640821	48640889	((((..---<<<<-<<<<<<-<<<<-<<(...........))).)))).))))))))))......))))	-22.9	-33.188404	46.376812	0.009901
4	female	15 dna:chromosome chromosome:Sscrofa10.2:15:1:157681621:1 REF	UACCCUGUAGAACCGAAUUUGU	ssc-miR-10b	241.0	NO		CUAUAUAUACCCUGUAGAACCGAAUUUGUGUGGUAUCCACAUAGUCACAGAUUCGAUUCUAGGGGAAUAUAUGG	91419030	91419051	+ [Positive strand]	22	74	91419023	91419096	(((((((<-<<<<-<<<<<-<<<<<<<<<(..((......))...)))))))))).))))))))).))))))))	-29.2	-39.45946	39.18919	0.009901
4	female	12 dna:chromosome chromosome:Sscrofa10.2:12:1:63588571:1 REF	UACCCUGUAGAUCCGAAUUUGU	ssc-miR-10a-5p	172.0	NO		CCUGUAGAUCCGAAUUUGUGUAAGGAAUUUUGUGGUCACAAAUUCGUAUCUAGGGG	24791317	24791338	- [Negative strand]	22	56	24791279	24791334	<<<-<<<<<-<<<<<<<<<(................)))))))))).))))).)))	-21.09	-37.660713	41.07143	0.009901
4	female	1 dna:chromosome chromosome:Sscrofa10.2:1:1:315321322:1 REF	UAGACUGAAGCUCCUUGAGA	ssc-miR-151-3p	11.0	NO		GAUAUGAGUGAGGGGCUAUGGUCAAAGCUGCAGGGAAGCCCCUGUCACCAGUAGACUGAAGCUCCUUGAGACCAUUGC	311742663	311742682	+ [Positive strand]	20	78	311742612	311742689	(..(((.((((((((((.(((((...(((((((((....)))))....)))>->>>>>->>>>>>>>--->))))..)	-27.4	-35.128204	53.846157	0.079208
4	female	18 dna:chromosome chromosome:Sscrofa10.2:18:1:61220071:1 REF	UAGCACCAUCUGAAAUCGGUU	ssc-miR-29a-3p	7321.0	NO		AUGACUGAUUUCUUUUGGUGUUCAGAGUCAAUAUAAUUUUCUAGCACCAUCUGAAAUCGGUUAU	19035277	19035297	+ [Positive strand]	21	64	19035236	19035299	((((((((((((...(((((((.((((...........)))>>>>>>>>--->>>>>>>>>>))	-24.9	-38.90625	32.8125	0.009901
4	female	9 dna:chromosome chromosome:Sscrofa10.2:9:1:153670197:1 REF	UAGCACCAUUUGAAAUCAGUGUU	ssc-miR-29b	309.0	CUGGUUUCACAUGGUGGCUUAG(6) CUGGUUUCACAUGGUGGCUUAGA(66) UGGUUUCACAUGGUGGCUUAGA(13) CUGGUUUCACAUGGUGGCUUAGAU(28)	ssc-miR-29b-5p*(NA)	CUUCUGGAAGCUGGUUUCACAUGGUGGCUUAGAUUUUUCCAUCUUUGUAUCUAGCACCAUUUGAAAUCAGUGUUUUAGGAG	148552489	148552511	+ [Positive strand]	23	81	148552438	148552518	(((((((((({{{{{{{{{={{{{{{={{={{{(..............)))>>>>>>>>>->>>>>>>>>>->>)))))))	-31.24	-38.5679	39.506172	0.009901
4	female	18 dna:chromosome chromosome:Sscrofa10.2:18:1:61220071:1 REF	UAGCACCAUUUGAAAUCAGUGUU	ssc-miR-29b	309.0	NO		CUUCAGGAAGCUGGUUUCAUAUGGUGGUUUAGAUUUAAAAAGUGAUUGUCUAGCACCAUUUGAAAUCAGUGUUCUUGGGG	19034872	19034894	+ [Positive strand]	23	80	19034822	19034901	(((((((((((((((((((.((((((..((((((.............)))>>>>>>>>>->>>>>>>>>>->>)))))))	-32.72	-40.9	38.75	0.009901
4	female	12 dna:chromosome chromosome:Sscrofa10.2:12:1:63588571:1 REF	UAGCAGCACAGAAAUAUUGGCA	ssc-miR-195	366.0	NO		GCAGCACAGAAAUAUUGGCACCGGGCGGAGAGUCUGCCAGUAUUGGCUGUGCUGC	54717330	54717351	+ [Positive strand]	22	55	54717332	54717386	<<<<<<<<<-<<<<<<<<<<...(((.....)))))))))))))..)))))))))	-31.4	-57.090908	58.181816	0.009901
4	female	JH118724.1 dna:scaffold scaffold:Sscrofa10.2:JH118724.1:1:130806:1 REF	UAGCAGCACAUAAUGGUUUGU	ssc-miR-15a	47.0	NO		GUAGCAGCACAUAAUGGUUUGUGGAUUUUGAAAAGGUGCAGGCCAUAUUGUGCUGCCUC	70425	70445	+ [Positive strand]	21	59	70424	70482	(--<<<<<<<<--<<<<<<<<<(..((.....))..))))))))))..))))))))..)	-24.9	-42.203392	45.76271	0.009901
4	female	13 dna:chromosome chromosome:Sscrofa10.2:13:1:218635234:1 REF	UAGCAGCACAUCAUGGUUUACA	ssc-miR-15b	61.0	NO		AGCAGCACAUCAUGGUUUACAUACUACAAUCAAGAUGCGAAUCAUUAUUUGCUGCU	108388152	108388173	+ [Positive strand]	22	56	108388153	108388208	<<<<<<<-<<-<<<<<<--<<(.((.......)))))..)))))).)).)))))))	-18.8	-33.571426	37.5	0.009901
4	female	13 dna:chromosome chromosome:Sscrofa10.2:13:1:218635234:1 REF	UAGCAGCACGUAAAUAUUGGCG	ssc-miR-16	845.0	NO		UCCGCUCUAGCAGCACGUAAAUAUUGGCGUAGUAAAAUAAAUAUUAAACACCAAUAUUAUUGUGCUGCUUUAGCGUGA	108388297	108388318	+ [Positive strand]	22	78	108388290	108388367	((((((.-<<<<<<<<<--<<<<<<<<-<(((((.......))))..)).))))))))..)))))))))..)))).))	-31.0	-39.74359	35.897438	0.009901
4	female	JH118724.1 dna:scaffold scaffold:Sscrofa10.2:JH118724.1:1:130806:1 REF	UAGCAGCACGUAAAUAUUGGCG	ssc-miR-16	845.0	NO		UGCCUUAGCAGCACGUAAAUAUUGGCGUUAAGAUUCUAAAAUUAUCUCCAGUAUUAACUGUGCUGCUGAAGUA	70565	70586	+ [Positive strand]	22	73	70560	70632	(((.(<<<<<<<<<<<-<<<<<<<<-<.(((..........))).).)))))))).)).)))))))))).)))	-27.2	-37.260277	36.9863	0.009901
4	female	12 dna:chromosome chromosome:Sscrofa10.2:12:1:63588571:1 REF	UAGCUUAUCAGACUGAUGUUGA	ssc-miR-21-5p	16660.0	NO		UGUCGGGUAGCUUAUCAGACUGAUGUUGACUGUUGAAUCUCAUGGCAACAGCAGUCGAUGGGCUGUCUGACA	37340402	37340423	+ [Positive strand]	22	72	37340395	37340466	((((((.-<<<<<<<<-<<<<<-<<<<<-((((.(.....)))))))))).)))))))))))))..))))))	-35.8	-49.72222	48.61111	0.009901
4	female	12 dna:chromosome chromosome:Sscrofa10.2:12:1:63588571:1 REF	UAGUGCAAUAUUGCUUAUAGGGU	ssc-miR-454	63.0	NO		GCUCUGAGUAGUGCAAUAUUGCUUAUAGGGUUUUGGUGUUUGGGAAGAACUAUGGGCAAGUUGCAGAUACUAUGUAGC	37088132	37088154	+ [Positive strand]	23	78	37088124	37088201	(((...((<<-<<<<<<-<<<<<<<<<<--<(((.........))))..))))))))))))))))..))))....)))	-24.8	-31.79487	42.307693	0.019802
4	female	GL894231.1 dna:scaffold scaffold:Sscrofa10.2:GL894231.1:1:33892:1 REF	UAUACAAGGACAAGCUCUCUGU	ssc-miR-381-3p	43350.0	NO		UGGUACUUAAAGCGAGGUUGCCCUUUGUAUAUUCGGGUUUUGAGGUGGAAUAUACAAGGACAAGCUCUCUGUGAGUAUCA	27148	27169	- [Negative strand]	22	80	27139	27218	(((((((((.((.(((.(((.((((.((((((((.(.(.....).).)))>>>>>>>>>->>>->>>->>->))))))))	-32.3	-40.375	42.5	0.009901
4	female	9 dna:chromosome chromosome:Sscrofa10.2:9:1:153670197:1 REF	UAUGGCUUUUCAUUCCUAUGUGA	ssc-miR-135	226.0	NO		CUGUGGCCUAUGGCUUUUCAUUCCUAUGUGAUUACUGUUCCAAACUCAUGUAGGGCUAAAAGCCAUGGGCUACAG	72461654	72461676	+ [Positive strand]	23	75	72461646	72461720	((((((((<<<<<<<<<<---<<<<<<<<<<..............))))))))))..))))))))))))))))))	-38.94	-51.92	45.333336	0.009901
4	female	9 dna:chromosome chromosome:Sscrofa10.2:9:1:153670197:1 REF	UAUGGCUUUUCAUUCCUAUGUGA	ssc-miR-135	226.0	NO		CUGUGGCCUAUGGCUUUUCAUUCCUAUGUGAUUACUGUUCCAAACUCAUGUAGGGCUAAAAGCCAUGGGCUACAG	72339144	72339166	- [Negative strand]	23	75	72339099	72339173	((((((((<<<<<<<<<<---<<<<<<<<<<..............))))))))))..))))))))))))))))))	-38.94	-51.92	45.333336	0.009901
4	female	13 dna:chromosome chromosome:Sscrofa10.2:13:1:218635234:1 REF	UAUGGCUUUUUAUUCCUAUGUGA	ssc-miR-135	278.0	NO		CUAUGGCUUUUUAUUCCUAUGUGAUUCUACUGCUCAUUCAUAUAGGGAUUGGAGCCGUGG	37564067	37564089	+ [Positive strand]	23	60	37564066	37564125	(<<<<<<<<<--<<<<<<<<<<<<.............)))))))))))).))))))))))	-26.72	-44.533333	41.666664	0.009901
4	female	5 dna:chromosome chromosome:Sscrofa10.2:5:1:111506441:1 REF	UAUGGCUUUUUAUUCCUAUGUGA	ssc-miR-135	278.0	NO		UUUAUGGCUUUUUAUUCCUAUGUGAUAGUAAUAAAGUCUCAUGUAGGGAUGGAAGCCAUGAA	90552102	90552124	- [Negative strand]	23	62	90552064	90552125	((<<<<<<<<<<-<<<<<<<<<<<<.(.(.....).).))))))))))))))))))))))))	-25.9	-41.774193	33.870968	0.009901
4	female	1 dna:chromosome chromosome:Sscrofa10.2:1:1:315321322:1 REF	UAUGUGCCUUUGGACUACAUCGU	ssc-miR-455-5p	331.0	NO		GUAUGUGCCUUUGGACUACAUCGUGGAAGCCAGCACCAUGCAGUCCAUGGGCAUAUAC	286017390	286017412	+ [Positive strand]	23	58	286017389	286017446	(<<<<<<<<<-<<<<<<-<<<-<<(........))).))).)))))).))))))))))	-29.4	-50.689655	51.724136	0.009901
4	female	GL893885.2 dna:scaffold scaffold:Sscrofa10.2:GL893885.2:1:80674:1 REF	UAUGUGCCUUUGGACUACAUCGU	ssc-miR-455-5p	331.0	NO		GUAUGUGCCUUUGGACUACAUCGUGGAAGCCAGCACCAUGCAGUCCAUGGGCAUAUAC	75377	75399	+ [Positive strand]	23	58	75376	75433	(<<<<<<<<<-<<<<<<-<<<-<<(........))).))).)))))).))))))))))	-29.4	-50.689655	51.724136	0.009901
4	female	1 dna:chromosome chromosome:Sscrofa10.2:1:1:315321322:1 REF	UAUUGCACAUUACUAAGUUGCA	ssc-miR-32	119.0	CAAUUUAGUGUGUGUGAUAUU(17)	ssc-miR-32-3p*(NA)	GUGGAGAUAUUGCACAUUACUAAGUUGCAUGUUGUCACGGCCUCAGUGCAAUUUAGUGUGUGUGAUAUUUUCAC	280645180	280645201	- [Negative strand]	22	74	280645134	280645207	(((((((<<<--<<<<<-<<<<<<<<<<<((..((....))..)).))}}}}}}}}}}}}}}==}}}}})))))	-36.2	-48.918922	40.54054	0.009901
4	female	4 dna:chromosome chromosome:Sscrofa10.2:4:1:143465943:1 REF	UAUUGCACUCGUCCCGGCCUCC	ssc-miR-92b-3p	3087.0	AGGGACGGGACGCGGUGCAGUGU(7)	ssc-miR-92b-5p	GGGCGGGCGGGAGGGACGGGACGCGGUGCAGUGUUGUUCUUUCCCCUGCCAAUAUUGCACUCGUCCCGGCCUCCGGCCCCCC	103407110	103407131	- [Negative strand]	22	82	103407101	103407182	(((.((((.(({{{=={{{{{{{={{{{{{{{{{((.............)))>>>>>>>>>>>>>>>>->>>>>.)))))))	-55.02	-67.097565	70.731705	0.009901
4	female	11 dna:chromosome chromosome:Sscrofa10.2:11:1:87690581:1 REF	UAUUGCACUUGUCCCGGCCUGU	ssc-miR-92a	7643.0	NO		ACAGGUUGGGAUCGGUUGCAAUGCUGUGUUUCUGUAUGGUAUUGCACUUGUCCCGGCCUGU	66610809	66610830	+ [Positive strand]	22	61	66610770	66610830	((((((((((((.(((.(((((((((((......)))))>>>>>>>>>->>>>>>>>>>>>	-35.1	-57.54098	50.81967	0.009901
4	female	X dna:chromosome chromosome:Sscrofa10.2:X:1:144288218:1 REF	UAUUGCACUUGUCCCGGCCUGU	ssc-miR-92a	7643.0	NO		CCGUGGGUGGGGAUUUGUUGCAUUACUUGUGGUGUGUAUAAAGUAUUGCACUUGUCCCGGCCUGUGG	126199520	126199541	- [Negative strand]	22	67	126199517	126199583	(((..(((.(((((..((.(((.(((((............)))>>->>>>>-->>>>>->>>-->))	-30.7	-45.820896	50.74627	0.009901
4	female	X dna:chromosome chromosome:Sscrofa10.2:X:1:144288218:1 REF	UCAAAUGCUCAGACUCCUGUGG	ssc-miR-105-1	161.0	NO		CAUCGUAGUCAAAUGCUCAGACUCCUGUGGUGGCUGCUCAUGCACCACGGAUGUUUGAGCAUGUGCUACGGUG	141091548	141091569	- [Negative strand]	22	73	141091504	141091576	((((((((-<<-<<<<<<<<<<--<<<<<<((.(.......)))))))))..)))))))))).))))))))))	-41.1	-56.30137	53.424656	0.009901
4	female	X dna:chromosome chromosome:Sscrofa10.2:X:1:144288218:1 REF	UCAAAUGCUCAGACUCCUUGGU	ssc-miR-105-2	7.0	NO		CAUCGUGGUCAAAUGCUCAGACUCCUUGGUGGCUGCUUAUGCACCACGGAUGUUUGAGCAUGUGCUAUGGUG	141093665	141093686	- [Negative strand]	22	72	141093622	141093693	((((((((-<<-<<<<<<<<<<<<<---<<((.(((....)))))))))).)))))))))).))))))))))	-36.9	-51.250004	51.38889	0.009901
4	female	15 dna:chromosome chromosome:Sscrofa10.2:15:1:157681621:1 REF	UCACAGUGAACCGGUCUCUUU	ssc-miR-128	41792.0	CGGGGCCGUAGCACUGUCUGAG(8) CGGGGCCGUAGCACUGUCUGA(58) CGGGGCCGUAGCACUGUCUG(7)	ssc-miR-128-5p*(NA)	GUUGGAUUCGGGGCCGUAGCACUGUCUGAGAGGUUUACAUUUCUCACAGUGAACCGGUCUCUUUUUCAGC	18661626	18661646	- [Negative strand]	21	70	18661619	18661688	((((((..={{{{{{{==={{{{{{=={{(((((....)))))>>>>>>>>--->>>>>>>---))))))	-29.7	-42.428574	50.0	0.009901
4	female	13 dna:chromosome chromosome:Sscrofa10.2:13:1:218635234:1 REF	UCACAGUGAACCGGUCUCUUU	ssc-miR-128	41792.0	NO		CAGUGGGAAGGGGGGCCGAGGCACUGUCCGAGAGUGAGUAGCAGGUCUCACAGUGAACCGGUCUCUUUCCCUACUG	22859239	22859259	+ [Positive strand]	21	76	22859192	22859267	(((((((.((((((((((...((((((..((((.(........).))>>>>>>>>--->>>>>>>>>>.)))))))	-37.2	-48.94737	60.526318	0.009901
4	female	9 dna:chromosome chromosome:Sscrofa10.2:9:1:153670197:1 REF	UCACUGGAGUUUUGUUUCAACA	NA	505.0	UGUUGAAACACUCUGUUGAACC(15) UGUUGAAACACUCUGUUGAAC(150)		CAGUGUUGAAACACUCUGUUGAACCAGAUUACAGAAAGUUCACUGGAGUUUUGUUUCAACAUUG	80161160	80161181	- [Negative strand]	22	64	80161156	80161219	((({{{{{{{{{{{{{{=={{{{{.............))>>>-->>>>>--->>>>>>>>>)))	-22.82	-35.65625	37.5	0.009901
4	female	18 dna:chromosome chromosome:Sscrofa10.2:18:1:61220071:1 REF	UCAGUGCACUACAGAACUUUGU	ssc-miR-148a-3p	12541.0	AAAGUUCUGAGACACUCCGACU(86)	ssc-miR-148a-5p	CUUUUGAGGCAAAGUUCUGAGACACUCCGACUCUGAAUAUGAUAGAAGUCAGUGCACUACAGAACUUUGUCUCUGGAG	51216078	51216099	+ [Positive strand]	22	78	51216030	51216107	(((..((((({{{{{{{{{{{={{{{=={{{{(((.......))).))>>>>>>-->>->>>>>>>>>>>)))..)))	-31.4	-40.256413	43.589745	0.009901
4	female	JH118567.1 dna:scaffold scaffold:Sscrofa10.2:JH118567.1:1:187770:1 REF	UCAGUGCACUACAGAACUUUGU	ssc-miR-148a-3p	12541.0	AAAGUUCUGAGACACUCCGACU(86)	ssc-miR-148a-5p	CUUUUGAGGCAAAGUUCUGAGACACUCCGACUCUGAAUAUGAUAGAAGUCAGUGCACUACAGAACUUUGUCUCUGGAG	80966	80987	+ [Positive strand]	22	78	80918	80995	(((..((((({{{{{{{{{{{={{{{=={{{{(((.......))).))>>>>>>-->>->>>>>>>>>>>)))..)))	-31.4	-40.256413	43.589745	0.009901
4	female	5 dna:chromosome chromosome:Sscrofa10.2:5:1:111506441:1 REF	UCAGUGCAUCACAGAACUUUGU	ssc-miR-148b-3p	3228.0	GAAGUUCUGUUAUACACUCAGG(21) GAAGUUCUGUUAUACACUCAGGC(43)	ssc-miR-148b-5p	UUUGAGGUGAAGUUCUGUUAUACACUCAGGCUGUGGCUCUCUGAAAGUCAGUGCAUCACAGAACUUUGUCUCGAA	20388239	20388260	+ [Positive strand]	22	75	20388192	20388266	(((((((.={{{{{{{{{={{={{{{=={{{(....(.....)..))>>>>>>->>->>>>>>>>>-->))))))	-29.0	-38.666664	44.0	0.019802
4	female	12 dna:chromosome chromosome:Sscrofa10.2:12:1:63588571:1 REF	UCAGUGCAUGACAGAACUUGG	ssc-miR-152	4000.0	NO		GGCCCAGGUUCUGUGAUACACUCCGACUCGGGCUCUGGAGCAGUCAGUGCAUGACAGAACUUGGGCC	24289551	24289571	- [Negative strand]	21	67	24289547	24289613	((((((((((((((.((.((((..((((...(((....)))))>>>>>>->>->>>>>>>>>>>)))	-37.6	-56.1194	59.701492	0.009901
4	female	JH118519.1 dna:scaffold scaffold:Sscrofa10.2:JH118519.1:1:110896:1 REF	UCCAUUACACUACCCUGCCUCU	ssc-miR-885-5p	468.0	AGGCAGCGGGGUGUAGUGGAU(44) AGGCAGCGGGGUGUAGUGGAUA(8)	ssc-miR-885-3p	GCUCUCUCCAUUACACUACCCUGCCUCUUCUCCACGAGAGGCAGCGGGGUGUAGUGGAUAGAGC	42336	42357	- [Negative strand]	22	64	42299	42362	(((((.<<<<<<<<<<<-<<<<<<<<<<(......)))}}}}}}=}}}}}}}}}}}}}=)))))	-42.0	-65.625	57.8125	0.009901
4	female	9 dna:chromosome chromosome:Sscrofa10.2:9:1:153670197:1 REF	UCCCUGAGACCCUAACUUGUGA	ssc-miR-125b	35609.0	UCCACGGGUUAGGCUCUUGGGA(14)	ssc-miR-125b-3p*(NA)	CUCUCAGUCCCUGAGACCCUAACUUGUGAUGUUUACCGUUUAAAUCCACGGGUUAGGCUCUUGGGAGCUGCGAG	54334958	54334979	- [Negative strand]	22	74	54334912	54334985	(((.(((--<<--<<<-<<<<<<<<<<<-.(((((.....))))}=}}}}}}}}}}}=}}}==}}=.))).)))	-35.1	-47.43243	51.35135	0.009901
4	female	6 dna:chromosome chromosome:Sscrofa10.2:6:1:157765593:1 REF	UCCCUGAGACCCUUUAACCUGU	ssc-miR-125a	11357.0	NO		UCCCUGAGACCCUUUAACCUGUGAGGACAUCCAGGGUCACAGGUGAGGUUCUUGGGA	51858862	51858883	+ [Positive strand]	22	57	51858862	51858918	<<<<-<<<<-<<<<--<<<<<<((((....))....)))))))))))).))))))))	-26.6	-46.666668	54.385967	0.019802
4	female	12 dna:chromosome chromosome:Sscrofa10.2:12:1:63588571:1 REF	UCCCUGGUCUAGUGGUUAGGAUU	NA	37.0	NO		UGGGAGUUCCCUGGUCUAGUGGUUAGGAUUUGGUGUGCUCACUGCUGCAGCCUAGGUUUAAGCCCUGGUCUGGGAACUGAGAUCCCA	44808955	44808977	- [Negative strand]	23	87	44808897	44808983	(((((((<<<<-<<-<<<<-<<<<--<<<<(((..(((........)))..)))))))..)))))))).)))))))).....)))))	-36.8	-42.29885	54.022987	0.039604
4	female	15 dna:chromosome chromosome:Sscrofa10.2:15:1:157681621:1 REF	UCCCUGUCCUCCAGGAGCUC	ssc-miR-4334-3p	140.0	NO		UGGGGACCCGCCCUGUGCUGAGCCCUGGAGUGACGGGGGUGAAAGGGCAGAGUCCCUGUCCUCCAGGAGCUCCCCAUGUGGCGCCCA	134433045	134433064	+ [Positive strand]	20	87	134432993	134433079	((((....((((.((((..(((((((((((.((((((((((......))...>>>>>>>>>>>>>>>->>>>..)))).))))))))	-47.3	-54.367817	68.965515	0.009901
4	female	3 dna:chromosome chromosome:Sscrofa10.2:3:1:144787322:1 REF	UCCCUGUCCUCCAGGAGCUCAC	ssc-miR-339-5p	235.0	NO		GCCGUCCCUGUCCUCCAGGAGCUCACUUACCUUGGGCCGUGAGCUCCUCGAGGCCAGAGCCCGUGU	726720	726741	+ [Positive strand]	22	66	726716	726781	((((--<<<<-<<<<-<<<<<<<<<<...(....)...)))))))))).)))).))).)..)).))	-32.4	-49.09091	66.66667	0.009901
4	female	6 dna:chromosome chromosome:Sscrofa10.2:6:1:157765593:1 REF	UCCUCUGGAGGCUCGAGAAGA	NA	28.0	NO		ACAGGCUUCCUCUGGAGGCUCGAGAAGAGAAUCCAUUUCUUCACCUUUUCCAGCCUUUAGAGGCUGCCUGU	12803987	12804007	+ [Positive strand]	21	71	12803980	12804050	((((((.-<<<<<<<<<<<<-<<<<<<<(((.....))))....)))))).))))))))))))..))))))	-38.9	-54.788734	50.704224	0.009901
4	female	6 dna:chromosome chromosome:Sscrofa10.2:6:1:157765593:1 REF	UCCUCUGGAGGCUCGAGAAGA	NA	28.0	NO		ACAGGCUUCCUCUGGAGGCUCGAGAAGAGAAUCCAUUUCUUCACCUUUUCCAGCCUUUAGAGGCUGCCUGU	12953083	12953103	- [Negative strand]	21	71	12953039	12953109	((((((.-<<<<<<<<<<<<-<<<<<<<(((.....))))....)))))).))))))))))))..))))))	-38.9	-54.788734	50.704224	0.009901
4	female	6 dna:chromosome chromosome:Sscrofa10.2:6:1:157765593:1 REF	UCCUCUGUCCUCUGCCCCCGACA	NA	6.0	NO		CAGCGCAGAAGCUGGGGGCCUUGGCAGAGGAGAGCACCCAAGCUGGGUAUUGAAGGCUAGACUCUCCUCUGUCCUCUGCCCCCGACAGGCCUG	70045899	70045921	- [Negative strand]	23	93	70045892	70045984	(((.((....(.(((((((...(((((((((((((((((.....))))...........).)))>>>>>>>->>--->>>>>>>->-.)))))	-43.8	-47.096775	63.44086	0.049505
4	female	17 dna:chromosome chromosome:Sscrofa10.2:17:1:69701581:1 REF	UCCUGUACUGAGCUGCCCCGAG	ssc-miR-486	347.0	NO		CUGACGGGUCCUGUACUGAGCUGCCCCGAGGCCCUCACUGUGCCCAGCUCGGGCCAGCUCAGUACCCGGCGCGUCGG	12191279	12191300	- [Negative strand]	22	77	12191231	12191307	((((((.(<<--<<<<<<<<<<<-<<<<<<((.(.....).)))....))))).)))))))))))..))).))))))	-46.2	-60.000004	71.42857	0.009901
4	female	GL894726.2 dna:scaffold scaffold:Sscrofa10.2:GL894726.2:1:18628:1 REF	UCCUGUACUGAGCUGCCCCGAG	ssc-miR-486	347.0	NO		CUGACGGGUCCUGUACUGAGCUGCCCCGAGGCCCUCACUGUGCCCAGCUCGGGCCAGCUCAGUACCCGGCGCGUCGG	3516	3537	- [Negative strand]	22	77	3468	3544	((((((.(<<--<<<<<<<<<<<-<<<<<<((.(.....).)))....))))).)))))))))))..))).))))))	-46.2	-60.000004	71.42857	0.009901
4	female	7 dna:chromosome chromosome:Sscrofa10.2:7:1:134764511:1 REF	UCGGAUCCGUCUGAGCUUGGCU	ssc-miR-127	24340.0	CUGAAGCUCAGAGGGCUCUGA(51) GCUGAAGCUCAGAGGGCUCUGAU(9)	ssc-miR-127-5p*(NA)	GCUGAAGCUCAGAGGGCUCUGAUUCAGAAAGAUCAUCGGAUCCGUCUGAGCUUGGC	132099605	132099626	+ [Positive strand]	22	56	132099570	132099625	({{={{{{{{{{{={{={{{{{(((.....))..)>>>>>->>->>>>>>>>>>>>	-27.3	-48.75	53.571426	0.009901
4	female	GL895236.1 dna:scaffold scaffold:Sscrofa10.2:GL895236.1:1:19959:1 REF	UCGGAUCCGUCUGAGCUUGGCU	ssc-miR-127	24340.0	UGCUGAAGCUCAGAGGGCUCUGA(17) CUGAAGCUCAGAGGGCUCUGA(51) GCUGAAGCUCAGAGGGCUCUGAU(9) UGCUGAAGCUCAGAGGGCUCUG(9) CUGAAGCUCAGAGGGCUCUGAU(115) CUGAAGCUCAGAGGGCUCUGAUU(325) UGAAGCUCAGAGGGCUCUGAUU(16) GAAGCUCAGAGGGCUCUGAUU(18) GAAGCUCAGAGGGCUCUGAUUC(14)	ssc-miR-127-5p*(NA)	GCCUGCUGAAGCUCAGAGGGCUCUGAUUCAGAAAGAUCAUCGGAUCCGUCUGAGCUUGGCUGGU	17253	17274	- [Negative strand]	22	64	17249	17312	(((.({{={{{{{{{{{={{={{{{{{{(.....))..)>>>>>->>->>>>>>>>>>>>-)))	-32.2	-50.3125	54.6875	0.009901
4	female	1 dna:chromosome chromosome:Sscrofa10.2:1:1:315321322:1 REF	UCGUACCGUGAGUAAUAAUGCG	ssc-miR-126-3p	23530.0	CAUUAUUACUUUUGGUACGCG(462) CAUUAUUACUUUUGGUACGCGC(17)	ssc-miR-126-5p	CGACGGGACAUUAUUACUUUUGGUACGCGCUGUGACACUUCAAACUCGUACCGUGAGUAAUAAUGCGCUGUCG	313734714	313734735	+ [Positive strand]	22	73	313734669	313734741	(((((((.{{{{{{{{{{{={{{{{{{={...(((....)))..)->>>>>>>->>>>>>>>>>>>-))))))	-32.2	-44.10959	47.945206	0.009901
4	female	10 dna:chromosome chromosome:Sscrofa10.2:10:1:79102373:1 REF	UCGUGGUCACUGUCGCUCUCC	NA	9.0	NO		GGGGCGAUCUGGACCUGAGCAGAGGUCACUGUCGGCUCGUGGUCACUGUCGCUCU	73697147	73697167	+ [Positive strand]	21	55	73697111	73697165	((((((((...(((((((((.((.(....).)).))>>>->>>>--->>>>>>>>	-25.8	-46.909092	63.636364	0.019802
4	female	6 dna:chromosome chromosome:Sscrofa10.2:6:1:157765593:1 REF	UCGUGUCUUGUGUUGCAGCCGGA	ssc-miR-187	29.0	NO		GGCUACAACACGGGACUCGGGCGCUGCUCUGACCCCUCGUGUCUUGUGUUGCAGCC	112191806	112191828	- [Negative strand]	23	56	112191808	112191863	((((.(((((((((((.((((.((......).).))->>->>>>>>>>>>>->>>>	-27.0	-48.214287	64.28571	0.009901
4	female	9 dna:chromosome chromosome:Sscrofa10.2:9:1:153670197:1 REF	UCUACAGUGCACGUGUCUCCAGU	ssc-miR-139-5p	4203.0	NO		AUUCUACAGUGCACGUGUCUCCAGUGUGGCUCGGAGGCUGGAGACGCGGCCCUGUUGGAGU	7935674	7935696	- [Negative strand]	23	61	7935637	7935697	((<<<<<<<-<<-<<<<<<<<<<<<.(.......).)))))))))))))).))).))))))	-32.6	-53.44262	60.65574	0.009901
4	female	7 dna:chromosome chromosome:Sscrofa10.2:7:1:134764511:1 REF	UCUAGCAUCGAGCACCCGCCU	ssc-miR-9841-3p	11.0	NO		CAGGAAGUGGGUGGGUGCUCGAUGCUAGAUGGGCACAGACAAUGGUAAUAAAUAACAUCUAGCAUCGAGCACCCGCCUACUAACUG	4037112	4037132	- [Negative strand]	21	86	4037103	4037188	(((..((((((((((((((((((((((((((.((.((.....)))).........))>>>>>>>>>>>>>>>>>>>>>)))..)))	-55.6	-64.65116	50.0	0.009901
4	female	6 dna:chromosome chromosome:Sscrofa10.2:6:1:157765593:1 REF	UCUCCCAACCCUUGUACCAGUG	ssc-miR-150	897.0	NO		GGCCCUAUCUCCCAACCCUUGUACCAGUGCGUGCCUCAGUCCCUGGUACAGGAAUGGGGGGCAGGGACC	50309924	50309945	- [Negative strand]	22	69	50309883	50309951	((((((.-<<<<<<--<<<-<<<<<<<-<(........))..))))))))))..))))))..)))).))	-35.7	-51.739132	63.76812	0.019802
4	female	JH118494.1 dna:scaffold scaffold:Sscrofa10.2:JH118494.1:1:119496:1 REF	UCUGAGAUGUGACCUGGGCAUC	NA	16.0	NO		GGUGCCUGGGUCCCCUCCCCAGAGGUUCAAAUUUAAUUGCUCUGAGAUGUGACCUGGGCAUC	36736	36757	- [Negative strand]	22	62	36735	36796	((((((..((((.(.((..(((((...(((......))))>>>>->>->->>>>-->>>>>>	-28.2	-45.48387	54.83871	0.009901
4	female	5 dna:chromosome chromosome:Sscrofa10.2:5:1:111506441:1 REF	UCUGAGAUGUGACCUGGGCAUC	NA	16.0	NO		GUGCCUGGGUCCCCUCCCCAGAGGUUCAAAUUUAAUUGCUCUGAGAUGUGACCUGGGCAU	30185308	30185329	- [Negative strand]	22	60	30185308	30185367	(((((..((((.(.((..(((((...(((......))))>>>>->>->->>>>-->>>>>	-24.3	-40.5	53.333336	0.019802
4	female	6 dna:chromosome chromosome:Sscrofa10.2:6:1:157765593:1 REF	UCUGGCUGUGGUGUAGACCGU	NA	9.0	NO		CAGCUGACCGUCUACAUCACAGACAUAGCUCUGAUCCCGAGUUGCUCUGGCUGUGGUGUAGACCGUCAGCUG	4245082	4245102	- [Negative strand]	21	72	4245075	4245146	((((((((.(((((((((((((.((((((((.......)))))).-->>->>>>>>>>>>>>>->>))))))	-41.3	-57.361107	55.555557	0.009901
4	female	8 dna:chromosome chromosome:Sscrofa10.2:8:1:148491826:1 REF	UCUGUGAACUAGAAACCUCUGG	ssc-miR-9843-3p	156.0	NO		GCUUUCCAGAGGUUUCCAGCUUAUAGGAUAUUCAUAUGGUAGUUCUGUGAACUAGAAACCUCUGGAAAGU	122371914	122371935	- [Negative strand]	22	70	122371908	122371977	((((((((((((((((.((.(((((((((..((....))..))>>>>>>>->>->>>>>>>>>>>)))))	-35.9	-51.285713	40.0	0.009901
4	female	7 dna:chromosome chromosome:Sscrofa10.2:7:1:134764511:1 REF	UCUUGGAGUAGGUCAUUGGGU	ssc-miR-432-5p	458.0	ACUGGAUGGCUCCUCCAUGGCU(11) CUGGAUGGCUCCUCCAUGGCU(8)	ssc-miR-432-3p	CCUCCAGGUCUUGGAGUAGGUCAUUGGGUGGAUCCUUUAUUUCCCUAUGUGGGCCACUGGAUGGCUCCUCCAUGGCUUGGAGG	132079009	132079029	+ [Positive strand]	21	83	132079001	132079083	((((((((<<-<<<<<--<<<<<<<-<<<((.(((..(((......))).)))))}}}=}}}}}}}=}}}}}=}}}}))))))	-45.1	-54.337345	55.421684	0.009901
4	female	GL894231.1 dna:scaffold scaffold:Sscrofa10.2:GL894231.1:1:33892:1 REF	UCUUGUUAAAAGGCAGAUUCU	NA(bta-miR-544a)	26.0	NO		GGGAUCUUGUUAAAAGGCAGAUUCUGAUUCAGGGACCAAGAUUCUGCAUUUUUAGCAAGUUCCC	24260	24280	- [Negative strand]	21	64	24220	24283	((((-<<<<<<<<<<<<<<<<-<<<..((....))...))).))))).))))))))))).))))	-27.2	-42.5	42.1875	0.009901
4	female	2 dna:chromosome chromosome:Sscrofa10.2:2:1:162569375:1 REF	UCUUUGGUUAUCUAGCUGUAUGA	ssc-miR-9-1	165305.0	NO		AGUUGUUAUCUUUGGUUAUCUAGCUGUAUGAGUGUAUUGGUCUUCAUAAAGCUAGAUAACCGAAAGUAAAAACU	98744621	98744643	- [Negative strand]	23	74	98744577	98744650	((((.(((--<<<<<<<<<<<<<<<-<<<<<(..(....)..)))))).)))))))))))))))..))).))))	-30.6	-41.351353	32.43243	0.009901
4	female	4 dna:chromosome chromosome:Sscrofa10.2:4:1:143465943:1 REF	UCUUUGGUUAUCUAGCUGUAUGA	ssc-miR-9-1	165305.0	NO		UUUGGUUAUCUAGCUGUAUGAGUGGUGUGGAGUCUUCAUAAAGCUAGAUAACCGAA	102543261	102543283	- [Negative strand]	23	56	102543225	102543280	<<<<<<<<<<<<<<<-<<<<<(.((.......)))))))).)))))))))))))))	-25.5	-45.535713	39.285713	0.009901
4	female	7 dna:chromosome chromosome:Sscrofa10.2:7:1:134764511:1 REF	UCUUUGGUUAUCUAGCUGUAUGA	ssc-miR-9-1	165305.0	NO		UUUGGUUAUCUAGCUGUAUGAGUGCCACAGAGCCGUCAUAAAGCUAGAUAACCGAA	59924203	59924225	+ [Positive strand]	23	56	59924205	59924260	<<<<<<<<<<<<<<<-<<<<<..((......))..))))).)))))))))))))))	-27.6	-49.285717	42.857143	0.009901
4	female	6 dna:chromosome chromosome:Sscrofa10.2:6:1:157765593:1 REF	UGACCUCUGGUCUCCCGCCCUG	ssc-miR-6782-3p	6.0	NO		GACCUCUGGUCUCCCGCCCUGCUGCCUUCGGGUGUCAGUCAGGGGGGGGGGCCUGGGUC	956806	956827	+ [Positive strand]	22	59	956807	956865	<<<<<--<<<<<<<<-<<<<<(((((....))...))).))))).)))))))).)))))	-38.0	-64.406784	72.881355	0.019802
4	female	15 dna:chromosome chromosome:Sscrofa10.2:15:1:157681621:1 REF	UGACGGGAACUCCUUACCAUUC	NA	9.0	NO		CUGAGCCAUGACGGGAACUCCUUACCAUUCAGAUUUUAGAAAAUGACUAGGUUGGGAGUUCCUGUUGUGGCUCAG	85376722	85376743	+ [Positive strand]	22	75	85376714	85376788	((((((((--<<<<<<<<<<<<-<<<--<<(............)))...))).))))))))))))..))))))))	-29.1	-38.800003	46.666668	0.019802
4	female	14 dna:chromosome chromosome:Sscrofa10.2:14:1:153851969:1 REF	UGAGAACUGAAUUCCAUAGGCUGU	ssc-miR-146b	1087.0	NO		AGAACUGAAUUCCAUAGGCUGUGAGCUCUAGCAAAUGCCCUAGGAACUCAGUUCU	123301772	123301795	+ [Positive strand]	24	55	123301774	123301828	<<<<<<<<-<<<<-<<<<--<<..((....))..))..)))))))).))))))))	-22.2	-40.363636	45.454548	0.009901
4	female	16 dna:chromosome chromosome:Sscrofa10.2:16:1:86898991:1 REF	UGAGAACUGAAUUCCAUGGGUU	ssc-miR-146a-5p	1013.0	NO		CUCAGCUUUGAGAACUGAAUUCCAUGGGUUGUGUCAUUGUCAGACCUGUGAAGUUUAGUUCUUCAGCUGGG	68394566	68394587	- [Negative strand]	22	71	68394524	68394594	(((((((.-<<<<<<<<<<<<-<<<<<<<<.((.......)))))))))).)))))))))))).)))))))	-31.3	-44.084507	45.070423	0.009901
4	female	16 dna:chromosome chromosome:Sscrofa10.2:16:1:86898991:1 REF	UGAGAACUGAAUUCCAUGGGUU	ssc-miR-146a-5p	1013.0	NO		CUCAGCUUUGAGAACUGAAUUCCAUGGGUUGUGUCAUUGUCAGACCUGUGAAGUUUAGUUCUUCAGCUGGG	68488139	68488160	+ [Positive strand]	22	71	68488131	68488201	(((((((.-<<<<<<<<<<<<-<<<<<<<<.((.......)))))))))).)))))))))))).)))))))	-31.3	-44.084507	45.070423	0.009901
4	female	6 dna:chromosome chromosome:Sscrofa10.2:6:1:157765593:1 REF	UGAGACCUCUGGGUUCUGAGCU	ssc-miR-769-5p	1134.0	NO		CUCUGACCUGAGACCUCUGGGUUCUGAGCUGUGAUGUUGCUUCCAAGCUGGGAUCUCUGGGGUCUUGGUUCAGGG	47579837	47579858	+ [Positive strand]	22	75	47579829	47579903	((((((.(--<<<<<<<-<<<-<<<-<<<<..((.......))..)))).))).))).)))))))..).))))))	-36.5	-48.666668	56.0	0.009901
4	female	6 dna:chromosome chromosome:Sscrofa10.2:6:1:157765593:1 REF	UGAGACCUCUGGGUUCUGAGCU	ssc-miR-769-5p	1134.0	NO		CUCUGACCUGAGACCUCUGGGUUCUGAGCUGUGAUGUUGCUUCCAAGCUGGGAUCUCUGGGGUCUUGGUUCAGGG	47708773	47708794	+ [Positive strand]	22	75	47708765	47708839	((((((.(--<<<<<<<-<<<-<<<-<<<<..((.......))..)))).))).))).)))))))..).))))))	-36.5	-48.666668	56.0	0.009901
4	female	2 dna:chromosome chromosome:Sscrofa10.2:2:1:162569375:1 REF	UGAGAUGAAGCACUGUAGCUC	ssc-miR-143-3p	17893.0	GGUGCAGUGCUGCAUCUCUGG(154) GGUGCAGUGCUGCAUCUCUGGU(82)	ssc-miR-143-5p	CCCAGCCGGAGGUGCAGUGCUGCAUCUCUGGUCAGCUGGGAGUCUGAGAUGAAGCACUGUAGCUCGGGAAGGG	157344786	157344806	+ [Positive strand]	21	73	157344742	157344814	(((..((.(({={{{{{{{{{={{{{{{={{((......)).))->>>>>>->>>>>>>>>->>>.))..)))	-40.0	-54.79452	61.643833	0.009901
4	female	2 dna:chromosome chromosome:Sscrofa10.2:2:1:162569375:1 REF	UGAGAUGAGAGCCCUUGGCCACU	NA	6.0	NO		CACAGGGUCCAGGGCUUCCCAUCCCAGCUUGGCCUAUUUGUUGAGAUGAGAGCCCUUGGCCACUGUG	76694017	76694039	+ [Positive strand]	23	67	76693976	76694042	(((((((((.(((((((..((((.((((...........))>>->>>>->>>>>>>->>>>->>)))	-48.0	-71.64179	58.208954	0.009901
4	female	6 dna:chromosome chromosome:Sscrofa10.2:6:1:157765593:1 REF	UGAGGUAGGAGGUUGUAUAGUU	ssc-let-7e	3432.0	CUAUACGGCCUCCUAGCUUUC(11)	ssc-let-7e-3p*(NA)	GGGCUGAGGUAGGAGGUUGUAUAGUUGAGGAGGACACCCACGGAGAUCACUAUACGGCCUCCUAGCUUUCCCC	51858385	51858406	+ [Positive strand]	22	73	51858381	51858453	(((.-<<<-<<<<<<<<<<<<<<<<-((.(.((....)).).....)))}}}}}}}}}}}}}}}=}}}==)))	-35.0	-47.945206	56.164383	0.009901
4	female	X dna:chromosome chromosome:Sscrofa10.2:X:1:144288218:1 REF	UGAGGUAGUAAGUUGUAUUGUU	ssc-miR-98	4687.0	NO		CCGGGGUGAGGUAGUAAGUUGUAUUGUUGUGGGGUAGGGAUUUUAGGCCCCAAUUAGAAGAUAACUAUACAACUUACUACUUUCCCUGG	51800919	51800940	- [Negative strand]	22	89	51800857	51800945	((((((-<<<<<<<<<<<<<<<<<-<<<(((((((...........)))))).........)))).)))))))))))))))))))))))	-42.7	-47.977528	43.820225	0.009901
4	female	3 dna:chromosome chromosome:Sscrofa10.2:3:1:144787322:1 REF	UGAGGUAGUAGAUUGUAUAGUU	ssc-let-7f-5p	37193.0	NO		UCAGAGUGAGGUAGUAGAUUGUAUAGUUGUGGGGUAGUGAUUUUACCCUGUUCAGGAGAUAACUAUACAAUCUAUUGCCUUCCCUGA	44864810	44864831	+ [Positive strand]	22	87	44864804	44864890	((((.(--<<<<<<<<<<<<<<<<<<<<(((((((((.....))))))).........))))))))))))))))))))))..)))))	-43.3	-49.770115	40.229885	0.009901
4	female	X dna:chromosome chromosome:Sscrofa10.2:X:1:144288218:1 REF	UGAGGUAGUAGAUUGUAUAGUU	ssc-let-7f-5p	37193.0	NO		CUGUGGGAUGAGGUAGUAGAUUGUAUAGUUUUAGGGUCAUACCCCAUCUUGGAGAUAACUAUACAGUCUACUGUCUUUCCCACGG	51801782	51801803	- [Negative strand]	22	85	51801726	51801810	((((((((-<<<--<<<<<<<<<<<<<<<<...(((.....))).(((.....)))))))))))))))))))..)))))))))))	-42.5	-50.0	43.52941	0.009901
4	female	3 dna:chromosome chromosome:Sscrofa10.2:3:1:144787322:1 REF	UGAGGUAGUAGGUUGUAUAGUU	ssc-let-7a	51240.0	CUAUACAAUCUACUGUCUUUC(15)	ssc-let-7a-3p*(NA)	UGGGAUGAGGUAGUAGGUUGUAUAGUUUUAGGGUCACACCCACCACUGGGAGAUAACUAUACAAUCUACUGUCUUUCCUA	44864443	44864464	+ [Positive strand]	22	80	44864438	44864517	(((((-<<<--<<<<<<<<<<<<<<<<...(((.....))).((....))....))}}}}}}}}}}}}}}==}}}}})))	-35.6	-44.5	42.5	0.009901
4	female	9 dna:chromosome chromosome:Sscrofa10.2:9:1:153670197:1 REF	UGAGGUAGUAGGUUGUAUAGUU	ssc-let-7a	51240.0	NO		CCCAGGUUGAGGUAGUAGGUUGUAUAGUUUAGAAUUGUAUCAAGGGAGAUAACUGUACAGCCUCCUAGCUUUCCUUGGG	54378110	54378131	- [Negative strand]	22	79	54378059	54378137	((((((.-<<<-<<<-<<<<<<<<<<<<-........((((......)))))))))))))))).))).)))..))))))	-34.0	-43.037975	44.3038	0.009901
4	female	13 dna:chromosome chromosome:Sscrofa10.2:13:1:218635234:1 REF	UGAGGUAGUAGGUUGUAUGGUU	ssc-let-7c	19539.0	CUGUACAACCUUCUAGCUUUC(7)	ssc-let-7c-3p*(NA)	UCCGGGUUGAGGUAGUAGGUUGUAUGGUUUAGAGUUACACCGUGGGAGUUAACUGUACAACCUUCUAGCUUUCCUUGGA	191559351	191559372	+ [Positive strand]	22	79	191559344	191559422	((((((.-<<<-<<<-<<<<<<<<<<<<<..((.(..(.....)..).))))}}}}}}}}}}}=}}}=}}}==))))))	-31.3	-39.620255	45.56962	0.009901
4	female	13 dna:chromosome chromosome:Sscrofa10.2:13:1:218635234:1 REF	UGAGGUAGUAGUUUGUACAGUU	ssc-let-7g-5p	86074.0	ACUGUACAGGCCACUGCCUUGC(7) CUGUACAGGCCACUGCCUUGC(8)	ssc-let-7g-3p*(NA)	UUCCAGGCUGAGGUAGUAGUUUGUACAGUUUGAGGGUCUAUGAUACCACCCGGUACAGGAGAUAACUGUACAGGCCACUGCCUUGCCAGGAA	37599007	37599028	+ [Positive strand]	22	92	37598999	37599090	((((.(((-<<<<<<<<-<<<<<<<<<<<<.....((((.((.((((....))))))..))))))}}}}}}}}}}=}}}}}}}}}}).))))	-43.7	-47.5	50.0	0.009901
4	female	5 dna:chromosome chromosome:Sscrofa10.2:5:1:111506441:1 REF	UGAGGUAGUAGUUUGUGCUGUU	ssc-let-7i-5p	131349.0	CUGCGCAAGCUACUGCCUUGC(43)	ssc-let-7i-3p	GCCCUGGCUGAGGUAGUAGUUUGUGCUGUUGGUCGGGUUGUGACAUUGCCCGCUGUGGAGAUAACUGCGCAAGCUACUGCCUUGCUAGUGC	30021229	30021250	+ [Positive strand]	22	91	30021221	30021311	((.(((((-<<<<<<<<<<<<<<<<<-<<<((.(((((.........)))))))........))}=}}}}}}}}}}}}}}}}}}}))).))	-45.0	-49.45055	56.04396	0.009901
4	female	X dna:chromosome chromosome:Sscrofa10.2:X:1:144288218:1 REF	UGAGUACCGCCAUGUCUGUUGG	NA(eca-mir-1911)	7.0	NO		GCAUCUGCUGAGUACCGCCAUGUCUGUUGGGAAUCCACAAUCUCCCAACAGGCAUCGUGGUCUCUGCUGAUGC	108710180	108710201	+ [Positive strand]	22	73	108710172	108710244	(((((.((-<<<-<<<<<-<<<<<<<<<<<((..........))))))))))))).)))))))).)).)))))	-42.6	-58.35616	54.79452	0.009901
4	female	7 dna:chromosome chromosome:Sscrofa10.2:7:1:134764511:1 REF	UGAUUGUCCAAACGCAAUUCU	ssc-miR-219a-5p*(NA)	104.0	NO		GCGGCUCUUGAUUGUCCAAACGCAAUUCUCGAGUCUAUAGCUCUGGCCGAGAGUUGAGUCUGGACGUCCCGAGCCGU	29752753	29752773	- [Negative strand]	21	77	29752704	29752780	(((((((.-<<<-<<<<<-<<-<<<<<<<((.(((.........)))))))))))).)).))))))))..)))))))	-39.6	-51.42857	55.84416	0.009901
4	female	12 dna:chromosome chromosome:Sscrofa10.2:12:1:63588571:1 REF	UGCGGGGCUAGGGCUAACAGC	ssc-miR-744	2570.0	NO		GGCAGGGUGCGGGGCUAGGGCUAACAGCAGUCUUACUGAAGGUUUCCUGGAAACCACGCACAUGCU	59358209	59358229	+ [Positive strand]	21	66	59358202	59358267	((((..(<<<<<<-<<<<<<--<<<--<((.....)))...)))))))))...)).))))).))))	-28.0	-42.424244	57.575756	0.009901
4	female	2 dna:chromosome chromosome:Sscrofa10.2:2:1:162569375:1 REF	UGCGUGGCUUCUCUGUGCAGUC	NA	17.0	NO		GCCCCUGCGUGGCUUCUCUGUGCAGUCUUUUCUUCUGGGACCUGCACAGGAAGGCCACGGAGGGGC	88902995	88903016	+ [Positive strand]	22	66	88902990	88903055	(((((<-<<<<<<<<--<<<<<<<<<<((.......)))).))))))))..)))))))).))))))	-48.0	-72.72727	63.636364	0.009901
4	female	JH118729.1 dna:scaffold scaffold:Sscrofa10.2:JH118729.1:1:157689:1 REF	UGCGUGGCUUCUCUGUGCAGUC	NA	17.0	NO		GCCCCUGCGUGGCUUCUCUGUGCAGUCUUUUCUUCUGGGACCUGCACAGGAAGGCCACGGAGGGGC	80988	81009	+ [Positive strand]	22	66	80983	81048	(((((<-<<<<<<<<--<<<<<<<<<<((.......)))).))))))))..)))))))).))))))	-48.0	-72.72727	63.636364	0.009901
4	female	5 dna:chromosome chromosome:Sscrofa10.2:5:1:111506441:1 REF	UGCGUUCAUUCUGUUUGGCCUG	NA	26.0	NO		CAGCUCCUUGCGUUCAUUCUGUUUGGCCUGGUGUUCUUUCAGCAGGCGGGACAGCAUGGUCGCAGUGGGCUG	22636825	22636846	- [Negative strand]	22	72	22636782	22636853	((((((.(<<<<--<<<-<<<<<<-<<<<<.((......)).))))).)))))).)))..))))).))))))	-24.3	-33.749996	58.333332	0.019802
4	female	2 dna:chromosome chromosome:Sscrofa10.2:2:1:162569375:1 REF	UGCUCUGCAGUGCCCCACCUUG	NA	6.0	NO		CCUUGCAGCAAGGUGGGGUGCUCCAGAGGCGCUGCCUCCUUCCUGGGUGCUCUGCAGUGCCCCACCUUGCUGCUUGG	149836708	149836729	+ [Positive strand]	22	77	149836661	149836737	((..((((((((((((((..((.(((((.(((..((........)))>>>>>>>->>-->>>>>>>>>>))))..))	-52.3	-67.92208	66.233765	0.009901
4	female	13 dna:chromosome chromosome:Sscrofa10.2:13:1:218635234:1 REF	UGCUCUUUUUGAGAGGCUUCUGU	NA	50.0	NO		UGCAGGGUGCUCUUUUUGAGAGGCUUCUGUGAUGACAGGCCCAGAGCACUCAAAAAGAUGGCUCCUUGCA	36576624	36576646	+ [Positive strand]	23	70	36576617	36576686	(((((((-<<<<<<<<<<<<--<<<<<<<<....)))).....)))).))))))))))..)).)))))))	-31.0	-44.285713	51.428574	0.049505
4	female	1 dna:chromosome chromosome:Sscrofa10.2:1:1:315321322:1 REF	UGGAAGACUAGUGAUUUUGUUGUU	ssc-miR-7-5p	15324.0	NO		GCCCCAUCUGGAAGACUAGUGAUUUUGUUGUUGUCUCACUGCGCUCAACAACAAGUCCCAGUCUGCCGCAUGGUGC	212651436	212651459	- [Negative strand]	24	76	212651391	212651466	((.((((.<<<-<<<<<-<-<<<<<-<<<<<<(............))))))))))))).))))).))).)))).))	-27.8	-36.57895	52.63158	0.009901
4	female	GL892815.1 dna:scaffold scaffold:Sscrofa10.2:GL892815.1:1:70817:1 REF	UGGAAGACUAGUGAUUUUGUUGUU	ssc-miR-7-5p	15324.0	NO		GCUGUGUGGAAGACUAGUGAUUUUGUUGUUCUGACGUACUAUGACAACAAGUCACAGCUUCCUCACAGC	39693	39716	+ [Positive strand]	24	69	39687	39755	((((((-<<<<<-<<-<<<<<<<-<<<<<<.((......)).)))))))))))))))))))).))))))	-31.9	-46.231884	44.927536	0.009901
4	female	7 dna:chromosome chromosome:Sscrofa10.2:7:1:134764511:1 REF	UGGAAUGUAAGGAAGUGUGUGA	ssc-miR-206	500.0	NO		CGAGGCCACAUGCUUCUUUAUAUCCCCAUACGGAUUACUUGACUAUGGAAUGUAAGGAAGUGUGUGAUCUCG	52426494	52426515	+ [Positive strand]	22	72	52426449	52426520	((((..(((((((((((((((((..(((((.(..........)))>>>->>>>>>>>>>>>>>>>>-.))))	-31.8	-44.166668	44.444447	0.009901
4	female	7 dna:chromosome chromosome:Sscrofa10.2:7:1:134764511:1 REF	UGGACGGAGAACUGAUAAGGGU	ssc-miR-184	231.0	NO		CCCUUAUCACUUUUCCAGCCAGCUUUGUGACUCUAAAUGUUGGACGGAGAACUGAUAAGGG	53883677	53883698	+ [Positive strand]	22	61	53883637	53883697	(((((((((.((((((..(((((((((......)))).))>>>-->>>>>>->>>>>>>>>	-27.3	-44.754097	45.901638	0.009901
4	female	GL894254.2 dna:scaffold scaffold:Sscrofa10.2:GL894254.2:1:238012:1 REF	UGGACGGAGAACUGAUAAGGGU	ssc-miR-184	231.0	NO		CCCUUAUCACUUUUCCAGCCAGCUUUGUGACUCUAAAUGUUGGACGGAGAACUGAUAAGGG	214213	214234	- [Negative strand]	22	61	214213	214273	(((((((((.((((((..(((((((((......)))).))>>>-->>>>>>->>>>>>>>>	-27.3	-44.754097	45.901638	0.009901
4	female	14 dna:chromosome chromosome:Sscrofa10.2:14:1:153851969:1 REF	UGGACGGCUGGAUGGACAGUC	NA	61.0	NO		GGACGGCUGGAUGGACAGUCAGGAGAAGGACGUGAGUGACUGUCUGCUCAGCCGCC	152293999	152294019	+ [Positive strand]	21	56	152294000	152294055	<<-<<<<<<--<<<<<<<<<.........((....)))))))))))..))))))))	-27.66	-49.392857	62.5	0.009901
4	female	14 dna:chromosome chromosome:Sscrofa10.2:14:1:153851969:1 REF	UGGAGAGAAAGGCAGUUCCUGA	ssc-miR-185	4113.0	NO		GAGGGAUUGGAGAGAAAGGCAGUUCCUGAUGGUCCCCUCCCCAGGGGCUGGCUUUCCUCUGGUCCUUC	55086534	55086555	+ [Positive strand]	22	68	55086527	55086594	(((((((--<<<-<<<<<-<<<<<<<<<-.((......)).))))))))).))))))))..)))))))	-41.5	-61.02941	60.294117	0.009901
4	female	1 dna:chromosome chromosome:Sscrofa10.2:1:1:315321322:1 REF	UGGAGUGUGACAAUGGUGUUU	ssc-miR-122-5p	14.0	NO		CAGAGCUGUGGAGUGUGACAAUGGUGUUUGUGUCCAAACUAUCAAACGCCAUUAUCACACUAAAUAGCUACUG	179916386	179916406	- [Negative strand]	21	73	179916341	179916413	((((((((<--<<<<<<<-<<<<<<<<<<(.((....))...))))))))))).)))))))..)))))).)))	-36.4	-49.863018	42.46575	0.009901
4	female	14 dna:chromosome chromosome:Sscrofa10.2:14:1:153851969:1 REF	UGGCACCAGCACUGGCGGU	ssc-miR-9851-3p	21.0	NO		GCCCGGCGCUGGCAGUGUUGGUGGCACUCGUGUGGUGGCAGUGGCACCAGCACUGGCGGUGGCGGUC	138325846	138325864	- [Negative strand]	19	67	138325838	138325904	(.(((.(((((.(((((((((((.((((.((......))))>>->>>>>>>>>>>->>>>).))).)	-43.7	-65.223885	71.64179	0.009901
4	female	16 dna:chromosome chromosome:Sscrofa10.2:16:1:86898991:1 REF	UGGCAGUGUAUUGUUAGCUGGU	NA(bta-mir-449a)	7.0	NO		GGCAGUGUAUUGUUAGCUGGUUGAGUAUAUGAGUAGCAUCAGCUAACAUGCAACUGCU	36468170	36468191	- [Negative strand]	22	58	36468132	36468189	<<<<<<<<<<-<<<<<<<<<<.(..(((....))).))))))))))))))).))))))	-23.9	-41.206898	43.103447	0.009901
4	female	JH118654.1 dna:scaffold scaffold:Sscrofa10.2:JH118654.1:1:258211:1 REF	UGGCAGUGUAUUGUUAGCUGGU	NA(bta-mir-449a)	7.0	NO		GGCAGUGUAUUGUUAGCUGGUUGAGUAUAUGAGUAGCAUCAGCUAACAUGCAACUGCU	238183	238204	- [Negative strand]	22	58	238145	238202	<<<<<<<<<<-<<<<<<<<<<.(..(((....))).))))))))))))))).))))))	-23.9	-41.206898	43.103447	0.019802
4	female	6 dna:chromosome chromosome:Sscrofa10.2:6:1:157765593:1 REF	UGGCGUAGAUCACAGACACAGC	ssc-miR-4331-5p	51.0	NO		GAGCUAUGGCGUAGAUCACAGACACAGCUCAGAUCUGGCAUUGCUGUGGCUGUGGUGUAGGCCAGCAGCUU	60130147	60130168	- [Negative strand]	22	71	60130103	60130173	(((((.<<<<-<<-<<<<<<<-<<<<<<..............)))))).))))))).)).))))..)))))	-35.84	-50.478874	54.929577	0.009901
4	female	2 dna:chromosome chromosome:Sscrofa10.2:2:1:162569375:1 REF	UGGCUCAGUUCAGCAGGAAC	ssc-miR-24-3p	16749.0	GUGCCUACUGAGCUGAAACAC(26)	ssc-miR-24-1-5p	GCCUCCCGUGCCUACUGAGCUGAAACACAGUUGAUUUGUGCAGACUGGCUCAGUUCAGCAGGAACAGGAGUC	65582223	65582242	+ [Positive strand]	20	72	65582178	65582249	(.((((.{{={{{={{{{{{{{{===={((((..........)))>>-->>>>>>>>>->>>->>.)))).)	-29.4	-40.833332	54.166668	0.019802
4	female	1 dna:chromosome chromosome:Sscrofa10.2:1:1:315321322:1 REF	UGGGUCACAGAAGAGGGUCUGG	ssc-miR-2366	162.0	NO		CCUGGCCCCAGGGUCCUCUUGUCUGAGCCCCAGAAAGAGGAGAGAGCGCUGGGUCACAGAAGAGGGUCUGGGGGACAGG	142775307	142775328	- [Negative strand]	22	79	142775298	142775376	((((.((((.((..(((((..((((.(.(((((...(.........).)>>>>->->>>>>>>>>-->>->))).))))	-39.2	-49.620255	64.55696	0.039604
4	female	1 dna:chromosome chromosome:Sscrofa10.2:1:1:315321322:1 REF	UGGGUCACAGAAGAGGGUCUGG	ssc-miR-2366	162.0	NO		CCUGGCCCCAGGGUCCUCUUGUCUGAGCCCCAGAAAGAGGAGAGAGCGCUGGGUCACAGAAGAGGGUCUGGGGGACAGG	142822138	142822159	+ [Positive strand]	22	79	142822089	142822167	((((.((((.((..(((((..((((.(.(((((...(.........).)>>>>->->>>>>>>>>-->>->))).))))	-39.2	-49.620255	64.55696	0.039604
4	female	12 dna:chromosome chromosome:Sscrofa10.2:12:1:63588571:1 REF	UGGGUCUUUGCGGGCGAGAUGA	ssc-miR-193a-5p	21.0	NO		GCUGAGGGCUGGGUCUUUGCGGGCGAGAUGAGGGUGUUGGUUCAACUGGCCUACAAAGUCCCAGUCCUCGGC	45165081	45165102	- [Negative strand]	22	72	45165039	45165110	(((((((((<<<<-<<<<<--<<<-<<-<<<(........)))).)).)))..))))).)))))))))))))	-46.3	-64.30556	61.11111	0.009901
4	female	GL894231.1 dna:scaffold scaffold:Sscrofa10.2:GL894231.1:1:33892:1 REF	UGGUCGACCAGUUGGAAAGU	NA(bta-mir-412)	318.0	NO		GACGGAUGGUCGACCAGUUGGAAAGUAAUUGUUUCGAAUGUACUUCACCUGGUCCACUAGCCGUC	6768	6787	- [Negative strand]	20	65	6728	6792	(((((.<<<<-<<<<<<-<<<--<<<((((......))).))))))).)))))).)))).)))))	-35.5	-54.615383	49.23077	0.009901
4	female	GL896425.1 dna:scaffold scaffold:Sscrofa10.2:GL896425.1:1:2923:1 REF	UGGUGCCUGACGUCUUGGCAGU	ssc-miR-10383	14.0	NO		GCCCACAGCCAGGGCUGCAGGCACUGACAUUCACCCAUGGUAUUGUGGUGCCUGACGUCUUGGCAGUGGGC	1751	1772	- [Negative strand]	22	71	1746	1816	((((((.((((((((..((((((((.(((...(((...)))..))>>>>>>>>>-->>>>>>>>->>))))	-43.8	-61.69014	61.971832	0.009901
4	female	10 dna:chromosome chromosome:Sscrofa10.2:10:1:79102373:1 REF	UGGUGGUUUACAAAGUAAUUC	NA(bta-mir-873)	38.0	NO		AGUGCUGUGGAUUUCUUUGUGAAUCACCAUAUCUAAGCUAAUGUGGUGGUGGUUUACAAAGUAAUUCAUAGUGCU	42052739	42052759	+ [Positive strand]	21	75	42052693	42052767	((..(((((((((.((((((((((((((((......((....)).)>>>>>>>>>>>>>>>->>>>>))))..))	-37.2	-49.600002	37.333332	0.009901
4	female	4 dna:chromosome chromosome:Sscrofa10.2:4:1:143465943:1 REF	UGUAAACAUCCCCGACUGGAAGCU	ssc-miR-30d	18800.0	NO		GUAAACAUCCCCGACUGGAAGCUGUAAGACAUAGCUAAGCUUUCAGUCAGAUGUUUGC	6713525	6713548	+ [Positive strand]	24	58	6713526	6713583	<<<<<<<<<---<<<<<<<<<<<...((......)).))))))))))).)))))))))	-25.5	-43.96552	44.827587	0.009901
4	female	GL895891.2 dna:scaffold scaffold:Sscrofa10.2:GL895891.2:1:182556:1 REF	UGUAAACAUCCCCGACUGGAAGCU	ssc-miR-30d	18800.0	NO		GUAAACAUCCCCGACUGGAAGCUGUAAGACAUAGCUAAGCUUUCAGUCAGAUUUUUGC	160436	160459	- [Negative strand]	24	58	160400	160457	<<<<<-<<<---<<<<<<<<<<<...((......)).))))))))))).))).)))))	-27.5	-47.41379	43.103447	0.009901
4	female	4 dna:chromosome chromosome:Sscrofa10.2:4:1:143465943:1 REF	UGUAAACAUCCUACACUCAGCU	ssc-miR-30b-5p	2826.0	NO		GUAAACAUCCUACACUCAGCUGUAAUACAUGGAUUGGCUGGGAGGUGGAUGUUUAC	6717653	6717674	+ [Positive strand]	22	56	6717654	6717709	<<<<<<<<<<-<<-<<<<<<<(............))))))))..))))))))))))	-32.1	-57.321423	44.642857	0.049505
4	female	GL895891.2 dna:scaffold scaffold:Sscrofa10.2:GL895891.2:1:182556:1 REF	UGUAAACAUCCUACACUCAGCU	ssc-miR-30b-5p	2826.0	NO		GUAAACAUCCUACACUCAGCUGUAAUACAUGGAUUGGCUGGGAGGUGGAUGUUUAC	156310	156331	- [Negative strand]	22	56	156274	156329	<<<<<<<<<<-<<-<<<<<<<(............))))))))..))))))))))))	-23.2	-41.428574	44.642857	0.009901
4	female	6 dna:chromosome chromosome:Sscrofa10.2:6:1:157765593:1 REF	UGUAAACAUCCUACACUCUCAGC	ssc-miR-30c-5p	9081.0	CUGGGAGAGGGUUGUUUACUCC(47)	ssc-miR-30c-1-3p	GUAAACAUCCUACACUCUCAGCUGUGAGCUCGAGGUGGCUGGGAGAGGGUUGUUUAC	157473643	157473665	- [Negative strand]	23	57	157473607	157473663	<<<<<<<-<<<---<<<<<<<<..(.........)..)))))))).))).)))))))	-23.3	-40.87719	52.63158	0.009901
4	female	1 dna:chromosome chromosome:Sscrofa10.2:1:1:315321322:1 REF	UGUAAACAUCCUACACUCUCAGC	ssc-miR-30c-5p	9081.0	NO		GUAAACAUCCUACACUCUCAGCUGUGGAAAGUAAGAAAGCUGGGAGAAGGCUGUUUAC	57721736	57721758	- [Negative strand]	23	58	57721699	57721756	<<<<<<<-<<<---<<<<<<<<(..............))))))))).))).)))))))	-22.84	-39.37931	44.827587	0.009901
4	female	GL895276.2 dna:scaffold scaffold:Sscrofa10.2:GL895276.2:1:267624:1 REF	UGUAAACAUCCUACACUCUCAGC	ssc-miR-30c-5p	9081.0	NO		GUAAACAUCCUACACUCUCAGCUGUGGAAAGUAAGAAAGCUGGGAGAAGGCUGUUUAC	226526	226548	+ [Positive strand]	23	58	226527	226584	<<<<<<<-<<<---<<<<<<<<(..............))))))))).))).)))))))	-22.84	-39.37931	44.827587	0.009901
4	female	1 dna:chromosome chromosome:Sscrofa10.2:1:1:315321322:1 REF	UGUAAACAUCCUCGACUGGAAGCU	ssc-miR-30a-5p	17769.0	NO		GCGGCUGUAAACAUCCUCGACUGGAAGCUGUGAGGCUGAAGACGGGCUUUCAGUCGGAUGUUUGCAGCCGC	57750799	57750822	- [Negative strand]	24	71	57750756	57750826	(((((<<<<<<<<<<<--<<<<<<<<<<<((..........)).)))))))))))))))))))))))))))	-44.4	-62.535213	57.746475	0.009901
4	female	GL895276.2 dna:scaffold scaffold:Sscrofa10.2:GL895276.2:1:267624:1 REF	UGUAAACAUCCUCGACUGGAAGCU	ssc-miR-30a-5p	17769.0	NO		GCGGCUGUAAACAUCCUCGACUGGAAGCUGUGAGGCUGAAGACGGGCUUUCAGUCGGAUGUUUGCAGCCGC	200566	200589	+ [Positive strand]	24	71	200561	200631	(((((<<<<<<<<<<<--<<<<<<<<<<<((..........)).)))))))))))))))))))))))))))	-44.4	-62.535213	57.746475	0.009901
4	female	6 dna:chromosome chromosome:Sscrofa10.2:6:1:157765593:1 REF	UGUAAACAUCCUUGACUGGAAGCU	ssc-miR-30e-5p	8219.0	NO		UGCCACUGUAAACAUCCUUGACUGGAAGCUGUGAGGCGUUCCCAGGAGCUUUCAGUCGGAUGUUUACAGCGGCA	157476703	157476726	- [Negative strand]	24	74	157476658	157476731	((((.(<<<<<<<<<<<--<<<<<<<<<<<.(..((....))..).))))))))))))))))))))))).))))	-44.4	-60.000004	52.7027	0.009901
4	female	2 dna:chromosome chromosome:Sscrofa10.2:2:1:162569375:1 REF	UGUAACAGCAACUCCAUGUGGA	ssc-miR-194a-5p	76.0	NO		CCACCCCCUGUAACAGCAACUCCAUGUGGAAGUGCCCACUAGUUCCAGUGGGGCUGCUGUUAUCUGGGGUGG	6416789	6416810	+ [Positive strand]	22	72	6416781	6416852	(((((((.-<<<<<<<<<-<<<<<<-<<<<(.((.....)).))))))))))).)))))))))..)))))))	-42.0	-58.333332	58.333332	0.009901
4	female	X dna:chromosome chromosome:Sscrofa10.2:X:1:144288218:1 REF	UGUCAGUUUGUCAAAUACCCCA	ssc-miR-223	37.0	NO		GCCACGCUCCGUGUAUUUGACAAGCUGAGUUGGACACUCCAUGUAGUAGAGUGUCAGUUUGUCAAAUACCCCAAGUGCGGC	58752475	58752496	+ [Positive strand]	22	81	58752424	58752504	(((.((((..(.((((((((((((((......(((((((.........)))>>>>>>>>>>>>>>>>>>->--)))).)))	-35.2	-43.45679	50.617283	0.009901
4	female	14 dna:chromosome chromosome:Sscrofa10.2:14:1:153851969:1 REF	UGUCUGCCCGCAUGCCUGCCUCU	NA(hsa-mir-346)	78.0	NO		GGGCGUCUGUCUGCCCGCAUGCCUGCCUCUCUGUGGCUCUGAAGGAGGCAGGGGCUGGGCCUGCAGCUGCCU	94051883	94051905	- [Negative strand]	23	72	94051840	94051911	(((((.(<<<--<<<<<<---<<<<<<<<-((..........)))))))))).)).))))..)))).)))))	-43.9	-60.972225	69.44444	0.019802
4	female	GL895293.1 dna:scaffold scaffold:Sscrofa10.2:GL895293.1:1:97205:1 REF	UGUGACAGAUUGAUAACUGA	ssc-miR-542-3p	655.0	NO		CAGACGUCUCGGGGAUCAUCAUGUCACGAGAGACCACUGUGCACUUGUGACAGAUUGAUAACUGAAAGGUCUG	3396	3415	+ [Positive strand]	20	73	3351	3423	(((((.(.((((..((((...(((((((((.(((....)).).))>>>>>>>--->>>>-->>>>.).)))))	-30.3	-41.506847	49.315067	0.019802
4	female	11 dna:chromosome chromosome:Sscrofa10.2:11:1:87690581:1 REF	UGUGCAAAUCCAUGCAAAACUG	ssc-miR-19b	290.0	NO		CUAUGGUUAGUUUUGCAGGUUUGCAUCCAGCUGUGUGAUAUUCUGCUGUGCAAAUCCAUGCAAAACUGACUGUGG	66610693	66610714	+ [Positive strand]	22	75	66610647	66610721	(((((((((((((((((((((((((..((((.............))>>>>>>>>->>->>>>>>>>>>)))))))	-34.32	-45.76	44.0	0.009901
4	female	X dna:chromosome chromosome:Sscrofa10.2:X:1:144288218:1 REF	UGUGCAAAUCCAUGCAAAACUG	ssc-miR-19b	290.0	NO		UUACAGUUAGUUUUGCAGGUUUGCAUUUCAGCGUAUGUAUGUGUAUAUGGCUGUGCAAAUCCAUGCAAAACUGAUUGUGA	126199658	126199679	- [Negative strand]	22	80	126199650	126199729	(((((((((((((((((((((((((...((((.((((((....))))))))>>>>>>>>->>->>>>>>>>>>)))))))	-37.4	-46.750004	37.5	0.009901
4	female	17 dna:chromosome chromosome:Sscrofa10.2:17:1:69701581:1 REF	UUAAGACUUGCAGUGAUGUUU	ssc-miR-499-5p	569.0	NO		GGCGGCCGUUAAGACUUGCAGUGAUGUUUAACUCCUCUCCACGUGAACAUCACAGCAAGUCUGUGCUGCU	43571160	43571180	+ [Positive strand]	21	70	43571152	43571221	((((((..---<<<<<<<<-<<<<<<<<<(.............)))))))))).))))))))..))))))	-31.52	-45.028572	51.428574	0.009901
4	female	13 dna:chromosome chromosome:Sscrofa10.2:13:1:218635234:1 REF	UUAAUGCUAAUUGUGAUAGGGGU	ssc-miR-155-5p	77.0	NO		AUAUGCUGUUAAUGCUAAUUGUGAUAGGGGUUUUUACCUCCGUCUGACUCCUACAUGUUAGCAUUAACAGGGUAU	199063392	199063414	- [Negative strand]	23	75	199063347	199063421	((((.(((<<<<<<<<<<<-<<<-<<<<<<<(...((....))..))))))))))))))))))))))))).))))	-32.2	-42.933334	38.666664	0.009901
4	female	JH118804.1 dna:scaffold scaffold:Sscrofa10.2:JH118804.1:1:141760:1 REF	UUAAUGCUAAUUGUGAUAGGGGU	ssc-miR-155-5p	77.0	NO		AUAUGCUGUUAAUGCUAAUUGUGAUAGGGGUUUUUACCUCCGUCUGACUCCUACAUGUUAGCAUUAACAGGGUAU	133231	133253	- [Negative strand]	23	75	133186	133260	((((.(((<<<<<<<<<<<-<<<-<<<<<<<(...((....))..))))))))))))))))))))))))).))))	-32.2	-42.933334	38.666664	0.009901
4	female	16 dna:chromosome chromosome:Sscrofa10.2:16:1:86898991:1 REF	UUACAGUUGUUCAACCAGUUACU	ssc-miR-582-5p	21.0	NO		GGUUACAGUUGUUCAACCAGUUACUAAUCUAACUAACUGUAACCGGUUGAACAACUGAACC	41335762	41335784	+ [Positive strand]	23	61	41335760	41335820	((<<-<<<<<<<<<<<<<-<<<<<-.............))))).)))))))))))))))))	-29.74	-48.7541	39.34426	0.009901
4	female	14 dna:chromosome chromosome:Sscrofa10.2:14:1:153851969:1 REF	UUAGGGCCCUGGCUCCAUCUCC	ssc-miR-1296-5p	33.0	NO		CUGGGUUAGGGCCCUGGCUCCAUCUCCUUUAGGAAAACCUUCUGUGGGGAGUGGGGUUUUGACCCUAACCCAG	72055681	72055702	- [Negative strand]	22	73	72055634	72055706	(((((<<<<<<-<--<<<<<<<<--<<(.(((((.....))))).)))..))))))))..).)))))))))))	-21.4	-29.31507	56.164383	0.009901
4	female	2 dna:chromosome chromosome:Sscrofa10.2:2:1:162569375:1 REF	UUAUCCGGGCUUGUGCUGAAGC	NA	10.0	NO		GCUGGGCUCUAGCACCUCCCUGGAGACGAGCAUCCAGCUGUGUAGCCUUAUCCGGGCUUGUGCUGAAGCCCUGC	5906125	5906146	- [Negative strand]	22	74	5906119	5906192	((.(((((.((((((...((((((.((((((.....))).)))....--->>>>>>--->>>>>>->>>)).))	-32.7	-44.18919	62.162163	0.019802
4	female	JH118486.1 dna:scaffold scaffold:Sscrofa10.2:JH118486.1:1:84245:1 REF	UUAUCCGGGCUUGUGCUGAAGC	NA	10.0	NO		GCUGGGCUCUAGCACCUCCCUGGAGACGAGCAUCCAGCUGUGUAGCCUUAUCCGGGCUUGUGCUGAAGCCCUGC	3104	3125	+ [Positive strand]	22	74	3057	3130	((.(((((.((((((...((((((.((((((.....))).)))....--->>>>>>--->>>>>>->>>)).))	-32.7	-44.18919	62.162163	0.039604
4	female	8 dna:chromosome chromosome:Sscrofa10.2:8:1:148491826:1 REF	UUCAACGGGUAUUUAUUGAGC	ssc-miR-95	846.0	NO		AGUGGGCGCUCAAUAAAUGUUUGUUGAAUUGAGAUGCGUUAAAUUCAACGGGUAUUUAUUGAGCACCCACU	4277286	4277306	+ [Positive strand]	21	71	4277243	4277313	((((((.((((((((((((..(((((((((...........))>>>>>>>-->>>>>>>>>>>>.))))))	-37.9	-53.380287	39.43662	0.009901
4	female	13 dna:chromosome chromosome:Sscrofa10.2:13:1:218635234:1 REF	UUCAAGUAACCCAGGAUAGGCU	ssc-miR-26a	1213.0	NO		CAAGUAACCCAGGAUAGGCUGUGCAGGUCCCAAGGGGCCUAUUCUUGGUUACUUG	24885295	24885316	- [Negative strand]	22	55	24885259	24885313	<<<<<<<<<-<<<<<<<<<<.(...(....)..).)))))))))).)))))))))	-27.9	-50.727272	52.727272	0.009901
4	female	GL895994.1 dna:scaffold scaffold:Sscrofa10.2:GL895994.1:1:71876:1 REF	UUCAAGUAAUCCAGGAUAGGCU	ssc-miR-26a	135313.0	NO		GGAUUCAAGUAAUCCAGGAUAGGCUGUUUCCAUCUGUGAGGCCUAUUCUUGAUUACUUGUUUCU	40653	40674	+ [Positive strand]	22	64	40650	40713	(((--<<<<<<<<<-<<<<<<<<<<..............)))))))))).)))))))))..)))	-28.04	-43.8125	40.625	0.009901
4	female	GL892871.2 dna:scaffold scaffold:Sscrofa10.2:GL892871.2:1:56517:1 REF	UUCAAGUAAUUCAGGAUAGGUU	ssc-miR-26b-5p	8798.0	CCUGUUCUCCAUUACUUGGCU(12)	ssc-miR-26b-3p	CCCAGUUCAAGUAAUUCAGGAUAGGUUGUGUGCUGUCCAGCCUGUUCUCCAUUACUUGGCUCGGG	56020	56041	+ [Positive strand]	22	65	56015	56079	(((((<-<<<<<<<<--<<<<<<<<<<(.(......))))}}}}}}}}==}}}}}}}}}}}.)))	-28.5	-43.846153	50.769234	0.009901
4	female	2 dna:chromosome chromosome:Sscrofa10.2:2:1:162569375:1 REF	UUCACAGUGGCUAAGUUCCG	ssc-miR-27a	3025.0	NO		GGGGAGCAGGGCUUAGCUGCUUGUGAGCAGGUCCACAGCAAGUCGUGUUCACAGUGGCUAAGUUCCGCCCCC	65582068	65582087	+ [Positive strand]	20	72	65582021	65582092	((((.((.(((((((((..((.(((((((.(.(........).).))>>>>>>>-->>>>>>>>>->)))))	-40.5	-56.25	61.11111	0.009901
4	female	10 dna:chromosome chromosome:Sscrofa10.2:10:1:79102373:1 REF	UUCACAGUGGCUAAGUUCUGC	ssc-miR-27b-3p	76724.0	AGAGCUUAGCUGAUUGGUGAAC(24)	ssc-miR-27b-5p	AGGUGCAGAGCUUAGCUGAUUGGUGAACAGUGACUGGUUUCCGCUUUGUUCACAGUGGCUAAGUUCUGCACCU	31340888	31340908	- [Negative strand]	21	73	31340883	31340955	(((((({{{{{{{{{{{{===={{{{{{((....(((...)))..)))>>>>>-->>>>>>>>>>>>>>))))	-40.2	-55.068493	49.315067	0.009901
4	female	X dna:chromosome chromosome:Sscrofa10.2:X:1:144288218:1 REF	UUCAUUCGGCUGUCCAGAUGUA	NA(bta-mir-1298)	1233.0	UACAUCUGGGCAACUGAUUGAAC(9) CAUCUGGGCAACUGAUUGAAC(8) CAUCUGGGCAACUGAUUGAACU(36)		GUUAAGAGUUCAUUCGGCUGUCCAGAUGUAUCCAAGUACCCCGAUAUUUGGCAAUAAAUACAUCUGGGCAACUGAUUGAACUUUUCAC	108691617	108691638	+ [Positive strand]	22	88	108691609	108691696	((.(((((<<<<-<<<<-<<<<<<<<<<<<((((((((......)))))))......)))}}}}}}}}}}=}}}}=}}}}}}))).))	-39.8	-45.227272	40.909092	0.009901
4	female	1 dna:chromosome chromosome:Sscrofa10.2:1:1:315321322:1 REF	UUCCCUUUGUCAUCCUAUGCCU	ssc-miR-204	7836.0	NO		UGGACUUCCCUUUGUCAUCCUAUGCCUGAGAAUAUAUGAAGGAGGCUGGGAAGGCAAAGGGACGUUCA	250527073	250527094	- [Negative strand]	22	68	250527031	250527098	(((((-<<<<<<<<<<-<<<<<-<<<<...............))))))))).)))))))))).)))))	-33.16	-48.764706	48.52941	0.009901
4	female	4 dna:chromosome chromosome:Sscrofa10.2:4:1:143465943:1 REF	UUCCUGAGUCGGACUGGGCUGC	ssc-miR-9858-5p	20.0	NO		CGGGGUUCCUGAGUCGGACUGGGCUGCGGAGCGUCUACACGCACCCCAUCCCCCUCCGGAGCGCUG	56174511	56174532	+ [Positive strand]	22	66	56174506	56174571	(((.(<<<<-<<<--<<<-<<<<-<<<(...........)))).)))))))..))).))))).)))	-32.1	-48.63636	71.21212	0.029703
4	female	9 dna:chromosome chromosome:Sscrofa10.2:9:1:153670197:1 REF	UUGAAAGGCUAUUUCUUGGUC	NA(eca-mir-488)	42.0	NO		CCAGAUAAUGGCACUCUCAAACAAGUUUCCAAGUUGUUUGAAAGGCUAUUUCUUGG	130508351	130508371	- [Negative strand]	21	56	130508352	130508407	((((..((((((.((.((((((((.(.....).))))>>>>->>>>>>>>-->>>>	-19.2	-34.285717	39.285713	0.009901
4	female	15 dna:chromosome chromosome:Sscrofa10.2:15:1:157681621:1 REF	UUGCAUAGUCACAAAAGUGAUC	ssc-miR-153	94.0	GUCAUUUUUGUGAUCUGCAGCU(6)	ssc-miR-153-5p*(NA)	CUGCCAGCGUCAUUUUUGUGAUCUGCAGCUAGUAUUCUCACUCCAGUUGCAUAGUCACAAAAGUGAUCAUUGGCAG	134369161	134369182	- [Negative strand]	22	76	134369152	134369227	(((((((.{{{{{{{{{{{{{{={{{{{{{(((......)))..))>>>>>-->>>>>>>>>>>>>>-.)))))))	-34.9	-45.921055	44.736843	0.009901
4	female	X dna:chromosome chromosome:Sscrofa10.2:X:1:144288218:1 REF	UUGCAUAUGUAGGAUGUCCCA	NA(bta-mir-448)	41.0	NO		CGGGGAGGUUGAACAUCCUGCAUAGUGCUGCCAGGAAAUCCCUAUUUUAUACUAAGAGGGGGCUGGCUGGUUGCAUAUGUAGGAUGUCCCAUCUCCCUG	108806730	108806750	+ [Positive strand]	21	99	108806660	108806758	(((((((((.(.((((((((((((.(((.(((((..(..((((.(((......))).))))..)..))))>->>>>>>>>>>>>>>>->->))))))))	-52.2	-52.727276	51.515152	0.009901
4	female	1 dna:chromosome chromosome:Sscrofa10.2:1:1:315321322:1 REF	UUGCCUGGGACUCUGGAACCAU	NA	8.0	NO		GGUUUUCAGCCUCCUGGGCAAGGGAACAGUCUCCUUCCUUGCCUGGGACUCUGGAACC	136319227	136319248	- [Negative strand]	22	58	136319228	136319285	(((((.(((..(((..(((((((((.........))))>>>>>-->>>-->>>>>>>>	-29.9	-51.551723	58.62069	0.009901
4	female	8 dna:chromosome chromosome:Sscrofa10.2:8:1:148491826:1 REF	UUGCGGGGCACGUAGCGUGUGU	NA	8.0	NO		GGCUGUUGCGGGGCACGUAGCGUGUGUGUGUUAGGUACACACGAGCGUGUCCUGCAAUCUCC	4005403	4005424	+ [Positive strand]	22	62	4005398	4005459	((..(<<<<<<<<<<<<<--<<<<<<<(.......)))))))).))))))))))))))..))	-35.8	-57.741936	59.67742	0.009901
4	female	3 dna:chromosome chromosome:Sscrofa10.2:3:1:144787322:1 REF	UUGGCUCUGCGAGGUCGGCUCA	ssc-miR-1842	13.0	NO		GCCUGGGGUUCUGAUGUGGCGGUGGGCAACGUGAGGGCAGCCAGCACCUGUGAGGUUGGUGGUGCUGACGUUGGCUCUGCGAGGUCGGCUCAAGGU	42401526	42401547	- [Negative strand]	22	96	42401521	42401616	((((.(((..(((((.(.((((.((.((((((.((.((.((((((..(...)..)))))).)).)).)))>>>->>>>>>->->>>>>>>>-))))	-45.6	-47.5	64.58333	0.029703
4	female	16 dna:chromosome chromosome:Sscrofa10.2:16:1:86898991:1 REF	UUGGUGUACACUGGAAUAGCU	NA	16.0	NO		GACUUGGACAGCUGUUCCAGUGUACACCAGCUGAAUAUUGGUUCUGGAGUUGGUGUACACUGGAAUAGCUGUCCUGUC	18362938	18362958	+ [Positive strand]	21	78	18362889	18362966	(((..(((((((((((((((((((((((((((((((....))))...))>>>>>>>>>>>>>>>>>>>>>)))).)))	-55.1	-70.64102	48.71795	0.009901
4	female	16 dna:chromosome chromosome:Sscrofa10.2:16:1:86898991:1 REF	UUGUGCUUGAUCUAACCAUGU	ssc-miR-218-5p	8103.0	NO		GCUUUCCUUUGUGCUUGAUCUAACCAUGUGGUGGAACGAUGGAAACGGAACAUGGUUCUGUCAAGCACCGCGGAAAGC	59686638	59686658	+ [Positive strand]	21	78	59686630	59686707	(((((((.--<<<<<<<<<--<<<<<<<<..........((....))..))))))))..)))))))))...)))))))	-35.6	-45.64102	50.0	0.009901
4	female	8 dna:chromosome chromosome:Sscrofa10.2:8:1:148491826:1 REF	UUGUGCUUGAUCUAACCAUGU	ssc-miR-218-5p	8103.0	NO		UUCUGUUGUGCUUGAUCUAACCAUGUGGUUGCCAGGUAUGAGUAAAACAUGGUUCUGUCAAGCACCAUGGAA	15443815	15443835	- [Negative strand]	21	72	15443768	15443839	(((((<-<<<<<<<<<--<<<<<<<<..((((((....)).)))).))))))))..))))))))).))))))	-32.9	-45.694447	43.055553	0.009901
4	female	GL893382.1 dna:scaffold scaffold:Sscrofa10.2:GL893382.1:1:44425:1 REF	UUGUGCUUGAUCUAACCAUGU	ssc-miR-218-5p	8103.0	NO		UUCUGUUGUGCUUGAUCUAACCAUGUGGUUGCCAGGUAUGAGUAAAACAUGGUUCUGUCAAGCACCAUGGAA	26805	26825	- [Negative strand]	21	72	26758	26829	(((((<-<<<<<<<<<--<<<<<<<<..((((((....)).)))).))))))))..))))))))).))))))	-32.9	-45.694447	43.055553	0.009901
4	female	18 dna:chromosome chromosome:Sscrofa10.2:18:1:61220071:1 REF	UUGUGUCAAUAUGCGAUGAUGU	NA(bta-mir-592)	34.0	NO		UUGUGUCAAUAUGCGAUGAUGUGUGUGAUGGCACAGCGUCAUCACGUGGUGACGCAA	22467332	22467353	+ [Positive strand]	22	57	22467332	22467388	<<<<<<<<-<<<<-<<<<<<<<((((....))))).))))))).)))).))))))))	-28.5	-50.0	49.122807	0.009901
4	female	18 dna:chromosome chromosome:Sscrofa10.2:18:1:61220071:1 REF	UUGUGUCAAUAUGCGAUGAUGU	NA(bta-mir-592)	34.0	NO		UUGUGUCAAUAUGCGAUGAUGUGUGUGAUGGCACAGCGUCAUCACGUGGUGACGCAA	22280592	22280613	- [Negative strand]	22	57	22280556	22280612	<<<<<<<<-<<<<-<<<<<<<<((((....))))).))))))).)))).))))))))	-28.5	-50.0	49.122807	0.009901
4	female	5 dna:chromosome chromosome:Sscrofa10.2:5:1:111506441:1 REF	UUUCCUCUCUGCCCCAUAGGGU	NA(hsa-miR-3059)	111.0	NO		CGCCCUUUCCUCUCUGCCCCAUAGGGUGUAGCUCUAACUACCCUCUAGGGAAGAGAAGGUUGGGUG	100312266	100312287	+ [Positive strand]	22	66	100312261	100312326	(((((---<<<<<<<--<<<-<<<<<-((((......)))).)))))))).)))).)))..)))))	-31.5	-47.727272	56.060608	0.009901
4	female	GL894542.2 dna:scaffold scaffold:Sscrofa10.2:GL894542.2:1:13815:1 REF	UUUGCUCUGCUCCUGCCACAUGC	NA	61.0	NO		GUGCAUGUGGUGUGGAAUUAGGACUUUCAGACUCUCCUGUUUUGCUCUGCUCCUGCCACAUGCAU	9144	9166	- [Negative strand]	23	65	9141	9205	((((((((((((.(((..(((..(...(((......))).--->-->>>->>>>>>>>>>>>>))	-25.4	-39.07692	49.23077	0.009901
4	female	13 dna:chromosome chromosome:Sscrofa10.2:13:1:218635234:1 REF	UUUGCUCUGCUCCUGCCACAUGC	NA	61.0	NO		UUGCUCUGCUCCUGCCACAUGCAUGUCAUAAGGAGAGUGUGACAGGCCAGGGCAG	33474519	33474541	+ [Positive strand]	23	55	33474520	33474574	<<<<<<<<--<<<<-<<<<<--...((....))...))))).)))).))))))))	-21.4	-38.90909	56.363636	0.059406
4	female	18 dna:chromosome chromosome:Sscrofa10.2:18:1:61220071:1 REF	UUUGGCAAUGGUAGAACUCACACU	ssc-miR-182	83.0	NO		GCACCGUUUUUGGCAAUGGUAGAACUCACACUGGUGAGAUAAUGGGAUCCGGUGGUUCUAGACUUGCCAACUAUGGUGC	20035222	20035245	+ [Positive strand]	24	79	20035214	20035292	(((((((.-<<<<<<<-<-<<<<<<---<<<<((..............))))))))))))..))))))))..)))))))	-33.04	-41.822784	49.36709	0.009901
4	female	17 dna:chromosome chromosome:Sscrofa10.2:17:1:69701581:1 REF	UUUGGUCCCCUUCAACCAGCUGU	ssc-miR-133a-3p	348.0	AGCUGGUAAAAUGGAACCAAAU(15)	ssc-miR-133a-5p	GCUUUGCUAAAGCUGGUAAAAUGGAACCAAAUCAACUGUUGAAUGGAUUUGGUCCCCUUCAACCAGCUGUAGCUGC	69274674	69274696	- [Negative strand]	23	76	69274667	69274742	((...((((.{{{{{{{=={{={{={{{{{{{(............))>>>>>>->>->>-->>>>>>>->))).))	-29.7	-39.07895	44.736843	0.009901
4	female	6 dna:chromosome chromosome:Sscrofa10.2:6:1:157765593:1 REF	UUUGGUCCCCUUCAACCAGCUGU	ssc-miR-133a-3p	348.0	AGCUGGUAAAAUGGAACCAAAU(15)	ssc-miR-133a-5p	GCUUUGCUAGAGCUGGUAAAAUGGAACCAAAUCGCCUCUUCAAUGGAUUUGGUCCCCUUCAACCAGCUGUAGCUAUGC	99485253	99485275	+ [Positive strand]	23	78	99485206	99485283	((...((((.{{{{{{{=={{={{={{{{{{{(............))>>>>>>->>->>-->>>>>>>->)))...))	-32.7	-41.92308	47.435898	0.009901
4	female	15 dna:chromosome chromosome:Sscrofa10.2:15:1:157681621:1 REF	UUUGUUCGUUCGGCUCGCGUGA	ssc-miR-375	22.0	NO		CCCCCGCCCCGCGACGAGCCCCUCGCACAAACCGGACCUGAGCGUUUUGUUCGUUCGGCUCGCGUGAGGCAGGGG	133957594	133957615	+ [Positive strand]	22	75	133957549	133957623	((((.(((.((((.((((((...((.(((((.((........)).>>>>>->>--->>>>>>>>>>-))).))))	-38.6	-51.466663	70.666664	0.009901
4	female	2 dna:chromosome chromosome:Sscrofa10.2:2:1:162569375:1 REF	UUUGUUGGCUCCUCUGAAGUGA	ssc-miR-7142-3p	64.0	NO		UUCCUUUUUCACUCUCCGAGGGGCCUUCAAGGGCAAGUUCUUGUCACCUUUGUUGGCUCCUCUGAAGUGAGAAGGAA	7444711	7444732	- [Negative strand]	22	77	7444703	7444779	((((((((.((((.((.((((((((..(((((((((....)))...))>>>>-->>>>>>>>->>>>>>>)))))))	-37.1	-48.181816	49.35065	0.009901
4	female	GL895293.1 dna:scaffold scaffold:Sscrofa10.2:GL895293.1:1:97205:1 REF	UUUUGCGAUGUGUUCCUAAU	ssc-miR-450a	1459.0	NO		GUUUUGCGAUGUGUUCCUAAUAUGCAGUAUAAAUAUAUUGGGAGCAUUUUGCAUGC	4200	4219	+ [Positive strand]	20	56	4199	4254	(<--<<<<<-<<<<<<<<<<<(((.........)))))))))))))).))))).))	-21.3	-38.035713	35.714287	0.009901
4	female	GL895293.1 dna:scaffold scaffold:Sscrofa10.2:GL895293.1:1:97205:1 REF	UUUUGCGAUGUGUUCCUAAU	ssc-miR-450a	1459.0	UAUUGGGAACAUUUUGCAU(6)	ssc-miR-450c-3p	ACUAUUUUUGCGAUGUGUUCCUAAUACGUAAUCUAAGUGUAUUGGGAACAUUUUGCAUUCGUAGU	4066	4085	+ [Positive strand]	20	65	4061	4125	(((((---<<<<<-<<<<<<<<<<<(((.........))}}}}}}}}}}}}=}}}}}=..)))))	-26.6	-40.923077	33.846153	0.009901
4	female	7 dna:chromosome chromosome:Sscrofa10.2:7:1:134764511:1 REF	UUUUUUGCUGGAACAUUUCUGG	NA(hsa-miR-9983-3p)	6.0	NO		GCCCAGCUGGAAAUGUUCUAGCCAAAAAAGUUUGCCAAGAACCAUUGUGUCUUUUUUUUUUGCUGGAACAUUUCUGGUUGUGC	39611578	39611599	+ [Positive strand]	22	83	39611523	39611605	((.((((..(((((((((((((.(((((((...(((((......))).))...))>>>>>->>>>>>>>>>>>>-->))).))	-35.8	-43.13253	40.963856	0.009901
5	female	14 dna:chromosome chromosome:Sscrofa10.2:14:1:153851969:1 REF	AAAAGCUGGGUUGAGAGGGCGA	ssc-miR-320	413.0	NO		UCCCCUCCGCCUUCUCUUCCCGGUUCUUCCCGGAGUCGGGAAAAGCUGGGUUGAGAGGGCGAAAAAGGAAGAGGGGA	6954950	6954971	- [Negative strand]	22	77	6954934	6955010	((((((((((((((((..(((((((.((((((....))))>>->>>>>>>-->>>>>>>>>-........)))))))	-49.0	-63.636364	59.740257	0.009901
5	female	X dna:chromosome chromosome:Sscrofa10.2:X:1:144288218:1 REF	AAAAGUGCUUACAGUGCAGGUAG	ssc-miR-106a	168.0	NO		UGUAAAAGUGCUUACAGUGCAGGUAGCUUUUUGAGAUCUACUGCAAUGCAAGCACUUCUUACA	126200229	126200251	- [Negative strand]	23	63	126200191	126200253	(((<<<<<<<<<<-<<-<<<<<-<<<.((.....)).)))))))).)).)))))))).)))))	-22.9	-36.34921	39.68254	0.009901
5	female	12 dna:chromosome chromosome:Sscrofa10.2:12:1:63588571:1 REF	AAACCGUUACCAUUACUGAGU	ssc-miR-451	3214.0	NO		UUGGGGGUGGCGAGCAAACCGUUACCAUUACUGAGUUUAGUAAUGGUAACGGUUCUCUUGCUGCACCCAG	47177127	47177147	+ [Positive strand]	21	70	47177112	47177181	(((((.(..(((((.-<<<<<<<<<<<<<<<<<---.)))))))))))))))))..)))))..).)))))	-44.0	-62.857143	50.0	0.009901
5	female	GL894231.1 dna:scaffold scaffold:Sscrofa10.2:GL894231.1:1:33892:1 REF	AACAUAGAGGAAAUUCCACGU	ssc-miR-376c-3p*(NA)	53.0	NO		AUUUAAAAGGUGGAUAUUCCUUCUAUGUUUAUGUUAUUUGUGGUUAAACAUAGAGGAAAUUCCACGUUUUCAGU	32046	32066	- [Negative strand]	21	74	32038	32111	(((.((((.(((((..(((((.(((((((((.............))>>>>>>>>>>>>-->>>>>->))).)))	-24.32	-32.864864	29.72973	0.009901
5	female	1 dna:chromosome chromosome:Sscrofa10.2:1:1:315321322:1 REF	AACAUUCAACGCUGUCGGUGAGU	ssc-miR-181a	46228.0	AACCACCGACCGUUGACUGUAC(6)	ssc-miR-181a-3p*(NA)	CUCCAAGGAACAUUCAACGCUGUCGGUGAGUUUGGGAUUUGAAAAAACCACCGACCGUUGACUGUACCUUGGGG	299322161	299322183	+ [Positive strand]	23	74	299322153	299322226	((((((((-<<<-<<<<<<--<<<<<<<-<<((...........)}}}}}}}}}}}}}}}}=}}}=})))))))	-36.9	-49.86487	50.0	0.009901
5	female	10 dna:chromosome chromosome:Sscrofa10.2:10:1:79102373:1 REF	AACAUUCAACGCUGUCGGUGAGU	ssc-miR-181a	46228.0	NO		ACAUUCAACGCUGUCGGUGAGUUUGGAAUUCAAAUCAAAACCAUCGACCGUUGAUUGU	26427077	26427099	- [Negative strand]	23	58	26427040	26427097	<<<-<<<<<<--<<<<<<<-<<((.((.......)).))))))))))))))))).)))	-21.0	-36.206894	41.37931	0.009901
[truncated: 4,636 more rows]
