# Supplementary material for: MicroRNA profiling of the pig periaqueductal grey (PAG) region reveals candidates potentially related to sex-dependent differences
Source: Biol Sex Differ. 2020 Dec 11;11:67. doi: 10.1186/s13293-020-00343-2 (PMC7809845; doi:10.1186/s13293-020-00343-2)
Supplement: Supplementary file 2 — Additional file 2. Supplementary File 2. Results of the differential expression analysis between females and males using the DESeq2 algorithm (p value≤0.05).“log2FoldChange” – the binary logarithm of the Fold Change parameter; “NA” in the miRNA name column stands for potentially novel microRNAs identified in this study. [file 13293_2020_343_MOESM2_ESM.xlsx]

## Sheet: DE
miRNA sequence	miRNA name	log2FoldChange	p-value
UUGUGUCAAUAUGCGAUGAUGU	NA(bta-mir-592)	-0.739650602663797	0.00439663462484022
UGAGGUAGUAGGUUGUGUGGUU	ssc-let-7c	0.323945568711618	0.00216098762562618
UGAGGUAGUAGGUUGUGUGGUG	ssc-let-7c	1.0168401521857	0.00218478634653903
UGAGGUAGUAGGUUGUGUGGUUG	ssc-let-7c	0.646008728292136	0.00270608945034493
UGAGGUAGUAGGUUGUGUGGUUA	ssc-let-7c	0.325838816630985	0.00728413118868437
UGAGGUAGUAGGUUGUGUGGUAA	ssc-let-7c	0.415972443753386	0.00744112356340591
UGAGGUAGUAGGUUGUGUGGUAU	ssc-let-7c	0.377708397202269	0.00783867764738726
GAGGUAGUAGGUUGUGUGGUU	ssc-let-7c	3.95097536048025	0.0100952578328559
UGAGGUAGUAGGUUGUGUGGUUAG	ssc-let-7c	1.06797740461323	0.0109509274962979
UGAGGUAGUAGUUCGUGCUGUG	ssc-let-7i-5p	4.39131769995686	0.00515506405737319
UGAGGUAGUAGUUUGUGCUGUUG	ssc-let-7i-5p	0.451471812343842	0.00944633257537432
CAGCAGCAUUGUACAGGGCUAUGA	ssc-miR-103	4.57733269913601	0.000956297299516511
UAAGGCACGCGGUGAAUGCC	ssc-miR-124a	-0.353236249962324	0.000440535662649847
UAAGGCACGCGGUGAAUGA	ssc-miR-124a	-0.533372966835676	0.00171328519983167
UAAGGCACGCGGUGAAUGU	ssc-miR-124a	-0.489449489464541	0.00379155207821394
UAAGGCACGCGGUGAAUGCA	ssc-miR-124a	-0.373500907174654	0.00455324940031938
UUAAGGCACGCGGUGAAUGCC	ssc-miR-124a	-0.296048215319887	0.00562069407817992
UAAGGCACGCGGUGAAUGC	ssc-miR-124a	-0.380414538998885	0.0058904484048064
UAAGGCACGCGGUGAAUGCCAAU	ssc-miR-124a	-0.543201645285837	0.00611655706428603
UAAGGCACGCGGUGAAUGCU	ssc-miR-124a	-0.428004967157977	0.00667209350362898
UUAAGGCACGCGGUGAAUGCU	ssc-miR-124a	-0.449002713493644	0.00743258466383029
UUAAGGCACGCGGUGAAUGC	ssc-miR-124a	-0.375867414330976	0.00927800779970906
UUAAGGCACGCGGUGAAUGU	ssc-miR-124a	-0.469385602286739	0.0105817477615725
UCGUACCGUGAGUAACAAUGCG	ssc-miR-126-3p	-0.558636323282623	0.00117827519473996
UCGUACCGUGAGGAAUAAUGC	ssc-miR-126-3p	-0.747018296058449	0.00651795173034947
CCGUACCGUGAGUAAUAAUGCA	ssc-miR-126-3p	-0.65346453788661	0.00671284902541128
UCGUACCGUGAGUAAUAAUGA	ssc-miR-126-3p	-0.372965211901262	0.00842750974782525
UCGUACCGUGAGUAAUAAUGCU	ssc-miR-126-3p	-0.388201401129754	0.0107764512727244
UCACAGUGAACCGGACUCUUU	ssc-miR-128	-0.642651433689183	0.00713472406346145
AGCUGGUGUUGUGAAUC	ssc-miR-138	-0.427143810169762	0.00280145159302071
ACCACAGGGUAGAACCACGGAAAA	ssc-miR-140-3p	4.45933493392507	0.00149789911673466
ACCACAGGGUAGAACCACGGG	ssc-miR-140-3p	1.17407725505195	0.00420973231152943
CCCAUAAAGUAGAAAGCACUA	ssc-miR-142-5p	0.465772247612397	0.00123362262301824
CCCAUAAAGUAGAAAGCACU	ssc-miR-142-5p	0.365523536103564	0.00303092667948074
UGAGAACUGAAUUCCAUGGGUU	ssc-miR-146a-5p	0.703646384419317	0.00639396742146439
UGAGAACUGAAUUCCAUGGGUG	ssc-miR-146a-5p	2.22130838601663	0.00652574257321548
UCAGUGCACCACAGAACUUUGU	ssc-miR-148a-3p	0.723490226838213	0.0060631750021679
UCAGUGCACUACAGAACUUUGUA	ssc-miR-148a-3p	1.07330787138261	0.00885449630939679
UCUCCCAACCCUUGUACCAGU	ssc-miR-150	-0.363589399668991	0.00260520804981316
AACAUUCAACGCUGUCGGUGCACC	ssc-miR-181a	4.16947717568182	0.00692234281303746
AACAUUCAACGCUGCCGGUGAGA	ssc-miR-181a	0.769989914022747	0.00753799412472312
CAACAUUCAUUGCUGUCGGUGGGA	ssc-miR-181b	2.77781962101819	0.0046603602085723
AACAUUCAUUGCUGUCGGUGGGUG	ssc-miR-181b	1.19164309881464	0.00610430004577223
UGGAGAGAAAGGCAGUUCCUGAGU	ssc-miR-185	4.2285060923125	0.00212145450946032
CAACGGAAUCCCAAAAGCAGCG	ssc-miR-191	0.881733206985002	0.00582201958435997
CAACGGAAUCCCAAAAGCAGCC	ssc-miR-191	0.235191526789956	0.00585161219094446
CAACGGAAUCCCAAAAGCAGCU	ssc-miR-191	0.244632576780276	0.00624607743624426
CAACGGAAUCCCAAAAGCAGC	ssc-miR-191	0.267410438999267	0.0104337306348668
GAAUUGUGGCUGGACAUCUGC	ssc-miR-219b-3p	4.12228234523371	0.00735583678758232
UUCACAGUGGCUAAGCUCUGCA	ssc-miR-27b-3p	0.793919995013856	0.00944728572540179
CACUAGAUUGUGAGCUCCUGGG	ssc-miR-28-3p	1.34353210398059	0.00237067889697425
GUAAACAUCCUCGACUGGAAGCU	ssc-miR-30a-5p	0.294362000522538	0.000354159015267098
UGUAAACAUCCUACACCCAGCU	ssc-miR-30b-5p	4.1920869283252	0.00211528115905999
GUAAACAUCCUUGACUGGAAGCUGU	ssc-miR-30e-5p	-0.739856071266773	0.00093551229402647
AAAAGCUGGGUUGAGAGGGCGAGA	ssc-miR-320	4.89580578199231	0.0000197891353901302
AAAAGCUGGGUUGAGAGGGCGA	ssc-miR-320	0.497038719787609	0.000377651997849403
AAAAGCUGGGUUGAGAGGGCGAAU	ssc-miR-320	0.587968616408984	0.00139524355625836
AAAAGCUGGGUUGAGAGGGCGAU	ssc-miR-320	0.445843261594702	0.00346453613073851
AAAAGCUGGGUUGAGAGGGCGAA	ssc-miR-320	0.427589992172239	0.00366487944356031
AAAAGCUGGGUUGAGAGGGCGUU	ssc-miR-320	1.46585525237158	0.00378164986958056
AAAAGCUGGGUUGAGAGGGCGG	ssc-miR-320	1.88716841248375	0.0065263216363084
UAGGCAGUGUAGUUAGCUGAUU	ssc-miR-34c	2.4553164567215	0.00711449116235254
AGGCAGUGUAGUUAGCUGAUUG	ssc-miR-34c	1.88643706902345	0.00712576810682122
AGGCAGUGUAGUUAGCUGAUUGG	ssc-miR-34c	5.28925453713624	0.00858222237499007
AGGCAGUGUAGUUAGCUGAUUGA	ssc-miR-34c	1.8262710807831	0.00881933142619434
UAAUGCCCCUAAAAAUCCUUAUU	ssc-miR-365-3p	-0.681272512041748	0.0086436887326498
UUUGUUCGUUCGGCUCGCGUGA	ssc-miR-375	2.21624444421414	0.00087784783004797
UUUGUUCGUUCGGCUCGCGUGU	ssc-miR-375	4.95496164676752	0.00574780377328517
UAUACAAGGACAAGCUCUCC	ssc-miR-381-3p	-0.541711084905327	0.0101117113606688
UAUACAAGGACGAGCUCUCUGC	ssc-miR-381-3p	-0.479490958484221	0.0109952223466983
GUGACAUCACAUAUACGGCGGA	ssc-miR-489	1.06475983725018	0.00617914857864033
AGUGACAUCACAUAUACGGCGGC	ssc-miR-489	1.16895950979775	0.00676896433893699
CAACCUGGAGGACUCCAUGCUGU	ssc-miR-490-3p	-0.440227427673363	0.0107105361385084
CAUGCCUUGAGUGUAGGAC	ssc-miR-532-5p	4.30738626937378	0.00176640651907556
CAUGCCUUGAGUGUAGGACCGUGU	ssc-miR-532-5p	4.08816076908597	0.00774060802949744
CAUGCCUUGAGUGUAGGACCGUG	ssc-miR-532-5p	0.709053859511909	0.00800683774174595
CCGUCCUAAGGUUGUUGAGC	ssc-miR-676-3p	4.13746481216099	0.00747170864857513
AAGGAGCUUACAAUCUAGCUGGG	ssc-miR-708-5p	-0.306666569135835	0.00544687144629328
AAGGAGCUUACAAUCUAGCUGA	ssc-miR-708-5p	-0.440341637448498	0.00761932865661041
AUUGUUCUCCAACCUGGCUCUC	ssc-miR-7857-3p	-0.730530292985407	0.0093632667995945
AUUGUUCUCCAACCUGGCUCU	ssc-miR-7857-3p	-0.63934313880244	0.0100388110323385
UAUUGCACUCGUCCCGGCCUAU	ssc-miR-92a	4.43450858822305	0.00467702716933932
UAUUGCACUCGUCCCGGCU	ssc-miR-92b-3p	4.61742506764213	0.000245238678298459
UAUUGCACUCGUCCUGGCCUCC	ssc-miR-92b-3p	4.51570476429671	0.000355780061623126
UAUUGCACUCGUCCCGGCCUCAAU	ssc-miR-92b-3p	4.86091197427434	0.000729432507088441
UAUUGCACUCGUCCCGGCCUCCAA	ssc-miR-92b-3p	1.29313685855211	0.00175613480537943
UAUUGCACUCGUCCCGGCCUCCAAU	ssc-miR-92b-3p	1.36357631145319	0.00217150745150774
UAUUGCACUCGUCCCGGCCUCCUAU	ssc-miR-92b-3p	2.87114038393089	0.00312286105108152
UAUUGCACUCGUCCCGGCCUCCAG	ssc-miR-92b-3p	2.89009845655656	0.00336676446244931
UAUUGCACUCGUCCCGGCCUCCAC	ssc-miR-92b-3p	1.539045435217	0.00379979474606648
UAUUGCACUCGUCCCGGCCUCAA	ssc-miR-92b-3p	1.58696104231578	0.00470081946241949
UAUUGCACUCGUCCCGGCCUU	ssc-miR-92b-3p	0.588640851647433	0.00493405539962339
UAUUGCACUCGUCCCGGCCUCCA	ssc-miR-92b-3p	0.716332093847831	0.00623517338355651
UAUUGCACUCGUCCCGGCCUCCAU	ssc-miR-92b-3p	0.952409853359272	0.00695871194888629
UAUUGCACUCGUCCCGGCCU	ssc-miR-92b-3p	0.667953918468889	0.00833055505655812
UAUUGCACUCGUCCCGGCCUCCUUU	ssc-miR-92b-3p	0.866772644621632	0.0083657609031334
UAUUGCACUCGUCCCGGCCUCCC	ssc-miR-92b-3p	0.641071751512187	0.00886330940526027
UAUUGCACUCGUCCCGGCCUCU	ssc-miR-92b-3p	0.530696519064279	0.0093121333411569
UAUUGCACUCGUCCCGGCCUCCAGU	ssc-miR-92b-3p	3.1368868524651	0.0103767728439861
AACCCGUAGAUCCGAUCUUGUG	ssc-miR-99a-5p	0.305916247798252	0.000786103093704416
AAACCCGUAGAUCCGAUCUUGUG	ssc-miR-99a-5p	0.415534884396329	0.00108498260519517
AAACCCGUAGAUCCGAUCUUG	ssc-miR-99a-5p	0.524887502792987	0.00168183730836162
AACCCGUAGAUCCUAUCUUGUG	ssc-miR-99a-5p	4.37245964984423	0.00198202807273019
AACCCGUAGAUCCGAUCUG	ssc-miR-99a-5p	2.45806585597416	0.002719713215339
AACCCGUAGAUCUGAUCUUGG	ssc-miR-99a-5p	4.5665287520892	0.00402465884915384
AACCCGUAGAUCCGAUCUUGUGG	ssc-miR-99a-5p	0.834729866127969	0.00482040114964015
AACCCGUGGAUCCGAUCUUGUGA	ssc-miR-99a-5p	0.376354279918924	0.00524679641790943
AACCCGUAGAUCCGAUCUU	ssc-miR-99a-5p	0.338443818532674	0.00548242261532428
AACCCGUAGAUCCGGUCUUGUGAA	ssc-miR-99a-5p	4.30396000692743	0.0059016765490382
AACCCGUAGAUCCGAUCUUGUA	ssc-miR-99a-5p	0.254913257448676	0.00753226824301142
AACCCGUAGAUCCGAUCUAGUGA	ssc-miR-99a-5p	0.531238371600302	0.00793329258228493
AACCCGUAGAUCCGAUCGU	ssc-miR-99a-5p	4.10144569783796	0.00814820198760908
CACCCGUAGAACCGACCUUACG	ssc-miR-99b	2.29137001775458	0.00362222906504452
