# Supplementary material for: MicroRNA profiling of the pig periaqueductal grey (PAG) region reveals candidates potentially related to sex-dependent differences
Source: Biol Sex Differ. 2020 Dec 11;11:67. doi: 10.1186/s13293-020-00343-2 (PMC7809845; doi:10.1186/s13293-020-00343-2)
Supplement: Supplementary file 3 — Additional file 3. Supplementary File 3. List of KEGG pathways enriched by the detected differentially expressed in females microRNAs (p value≤0.05). [file 13293_2020_343_MOESM3_ESM.xlsx]

## Sheet: 1
KEGG pathway	p-value	Number of genes	Number of miRNAs	Engaged miRNAs
Viral carcinogenesis	4.41240021639e-15	154	30	miR-138-5p	miR-99b-5p	miR-124-3p	miR-148a-3p	miR-30a-5p	miR-99a-5p	let-7b-5p	let-7i-5p	miR-30b-5p	miR-30e-5p	miR-103a-3p	miR-140-3p	miR-146a-5p	miR-27b-3p	miR-365a-3p	miR-181a-5p	miR-532-5p	miR-185-5p	miR-126-3p	miR-142-5p	miR-181b-5p	miR-708-5p	miR-34c-5p	miR-28-3p	miR-92b-3p	miR-191-5p	miR-592	miR-150-5p	miR-490-3p	miR-676-3p
Proteoglycans in cancer	4.41240021639e-15	149	30	let-7b-5p	miR-126-3p	miR-30a-5p	miR-30b-5p	miR-30e-5p	miR-99a-5p	miR-103a-3p	miR-124-3p	miR-138-5p	miR-146a-5p	miR-34c-5p	miR-92b-3p	miR-148a-3p	miR-27b-3p	miR-181a-5p	let-7i-5p	miR-140-3p	miR-185-5p	miR-150-5p	miR-142-5p	miR-365a-3p	miR-181b-5p	miR-28-3p	miR-708-5p	miR-676-3p	miR-191-5p	miR-532-5p	miR-592	miR-490-3p	miR-99b-5p
Renal cell carcinoma	7.05832628592e-10	59	29	let-7i-5p	miR-181b-5p	let-7b-5p	miR-103a-3p	miR-27b-3p	miR-92b-3p	miR-124-3p	miR-126-3p	miR-142-5p	miR-148a-3p	miR-181a-5p	miR-30a-5p	miR-30e-5p	miR-185-5p	miR-365a-3p	miR-30b-5p	miR-99a-5p	miR-28-3p	miR-191-5p	miR-676-3p	miR-138-5p	miR-146a-5p	miR-150-5p	miR-532-5p	miR-99b-5p	miR-140-3p	miR-490-3p	miR-708-5p	miR-34c-5p	miR-34c-5p
Cell cycle	1.01866042168e-08	97	30	miR-185-5p	let-7b-5p	let-7i-5p	miR-27b-3p	miR-148a-3p	miR-30a-5p	miR-30b-5p	miR-30e-5p	miR-181a-5p	miR-181b-5p	miR-532-5p	miR-124-3p	miR-708-5p	miR-92b-3p	miR-138-5p	miR-150-5p	miR-103a-3p	miR-99b-5p	miR-34c-5p	miR-676-3p	miR-140-3p	miR-146a-5p	miR-365a-3p	miR-99a-5p	miR-592	miR-28-3p	miR-142-5p	miR-490-3p	miR-126-3p	miR-191-5p
Protein processing in endoplasmic reticulum	1.94071324588e-08	127	30	let-7b-5p	let-7i-5p	miR-140-3p	miR-92b-3p	miR-181a-5p	miR-27b-3p	miR-28-3p	miR-30a-5p	miR-30b-5p	miR-30e-5p	miR-103a-3p	miR-148a-3p	miR-150-5p	miR-142-5p	miR-146a-5p	miR-99a-5p	miR-124-3p	miR-181b-5p	miR-138-5p	miR-185-5p	miR-676-3p	miR-365a-3p	miR-708-5p	miR-34c-5p	miR-490-3p	miR-191-5p	miR-532-5p	miR-99b-5p	miR-126-3p	miR-592
Chronic myeloid leukemia	3.56606064532e-08	62	29	miR-103a-3p	miR-126-3p	miR-181a-5p	miR-27b-3p	miR-99a-5p	let-7b-5p	let-7i-5p	miR-124-3p	miR-142-5p	miR-148a-3p	miR-181b-5p	miR-30a-5p	miR-30e-5p	miR-92b-3p	miR-140-3p	miR-34c-5p	miR-191-5p	miR-708-5p	miR-146a-5p	miR-28-3p	miR-365a-3p	miR-676-3p	miR-138-5p	miR-30b-5p	miR-185-5p	miR-592	miR-532-5p	miR-150-5p	miR-490-3p
Fatty acid metabolism	6.23930254936e-08	34	19	miR-124-3p	miR-142-5p	miR-27b-3p	miR-30a-5p	miR-30b-5p	miR-30e-5p	miR-181a-5p	miR-191-5p	let-7b-5p	let-7i-5p	miR-103a-3p	miR-148a-3p	miR-34c-5p	miR-365a-3p	miR-181b-5p	miR-185-5p	miR-92b-3p	miR-140-3p	miR-138-5p
Glioma	7.41083196646e-07	51	29	miR-676-3p	miR-103a-3p	miR-124-3p	let-7b-5p	let-7i-5p	miR-142-5p	miR-148a-3p	miR-191-5p	miR-27b-3p	miR-30a-5p	miR-30b-5p	miR-30e-5p	miR-34c-5p	miR-92b-3p	miR-99a-5p	miR-126-3p	miR-181a-5p	miR-592	miR-138-5p	miR-140-3p	miR-185-5p	miR-365a-3p	miR-532-5p	miR-181b-5p	miR-490-3p	miR-99b-5p	miR-146a-5p	miR-28-3p	miR-708-5p
Hepatitis B	1.1286092801e-06	102	29	let-7b-5p	miR-124-3p	let-7i-5p	miR-185-5p	miR-92b-3p	miR-103a-3p	miR-126-3p	miR-30a-5p	miR-365a-3p	miR-142-5p	miR-148a-3p	miR-150-5p	miR-181a-5p	miR-181b-5p	miR-191-5p	miR-27b-3p	miR-146a-5p	miR-532-5p	miR-138-5p	miR-99a-5p	miR-34c-5p	miR-490-3p	miR-140-3p	miR-30b-5p	miR-30e-5p	miR-28-3p	miR-592	miR-676-3p	miR-708-5p
Pancreatic cancer	3.47129887809e-06	53	30	let-7b-5p	let-7i-5p	miR-103a-3p	miR-124-3p	miR-126-3p	miR-185-5p	miR-30b-5p	miR-30e-5p	miR-34c-5p	miR-148a-3p	miR-181a-5p	miR-181b-5p	miR-532-5p	miR-142-5p	miR-92b-3p	miR-146a-5p	miR-28-3p	miR-30a-5p	miR-27b-3p	miR-708-5p	miR-138-5p	miR-150-5p	miR-191-5p	miR-99b-5p	miR-490-3p	miR-365a-3p	miR-676-3p	miR-140-3p	miR-592	miR-99a-5p
Estrogen signaling pathway	4.50443665367e-06	73	30	miR-103a-3p	miR-148a-3p	miR-181a-5p	miR-27b-3p	miR-28-3p	miR-30a-5p	miR-30b-5p	miR-30e-5p	miR-532-5p	let-7b-5p	let-7i-5p	miR-181b-5p	miR-124-3p	miR-676-3p	miR-126-3p	miR-142-5p	miR-92b-3p	miR-138-5p	miR-185-5p	miR-365a-3p	miR-99a-5p	miR-592	miR-490-3p	miR-99b-5p	miR-140-3p	miR-146a-5p	miR-34c-5p	miR-191-5p	miR-708-5p	miR-150-5p
Hippo signaling pathway	7.8053557569e-06	104	29	miR-30a-5p	miR-365a-3p	miR-92b-3p	miR-138-5p	miR-150-5p	miR-124-3p	miR-126-3p	let-7b-5p	let-7i-5p	miR-181a-5p	miR-181b-5p	miR-676-3p	miR-27b-3p	miR-103a-3p	miR-148a-3p	miR-140-3p	miR-34c-5p	miR-185-5p	miR-30b-5p	miR-30e-5p	miR-142-5p	miR-532-5p	miR-99a-5p	miR-708-5p	miR-490-3p	miR-191-5p	miR-146a-5p	miR-28-3p	miR-592
FoxO signaling pathway	7.8053557569e-06	101	30	miR-103a-3p	let-7b-5p	let-7i-5p	miR-124-3p	miR-28-3p	miR-148a-3p	miR-99b-5p	miR-181a-5p	miR-181b-5p	miR-490-3p	miR-27b-3p	miR-30a-5p	miR-138-5p	miR-92b-3p	miR-126-3p	miR-140-3p	miR-30b-5p	miR-30e-5p	miR-365a-3p	miR-532-5p	miR-708-5p	miR-676-3p	miR-592	miR-142-5p	miR-146a-5p	miR-185-5p	miR-150-5p	miR-99a-5p	miR-191-5p	miR-34c-5p
Ubiquitin mediated proteolysis	1.04329813634e-05	105	29	let-7b-5p	let-7i-5p	miR-181b-5p	miR-30a-5p	miR-30b-5p	miR-30e-5p	miR-103a-3p	miR-142-5p	miR-181a-5p	miR-185-5p	miR-27b-3p	miR-124-3p	miR-532-5p	miR-140-3p	miR-146a-5p	miR-99a-5p	miR-126-3p	miR-148a-3p	miR-92b-3p	miR-191-5p	miR-365a-3p	miR-34c-5p	miR-138-5p	miR-150-5p	miR-99b-5p	miR-28-3p	miR-490-3p	miR-708-5p	miR-676-3p
Thyroid hormone signaling pathway	1.08446579891e-05	88	29	let-7b-5p	let-7i-5p	miR-708-5p	miR-27b-3p	miR-103a-3p	miR-124-3p	miR-181a-5p	miR-30a-5p	miR-30e-5p	miR-92b-3p	miR-140-3p	miR-148a-3p	miR-365a-3p	miR-185-5p	miR-30b-5p	miR-150-5p	miR-34c-5p	miR-592	miR-138-5p	miR-142-5p	miR-532-5p	miR-99a-5p	miR-146a-5p	miR-181b-5p	miR-126-3p	miR-191-5p	miR-28-3p	miR-490-3p	miR-676-3p
Transcriptional misregulation in cancer	1.74553770969e-05	124	30	let-7b-5p	let-7i-5p	miR-103a-3p	miR-124-3p	miR-140-3p	miR-146a-5p	miR-148a-3p	miR-27b-3p	miR-365a-3p	miR-99a-5p	miR-142-5p	miR-181a-5p	miR-181b-5p	miR-30a-5p	miR-30b-5p	miR-30e-5p	miR-708-5p	miR-92b-3p	miR-592	miR-490-3p	miR-99b-5p	miR-185-5p	miR-126-3p	miR-532-5p	miR-191-5p	miR-138-5p	miR-676-3p	miR-34c-5p	miR-28-3p	miR-150-5p
Fatty acid degradation	2.13298207449e-05	28	16	miR-103a-3p	miR-124-3p	let-7b-5p	miR-30a-5p	miR-30b-5p	miR-30e-5p	miR-148a-3p	miR-181a-5p	miR-181b-5p	miR-27b-3p	miR-140-3p	miR-34c-5p	miR-92b-3p	miR-365a-3p	miR-191-5p	miR-138-5p
Bacterial invasion of epithelial cells	2.41492797628e-05	58	29	miR-124-3p	miR-126-3p	miR-30a-5p	miR-103a-3p	miR-181a-5p	miR-27b-3p	miR-99a-5p	miR-148a-3p	miR-92b-3p	let-7b-5p	let-7i-5p	miR-191-5p	miR-28-3p	miR-30b-5p	miR-30e-5p	miR-365a-3p	miR-99b-5p	miR-181b-5p	miR-708-5p	miR-185-5p	miR-150-5p	miR-138-5p	miR-140-3p	miR-146a-5p	miR-34c-5p	miR-532-5p	miR-142-5p	miR-676-3p	miR-490-3p
Prostate cancer	2.41492797628e-05	69	30	miR-124-3p	miR-592	let-7b-5p	let-7i-5p	miR-103a-3p	miR-148a-3p	miR-181a-5p	miR-30a-5p	miR-30b-5p	miR-30e-5p	miR-365a-3p	miR-490-3p	miR-708-5p	miR-99a-5p	miR-99b-5p	miR-140-3p	miR-142-5p	miR-181b-5p	miR-27b-3p	miR-28-3p	miR-532-5p	miR-126-3p	miR-185-5p	miR-34c-5p	miR-146a-5p	miR-92b-3p	miR-138-5p	miR-676-3p	miR-150-5p	miR-191-5p
TGF-beta signaling pathway	3.17142302364e-05	57	28	let-7b-5p	let-7i-5p	miR-142-5p	miR-150-5p	miR-365a-3p	miR-532-5p	miR-124-3p	miR-92b-3p	miR-30a-5p	miR-30b-5p	miR-30e-5p	miR-103a-3p	miR-146a-5p	miR-181a-5p	miR-181b-5p	miR-27b-3p	miR-99a-5p	miR-148a-3p	miR-140-3p	miR-126-3p	miR-138-5p	miR-490-3p	miR-708-5p	miR-185-5p	miR-34c-5p	miR-592	miR-99b-5p	miR-28-3p
Acute myeloid leukemia	3.19511154853e-05	47	26	miR-99a-5p	let-7b-5p	miR-124-3p	miR-181a-5p	miR-181b-5p	let-7i-5p	miR-103a-3p	miR-27b-3p	miR-30a-5p	miR-30e-5p	miR-92b-3p	miR-592	miR-138-5p	miR-148a-3p	miR-34c-5p	miR-490-3p	miR-126-3p	miR-365a-3p	miR-146a-5p	miR-532-5p	miR-30b-5p	miR-142-5p	miR-140-3p	miR-185-5p	miR-28-3p	miR-676-3p
HIF-1 signaling pathway	3.73071696201e-05	80	29	miR-124-3p	miR-126-3p	miR-138-5p	miR-146a-5p	miR-148a-3p	miR-150-5p	miR-185-5p	miR-191-5p	miR-27b-3p	miR-30a-5p	miR-30e-5p	miR-532-5p	miR-99b-5p	miR-103a-3p	miR-92b-3p	let-7b-5p	let-7i-5p	miR-181a-5p	miR-181b-5p	miR-490-3p	miR-28-3p	miR-34c-5p	miR-365a-3p	miR-30b-5p	miR-142-5p	miR-140-3p	miR-99a-5p	miR-592	miR-708-5p
Non-small cell lung cancer	8.04392799604e-05	44	27	miR-365a-3p	let-7b-5p	miR-126-3p	miR-30a-5p	miR-103a-3p	miR-146a-5p	miR-30b-5p	miR-30e-5p	miR-532-5p	let-7i-5p	miR-124-3p	miR-142-5p	miR-148a-3p	miR-191-5p	miR-27b-3p	miR-34c-5p	miR-92b-3p	miR-99a-5p	miR-138-5p	miR-181a-5p	miR-676-3p	miR-181b-5p	miR-28-3p	miR-185-5p	miR-140-3p	miR-592	miR-708-5p
Colorectal cancer	8.04392799604e-05	50	29	miR-103a-3p	miR-126-3p	miR-30a-5p	miR-592	miR-148a-3p	miR-30e-5p	miR-708-5p	miR-92b-3p	let-7b-5p	let-7i-5p	miR-138-5p	miR-140-3p	miR-142-5p	miR-181a-5p	miR-185-5p	miR-27b-3p	miR-30b-5p	miR-365a-3p	miR-532-5p	miR-99a-5p	miR-181b-5p	miR-124-3p	miR-150-5p	miR-34c-5p	miR-99b-5p	miR-28-3p	miR-146a-5p	miR-191-5p	miR-490-3p
PI3K-Akt signaling pathway	8.91135306345e-05	189	32	let-7b-5p	let-7i-5p	miR-103a-3p	miR-27b-3p	miR-124-3p	miR-138-5p	miR-185-5p	miR-30a-5p	miR-30b-5p	miR-30e-5p	miR-150-5p	miR-92b-3p	miR-128-3p	miR-148a-3p	miR-219a-2-3p	miR-592	miR-140-3p	miR-381-3p	miR-126-3p	miR-142-5p	miR-365a-3p	miR-181a-5p	miR-28-3p	miR-532-5p	miR-99a-5p	miR-146a-5p	miR-181b-5p	miR-34c-5p	miR-708-5p	miR-676-3p	miR-490-3p	miR-489-3p
TNF signaling pathway	0.000125725307486	83	28	miR-181a-5p	miR-103a-3p	miR-30a-5p	miR-30b-5p	miR-30e-5p	miR-140-3p	miR-27b-3p	miR-34c-5p	miR-126-3p	miR-124-3p	miR-148a-3p	miR-490-3p	let-7b-5p	let-7i-5p	miR-146a-5p	miR-92b-3p	miR-185-5p	miR-181b-5p	miR-191-5p	miR-99b-5p	miR-365a-3p	miR-138-5p	miR-142-5p	miR-99a-5p	miR-592	miR-708-5p	miR-532-5p	miR-28-3p
ErbB signaling pathway	0.000130174900231	67	29	miR-103a-3p	miR-124-3p	miR-138-5p	miR-148a-3p	miR-181a-5p	miR-181b-5p	miR-27b-3p	miR-146a-5p	miR-185-5p	miR-92b-3p	miR-28-3p	miR-365a-3p	miR-142-5p	miR-532-5p	let-7b-5p	let-7i-5p	miR-126-3p	miR-191-5p	miR-708-5p	miR-30a-5p	miR-30e-5p	miR-140-3p	miR-30b-5p	miR-490-3p	miR-99a-5p	miR-592	miR-34c-5p	miR-676-3p	miR-150-5p
Oocyte meiosis	0.000158084638596	78	30	miR-103a-3p	miR-92b-3p	let-7b-5p	let-7i-5p	miR-181a-5p	miR-181b-5p	miR-27b-3p	miR-30a-5p	miR-30b-5p	miR-30e-5p	miR-34c-5p	miR-365a-3p	miR-148a-3p	miR-708-5p	miR-146a-5p	miR-140-3p	miR-185-5p	miR-532-5p	miR-592	miR-490-3p	miR-99a-5p	miR-99b-5p	miR-124-3p	miR-191-5p	miR-126-3p	miR-142-5p	miR-138-5p	miR-676-3p	miR-150-5p	miR-28-3p
Neurotrophin signaling pathway	0.00017259183153	87	30	miR-103a-3p	miR-124-3p	miR-138-5p	miR-146a-5p	miR-34c-5p	miR-92b-3p	let-7b-5p	miR-191-5p	miR-490-3p	miR-27b-3p	miR-365a-3p	let-7i-5p	miR-181a-5p	miR-30a-5p	miR-30e-5p	miR-30b-5p	miR-140-3p	miR-185-5p	miR-99a-5p	miR-28-3p	miR-99b-5p	miR-181b-5p	miR-708-5p	miR-592	miR-142-5p	miR-126-3p	miR-148a-3p	miR-532-5p	miR-676-3p	miR-150-5p
Pathways in cancer	0.00036926299193	258	30	miR-142-5p	miR-27b-3p	let-7b-5p	miR-126-3p	miR-30a-5p	miR-365a-3p	miR-99a-5p	miR-103a-3p	miR-146a-5p	miR-30b-5p	miR-30e-5p	miR-532-5p	let-7i-5p	miR-124-3p	miR-148a-3p	miR-191-5p	miR-34c-5p	miR-92b-3p	miR-140-3p	miR-181a-5p	miR-185-5p	miR-150-5p	miR-490-3p	miR-138-5p	miR-181b-5p	miR-708-5p	miR-28-3p	miR-676-3p	miR-99b-5p	miR-592
Prion diseases	0.000594869529281	19	23	miR-181a-5p	miR-27b-3p	miR-30a-5p	miR-30b-5p	miR-30e-5p	miR-708-5p	let-7b-5p	let-7i-5p	miR-103a-3p	miR-124-3p	miR-92b-3p	miR-99a-5p	miR-140-3p	miR-191-5p	miR-365a-3p	miR-148a-3p	miR-181b-5p	miR-150-5p	miR-490-3p	miR-126-3p	miR-142-5p	miR-138-5p	miR-185-5p
Adherens junction	0.000628257956138	56	30	miR-103a-3p	miR-185-5p	miR-140-3p	miR-148a-3p	miR-30a-5p	miR-30b-5p	miR-30e-5p	let-7b-5p	let-7i-5p	miR-142-5p	miR-365a-3p	miR-708-5p	miR-92b-3p	miR-146a-5p	miR-181a-5p	miR-181b-5p	miR-28-3p	miR-34c-5p	miR-138-5p	miR-191-5p	miR-27b-3p	miR-490-3p	miR-150-5p	miR-124-3p	miR-126-3p	miR-676-3p	miR-532-5p	miR-99b-5p	miR-99a-5p	miR-592
Central carbon metabolism in cancer	0.000760232969777	50	28	miR-99a-5p	miR-99b-5p	miR-142-5p	miR-148a-3p	miR-181a-5p	miR-532-5p	miR-92b-3p	let-7b-5p	let-7i-5p	miR-103a-3p	miR-27b-3p	miR-30a-5p	miR-30e-5p	miR-124-3p	miR-150-5p	miR-138-5p	miR-34c-5p	miR-126-3p	miR-30b-5p	miR-181b-5p	miR-365a-3p	miR-146a-5p	miR-185-5p	miR-28-3p	miR-592	miR-191-5p	miR-676-3p	miR-140-3p
p53 signaling pathway	0.000997902547902	51	27	miR-103a-3p	miR-124-3p	miR-138-5p	miR-92b-3p	let-7b-5p	let-7i-5p	miR-148a-3p	miR-150-5p	miR-181a-5p	miR-181b-5p	miR-27b-3p	miR-592	miR-365a-3p	miR-142-5p	miR-191-5p	miR-28-3p	miR-146a-5p	miR-185-5p	miR-30a-5p	miR-30b-5p	miR-30e-5p	miR-708-5p	miR-99a-5p	miR-34c-5p	miR-140-3p	miR-126-3p	miR-532-5p
Spliceosome	0.000997902547902	87	30	miR-30a-5p	miR-103a-3p	miR-126-3p	miR-181a-5p	miR-181b-5p	miR-532-5p	miR-124-3p	miR-142-5p	miR-28-3p	miR-30b-5p	miR-30e-5p	let-7b-5p	let-7i-5p	miR-146a-5p	miR-191-5p	miR-27b-3p	miR-92b-3p	miR-140-3p	miR-148a-3p	miR-185-5p	miR-99b-5p	miR-150-5p	miR-708-5p	miR-490-3p	miR-138-5p	miR-99a-5p	miR-592	miR-676-3p	miR-34c-5p	miR-365a-3p
Endocytosis	0.000997902547902	138	30	let-7b-5p	let-7i-5p	miR-148a-3p	miR-181a-5p	miR-30a-5p	miR-30b-5p	miR-30e-5p	miR-708-5p	miR-181b-5p	miR-124-3p	miR-185-5p	miR-103a-3p	miR-532-5p	miR-99b-5p	miR-27b-3p	miR-28-3p	miR-140-3p	miR-146a-5p	miR-92b-3p	miR-99a-5p	miR-191-5p	miR-142-5p	miR-365a-3p	miR-150-5p	miR-592	miR-138-5p	miR-676-3p	miR-34c-5p	miR-490-3p	miR-126-3p
Fatty acid elongation	0.00106752346269	14	17	miR-181a-5p	let-7b-5p	let-7i-5p	miR-124-3p	miR-103a-3p	miR-27b-3p	miR-708-5p	miR-138-5p	miR-592	miR-142-5p	miR-148a-3p	miR-185-5p	miR-30a-5p	miR-30b-5p	miR-30e-5p	miR-365a-3p	miR-191-5p
Endometrial cancer	0.00108204160002	40	27	let-7i-5p	miR-103a-3p	miR-138-5p	miR-181b-5p	miR-126-3p	miR-148a-3p	let-7b-5p	miR-181a-5p	miR-592	miR-30a-5p	miR-30e-5p	miR-34c-5p	miR-92b-3p	miR-124-3p	miR-142-5p	miR-27b-3p	miR-140-3p	miR-365a-3p	miR-30b-5p	miR-146a-5p	miR-185-5p	miR-191-5p	miR-708-5p	miR-532-5p	miR-99a-5p	miR-676-3p	miR-28-3p
Sphingolipid signaling pathway	0.00113599704867	79	30	let-7b-5p	let-7i-5p	miR-103a-3p	miR-27b-3p	miR-30a-5p	miR-30b-5p	miR-30e-5p	miR-124-3p	miR-181a-5p	miR-708-5p	miR-142-5p	miR-150-5p	miR-365a-3p	miR-532-5p	miR-148a-3p	miR-140-3p	miR-592	miR-99a-5p	miR-126-3p	miR-181b-5p	miR-185-5p	miR-191-5p	miR-92b-3p	miR-138-5p	miR-34c-5p	miR-146a-5p	miR-28-3p	miR-99b-5p	miR-490-3p	miR-676-3p
Choline metabolism in cancer	0.0011636976306	73	28	miR-103a-3p	miR-124-3p	miR-99a-5p	miR-99b-5p	miR-146a-5p	miR-181a-5p	miR-181b-5p	miR-185-5p	miR-28-3p	miR-30a-5p	let-7b-5p	let-7i-5p	miR-148a-3p	miR-365a-3p	miR-126-3p	miR-27b-3p	miR-150-5p	miR-592	miR-138-5p	miR-34c-5p	miR-92b-3p	miR-191-5p	miR-30b-5p	miR-30e-5p	miR-140-3p	miR-490-3p	miR-532-5p	miR-142-5p
Progesterone-mediated oocyte maturation	0.0011636976306	65	29	miR-592	let-7b-5p	let-7i-5p	miR-148a-3p	miR-181a-5p	miR-181b-5p	miR-185-5p	miR-27b-3p	miR-30a-5p	miR-30b-5p	miR-30e-5p	miR-92b-3p	miR-124-3p	miR-126-3p	miR-142-5p	miR-103a-3p	miR-99a-5p	miR-138-5p	miR-28-3p	miR-532-5p	miR-365a-3p	miR-140-3p	miR-191-5p	miR-146a-5p	miR-34c-5p	miR-676-3p	miR-99b-5p	miR-490-3p	miR-708-5p
Shigellosis	0.0011636976306	47	29	miR-140-3p	miR-27b-3p	miR-34c-5p	miR-124-3p	miR-181a-5p	miR-30a-5p	miR-30b-5p	miR-30e-5p	let-7b-5p	let-7i-5p	miR-103a-3p	miR-148a-3p	miR-365a-3p	miR-708-5p	miR-146a-5p	miR-532-5p	miR-185-5p	miR-191-5p	miR-138-5p	miR-126-3p	miR-676-3p	miR-99a-5p	miR-99b-5p	miR-592	miR-92b-3p	miR-142-5p	miR-181b-5p	miR-28-3p	miR-490-3p
Bladder cancer	0.0011636976306	32	29	let-7i-5p	miR-103a-3p	miR-124-3p	miR-148a-3p	miR-185-5p	miR-34c-5p	miR-708-5p	let-7b-5p	miR-181a-5p	miR-181b-5p	miR-27b-3p	miR-30a-5p	miR-365a-3p	miR-99a-5p	miR-138-5p	miR-30e-5p	miR-592	miR-140-3p	miR-142-5p	miR-30b-5p	miR-532-5p	miR-126-3p	miR-92b-3p	miR-146a-5p	miR-150-5p	miR-191-5p	miR-99b-5p	miR-28-3p	miR-676-3p
RNA transport	0.0011636976306	115	30	miR-138-5p	miR-124-3p	miR-181a-5p	miR-181b-5p	miR-148a-3p	miR-27b-3p	miR-30a-5p	miR-30b-5p	miR-30e-5p	let-7b-5p	miR-103a-3p	miR-532-5p	miR-92b-3p	let-7i-5p	miR-142-5p	miR-191-5p	miR-99a-5p	miR-185-5p	miR-708-5p	miR-365a-3p	miR-99b-5p	miR-146a-5p	miR-140-3p	miR-34c-5p	miR-126-3p	miR-592	miR-490-3p	miR-676-3p	miR-150-5p	miR-28-3p
Regulation of actin cytoskeleton	0.00171387880311	137	29	miR-181a-5p	miR-181b-5p	miR-27b-3p	miR-191-5p	let-7b-5p	let-7i-5p	miR-124-3p	miR-28-3p	miR-30a-5p	miR-30b-5p	miR-30e-5p	miR-365a-3p	miR-99a-5p	miR-99b-5p	miR-148a-3p	miR-185-5p	miR-708-5p	miR-103a-3p	miR-532-5p	miR-92b-3p	miR-150-5p	miR-142-5p	miR-126-3p	miR-146a-5p	miR-138-5p	miR-34c-5p	miR-140-3p	miR-490-3p	miR-676-3p
Signaling pathways regulating pluripotency of stem cells	0.00180487233102	94	29	miR-148a-3p	miR-181a-5p	miR-181b-5p	miR-27b-3p	miR-103a-3p	miR-138-5p	miR-30a-5p	miR-30b-5p	miR-30e-5p	miR-365a-3p	miR-490-3p	miR-92b-3p	let-7b-5p	let-7i-5p	miR-124-3p	miR-126-3p	miR-142-5p	miR-99a-5p	miR-185-5p	miR-140-3p	miR-146a-5p	miR-150-5p	miR-532-5p	miR-34c-5p	miR-708-5p	miR-191-5p	miR-99b-5p	miR-592	miR-28-3p
RNA degradation	0.00203197005364	58	30	miR-140-3p	miR-148a-3p	miR-30a-5p	miR-30b-5p	miR-30e-5p	miR-365a-3p	miR-142-5p	miR-146a-5p	miR-181a-5p	let-7i-5p	miR-124-3p	miR-181b-5p	miR-27b-3p	miR-150-5p	miR-708-5p	let-7b-5p	miR-103a-3p	miR-185-5p	miR-34c-5p	miR-92b-3p	miR-138-5p	miR-28-3p	miR-592	miR-99a-5p	miR-532-5p	miR-99b-5p	miR-191-5p	miR-490-3p	miR-126-3p	miR-676-3p
Prolactin signaling pathway	0.00221709455587	52	28	miR-191-5p	let-7b-5p	let-7i-5p	miR-103a-3p	miR-124-3p	miR-140-3p	miR-148a-3p	miR-490-3p	miR-146a-5p	miR-181a-5p	miR-28-3p	miR-92b-3p	miR-185-5p	miR-27b-3p	miR-181b-5p	miR-30a-5p	miR-30b-5p	miR-30e-5p	miR-138-5p	miR-676-3p	miR-142-5p	miR-532-5p	miR-126-3p	miR-592	miR-365a-3p	miR-99a-5p	miR-34c-5p	miR-708-5p
Pathogenic Escherichia coli infection	0.00356189044417	42	29	miR-103a-3p	miR-138-5p	miR-148a-3p	miR-181a-5p	miR-34c-5p	miR-124-3p	miR-27b-3p	miR-30b-5p	miR-30e-5p	let-7b-5p	miR-490-3p	miR-708-5p	let-7i-5p	miR-146a-5p	miR-181b-5p	miR-28-3p	miR-30a-5p	miR-92b-3p	miR-142-5p	miR-365a-3p	miR-140-3p	miR-185-5p	miR-99b-5p	miR-191-5p	miR-676-3p	miR-150-5p	miR-532-5p	miR-126-3p	miR-99a-5p
Lysine degradation	0.00371415776949	34	27	miR-103a-3p	let-7b-5p	let-7i-5p	miR-124-3p	miR-181a-5p	miR-185-5p	miR-30a-5p	miR-30b-5p	miR-30e-5p	miR-490-3p	miR-92b-3p	miR-27b-3p	miR-148a-3p	miR-181b-5p	miR-592	miR-142-5p	miR-191-5p	miR-365a-3p	miR-676-3p	miR-140-3p	miR-34c-5p	miR-532-5p	miR-99a-5p	miR-138-5p	miR-150-5p	miR-708-5p	miR-146a-5p
Inositol phosphate metabolism	0.00400645385991	43	26	miR-30a-5p	miR-30b-5p	miR-30e-5p	let-7b-5p	let-7i-5p	miR-103a-3p	miR-27b-3p	miR-148a-3p	miR-142-5p	miR-146a-5p	miR-92b-3p	miR-181a-5p	miR-181b-5p	miR-124-3p	miR-532-5p	miR-126-3p	miR-140-3p	miR-365a-3p	miR-138-5p	miR-185-5p	miR-28-3p	miR-490-3p	miR-99a-5p	miR-150-5p	miR-708-5p	miR-191-5p
Focal adhesion	0.00402227988396	136	30	miR-185-5p	miR-532-5p	miR-124-3p	miR-148a-3p	miR-181a-5p	miR-138-5p	miR-27b-3p	miR-92b-3p	let-7b-5p	let-7i-5p	miR-126-3p	miR-191-5p	miR-103a-3p	miR-30a-5p	miR-30b-5p	miR-30e-5p	miR-708-5p	miR-365a-3p	miR-140-3p	miR-99b-5p	miR-146a-5p	miR-34c-5p	miR-99a-5p	miR-142-5p	miR-150-5p	miR-181b-5p	miR-490-3p	miR-28-3p	miR-676-3p	miR-592
Long-term depression	0.00420190105853	39	29	miR-124-3p	miR-92b-3p	miR-103a-3p	miR-181a-5p	miR-27b-3p	miR-138-5p	miR-146a-5p	miR-148a-3p	miR-30a-5p	miR-30b-5p	miR-30e-5p	miR-126-3p	let-7i-5p	miR-181b-5p	miR-185-5p	miR-191-5p	let-7b-5p	miR-676-3p	miR-99b-5p	miR-142-5p	miR-150-5p	miR-365a-3p	miR-532-5p	miR-592	miR-490-3p	miR-708-5p	miR-99a-5p	miR-34c-5p	miR-140-3p
Small cell lung cancer	0.00489122879985	61	30	let-7b-5p	let-7i-5p	miR-181a-5p	miR-181b-5p	miR-103a-3p	miR-30a-5p	miR-126-3p	miR-124-3p	miR-27b-3p	miR-30b-5p	miR-30e-5p	miR-34c-5p	miR-185-5p	miR-592	miR-138-5p	miR-148a-3p	miR-92b-3p	miR-28-3p	miR-365a-3p	miR-676-3p	miR-146a-5p	miR-99b-5p	miR-140-3p	miR-191-5p	miR-142-5p	miR-532-5p	miR-99a-5p	miR-708-5p	miR-150-5p	miR-490-3p
mTOR signaling pathway	0.00532567072681	45	28	miR-126-3p	miR-30a-5p	miR-103a-3p	miR-124-3p	miR-140-3p	miR-181a-5p	miR-181b-5p	miR-30b-5p	miR-30e-5p	miR-92b-3p	miR-27b-3p	miR-99a-5p	miR-148a-3p	let-7i-5p	miR-365a-3p	let-7b-5p	miR-185-5p	miR-138-5p	miR-146a-5p	miR-150-5p	miR-191-5p	miR-532-5p	miR-99b-5p	miR-34c-5p	miR-142-5p	miR-676-3p	miR-490-3p	miR-708-5p
Lysosome	0.00572204536772	79	27	miR-34c-5p	miR-27b-3p	miR-191-5p	miR-124-3p	miR-148a-3p	miR-92b-3p	miR-150-5p	miR-365a-3p	miR-142-5p	miR-181a-5p	miR-181b-5p	miR-592	miR-103a-3p	let-7b-5p	let-7i-5p	miR-138-5p	miR-30a-5p	miR-30e-5p	miR-30b-5p	miR-532-5p	miR-146a-5p	miR-676-3p	miR-185-5p	miR-99a-5p	miR-140-3p	miR-28-3p	miR-708-5p
Phosphatidylinositol signaling system	0.00617841846251	56	29	miR-185-5p	miR-92b-3p	let-7b-5p	let-7i-5p	miR-103a-3p	miR-592	miR-181a-5p	miR-181b-5p	miR-490-3p	miR-99a-5p	miR-99b-5p	miR-676-3p	miR-142-5p	miR-28-3p	miR-138-5p	miR-124-3p	miR-30a-5p	miR-30e-5p	miR-30b-5p	miR-27b-3p	miR-34c-5p	miR-708-5p	miR-126-3p	miR-365a-3p	miR-148a-3p	miR-532-5p	miR-191-5p	miR-146a-5p	miR-140-3p
Steroid biosynthesis	0.00709710348348	14	21	miR-103a-3p	miR-30a-5p	miR-30b-5p	miR-30e-5p	miR-27b-3p	miR-124-3p	miR-148a-3p	miR-181b-5p	miR-191-5p	miR-365a-3p	miR-532-5p	let-7b-5p	let-7i-5p	miR-592	miR-185-5p	miR-676-3p	miR-142-5p	miR-490-3p	miR-181a-5p	miR-99b-5p	miR-34c-5p
HTLV-I infection	0.00904806555152	165	30	miR-148a-3p	miR-92b-3p	miR-30a-5p	miR-30e-5p	miR-708-5p	let-7b-5p	let-7i-5p	miR-103a-3p	miR-124-3p	miR-181a-5p	miR-181b-5p	miR-27b-3p	miR-30b-5p	miR-34c-5p	miR-676-3p	miR-142-5p	miR-146a-5p	miR-150-5p	miR-28-3p	miR-99a-5p	miR-140-3p	miR-490-3p	miR-532-5p	miR-365a-3p	miR-191-5p	miR-126-3p	miR-185-5p	miR-138-5p	miR-592	miR-99b-5p
Epstein-Barr virus infection	0.0096446469087	131	30	miR-103a-3p	miR-181a-5p	miR-28-3p	miR-365a-3p	miR-708-5p	miR-124-3p	miR-30a-5p	miR-30e-5p	miR-138-5p	let-7b-5p	let-7i-5p	miR-181b-5p	miR-30b-5p	miR-140-3p	miR-148a-3p	miR-92b-3p	miR-27b-3p	miR-142-5p	miR-150-5p	miR-126-3p	miR-34c-5p	miR-592	miR-185-5p	miR-191-5p	miR-532-5p	miR-676-3p	miR-99a-5p	miR-146a-5p	miR-490-3p	miR-99b-5p
Insulin signaling pathway	0.0168529890881	93	30	let-7b-5p	let-7i-5p	miR-181a-5p	miR-181b-5p	miR-27b-3p	miR-34c-5p	miR-708-5p	miR-103a-3p	miR-124-3p	miR-138-5p	miR-148a-3p	miR-126-3p	miR-191-5p	miR-92b-3p	miR-140-3p	miR-30a-5p	miR-30b-5p	miR-30e-5p	miR-185-5p	miR-365a-3p	miR-532-5p	miR-28-3p	miR-142-5p	miR-146a-5p	miR-490-3p	miR-592	miR-99a-5p	miR-99b-5p	miR-150-5p	miR-676-3p
Fatty acid biosynthesis	0.0319810079518	7	15	let-7b-5p	let-7i-5p	miR-103a-3p	miR-30a-5p	miR-30b-5p	miR-30e-5p	miR-148a-3p	miR-27b-3p	miR-34c-5p	miR-124-3p	miR-140-3p	miR-181a-5p	miR-181b-5p	miR-92b-3p	miR-191-5p
Terpenoid backbone biosynthesis	0.0319810079518	16	19	let-7b-5p	let-7i-5p	miR-124-3p	miR-28-3p	miR-365a-3p	miR-30a-5p	miR-30b-5p	miR-30e-5p	miR-103a-3p	miR-140-3p	miR-148a-3p	miR-181a-5p	miR-181b-5p	miR-27b-3p	miR-146a-5p	miR-142-5p	miR-92b-3p	miR-99a-5p	miR-185-5p
VEGF signaling pathway	0.0319810079518	43	26	miR-126-3p	miR-30a-5p	miR-365a-3p	miR-103a-3p	miR-30b-5p	miR-30e-5p	miR-148a-3p	miR-181a-5p	miR-181b-5p	miR-27b-3p	let-7b-5p	let-7i-5p	miR-124-3p	miR-92b-3p	miR-142-5p	miR-676-3p	miR-99a-5p	miR-99b-5p	miR-138-5p	miR-146a-5p	miR-150-5p	miR-185-5p	miR-191-5p	miR-532-5p	miR-28-3p	miR-34c-5p
Epithelial cell signaling in Helicobacter pylori infection	0.0319810079518	47	28	miR-99a-5p	miR-103a-3p	miR-124-3p	miR-185-5p	miR-27b-3p	let-7b-5p	let-7i-5p	miR-92b-3p	miR-30a-5p	miR-30b-5p	miR-30e-5p	miR-138-5p	miR-148a-3p	miR-532-5p	miR-191-5p	miR-34c-5p	miR-140-3p	miR-146a-5p	miR-181a-5p	miR-490-3p	miR-126-3p	miR-365a-3p	miR-150-5p	miR-592	miR-181b-5p	miR-28-3p	miR-142-5p	miR-99b-5p
Fc gamma R-mediated phagocytosis	0.0325903657711	61	27	miR-181a-5p	miR-30b-5p	let-7b-5p	let-7i-5p	miR-27b-3p	miR-30e-5p	miR-138-5p	miR-181b-5p	miR-28-3p	miR-124-3p	miR-148a-3p	miR-30a-5p	miR-92b-3p	miR-103a-3p	miR-146a-5p	miR-126-3p	miR-185-5p	miR-99a-5p	miR-150-5p	miR-708-5p	miR-142-5p	miR-191-5p	miR-34c-5p	miR-365a-3p	miR-532-5p	miR-99b-5p	miR-140-3p
AMPK signaling pathway	0.0374261454086	84	29	miR-27b-3p	miR-148a-3p	miR-181a-5p	miR-185-5p	miR-30a-5p	miR-708-5p	miR-142-5p	miR-146a-5p	miR-181b-5p	miR-34c-5p	miR-92b-3p	miR-103a-3p	miR-30b-5p	miR-30e-5p	let-7b-5p	miR-126-3p	let-7i-5p	miR-138-5p	miR-592	miR-140-3p	miR-365a-3p	miR-532-5p	miR-99a-5p	miR-124-3p	miR-490-3p	miR-99b-5p	miR-28-3p	miR-150-5p	miR-676-3p
Glycosaminoglycan biosynthesis - keratan sulfate	0.0438628775773	10	17	miR-138-5p	miR-30a-5p	miR-30e-5p	miR-103a-3p	miR-124-3p	miR-181a-5p	miR-99a-5p	let-7b-5p	let-7i-5p	miR-142-5p	miR-148a-3p	miR-27b-3p	miR-150-5p	miR-126-3p	miR-140-3p	miR-181b-5p	miR-30b-5p
Axon guidance	0.0444783854949	78	30	miR-124-3p	miR-148a-3p	miR-676-3p	miR-99b-5p	miR-181b-5p	miR-103a-3p	miR-126-3p	miR-138-5p	miR-34c-5p	let-7b-5p	let-7i-5p	miR-181a-5p	miR-191-5p	miR-185-5p	miR-142-5p	miR-532-5p	miR-92b-3p	miR-30a-5p	miR-30b-5p	miR-30e-5p	miR-140-3p	miR-150-5p	miR-708-5p	miR-27b-3p	miR-365a-3p	miR-592	miR-99a-5p	miR-28-3p	miR-146a-5p	miR-490-3p
