# Supplementary material for: MicroRNA profiling of the pig periaqueductal grey (PAG) region reveals candidates potentially related to sex-dependent differences
Source: Biol Sex Differ. 2020 Dec 11;11:67. doi: 10.1186/s13293-020-00343-2 (PMC7809845; doi:10.1186/s13293-020-00343-2)
Supplement: Supplementary file 4 — Additional file 4. Supplementary File 4. List of GO terms enriched by the identified differentially expressed in females microRNAs (p value≤0.05). [file 13293_2020_343_MOESM4_ESM.xlsx]

## Sheet: 1
GO Slim Category	p-value	Number of genes	Number of miRNAs	Engaged miRNAs
cell junction organization	<1e-325	83	10	let-7b-5p	let-7i-5p	miR-103a-3p	miR-124-3p	miR-138-5p	miR-181a-5p	miR-185-5p	miR-27b-3p	miR-30a-5p	miR-34c-5p
ligase activity	<1e-325	244	11	let-7b-5p	let-7i-5p	miR-103a-3p	miR-148a-3p	miR-181a-5p	miR-185-5p	miR-27b-3p	miR-30a-5p	miR-30b-5p	miR-30e-5p	miR-92b-3p
vesicle-mediated transport	<1e-325	440	14	let-7b-5p	let-7i-5p	miR-103a-3p	miR-124-3p	miR-148a-3p	miR-181a-5p	miR-181b-5p	miR-27b-3p	miR-30a-5p	miR-30b-5p	miR-30e-5p	miR-708-5p	miR-92b-3p	miR-99a-5p
nucleocytoplasmic transport	<1e-325	157	15	let-7b-5p	let-7i-5p	miR-103a-3p	miR-124-3p	miR-140-3p	miR-148a-3p	miR-181a-5p	miR-181b-5p	miR-185-5p	miR-27b-3p	miR-30a-5p	miR-30b-5p	miR-30e-5p	miR-490-3p	miR-532-5p
cell cycle	<1e-325	381	16	let-7b-5p	let-7i-5p	miR-103a-3p	miR-138-5p	miR-140-3p	miR-148a-3p	miR-181a-5p	miR-27b-3p	miR-30a-5p	miR-30b-5p	miR-30e-5p	miR-34c-5p	miR-365a-3p	miR-532-5p	miR-99a-5p	miR-99b-5p
ribonucleoprotein complex assembly	<1e-325	92	17	let-7b-5p	let-7i-5p	miR-103a-3p	miR-124-3p	miR-138-5p	miR-140-3p	miR-148a-3p	miR-181a-5p	miR-181b-5p	miR-185-5p	miR-27b-3p	miR-28-3p	miR-30a-5p	miR-30e-5p	miR-365a-3p	miR-532-5p	miR-708-5p
microtubule organizing center	<1e-325	239	19	let-7b-5p	let-7i-5p	miR-103a-3p	miR-124-3p	miR-126-3p	miR-140-3p	miR-142-5p	miR-148a-3p	miR-181a-5p	miR-181b-5p	miR-185-5p	miR-27b-3p	miR-30a-5p	miR-30b-5p	miR-30e-5p	miR-34c-5p	miR-365a-3p	miR-708-5p	miR-92b-3p
mRNA processing	<1e-325	250	19	miR-592	let-7b-5p	let-7i-5p	miR-103a-3p	miR-138-5p	miR-140-3p	miR-142-5p	miR-146a-5p	miR-148a-3p	miR-181a-5p	miR-185-5p	miR-27b-3p	miR-30a-5p	miR-30b-5p	miR-30e-5p	miR-365a-3p	miR-490-3p	miR-532-5p	miR-99b-5p
enzyme regulator activity	<1e-325	376	19	let-7b-5p	let-7i-5p	miR-103a-3p	miR-126-3p	miR-138-5p	miR-146a-5p	miR-148a-3p	miR-181a-5p	miR-181b-5p	miR-185-5p	miR-27b-3p	miR-28-3p	miR-30a-5p	miR-30b-5p	miR-30e-5p	miR-34c-5p	miR-490-3p	miR-92b-3p	miR-99a-5p
cytoskeletal protein binding	<1e-325	385	21	let-7b-5p	let-7i-5p	miR-103a-3p	miR-124-3p	miR-126-3p	miR-138-5p	miR-140-3p	miR-142-5p	miR-146a-5p	miR-148a-3p	miR-181a-5p	miR-181b-5p	miR-185-5p	miR-27b-3p	miR-28-3p	miR-30a-5p	miR-30b-5p	miR-30e-5p	miR-34c-5p	miR-708-5p	miR-92b-3p
protein complex assembly	<1e-325	428	24	let-7b-5p	let-7i-5p	miR-103a-3p	miR-124-3p	miR-126-3p	miR-138-5p	miR-140-3p	miR-142-5p	miR-146a-5p	miR-148a-3p	miR-181a-5p	miR-181b-5p	miR-185-5p	miR-27b-3p	miR-28-3p	miR-30a-5p	miR-30b-5p	miR-30e-5p	miR-34c-5p	miR-708-5p	miR-92b-3p
DNA metabolic process	<1e-325	433	25	miR-592	let-7b-5p	let-7i-5p	miR-103a-3p	miR-124-3p	miR-138-5p	miR-140-3p	miR-142-5p	miR-146a-5p	miR-148a-3p	miR-181a-5p	miR-181b-5p	miR-185-5p	miR-27b-3p	miR-28-3p	miR-30a-5p	miR-30b-5p	miR-30e-5p	miR-34c-5p	miR-365a-3p	miR-490-3p	miR-532-5p	miR-708-5p	miR-92b-3p	miR-99a-5p
cell death	<1e-325	516	25	let-7b-5p	let-7i-5p	miR-103a-3p	miR-124-3p	miR-126-3p	miR-138-5p	miR-140-3p	miR-142-5p	miR-148a-3p	miR-181a-5p	miR-181b-5p	miR-185-5p	miR-191-5p	miR-27b-3p	miR-30a-5p	miR-30b-5p	miR-30e-5p	miR-34c-5p	miR-365a-3p	miR-490-3p	miR-532-5p	miR-676-3p	miR-708-5p	miR-92b-3p	miR-99a-5p
membrane organization	<1e-325	374	25	let-7b-5p	let-7i-5p	miR-103a-3p	miR-124-3p	miR-138-5p	miR-140-3p	miR-142-5p	miR-146a-5p	miR-148a-3p	miR-150-5p	miR-181a-5p	miR-181b-5p	miR-185-5p	miR-27b-3p	miR-30a-5p	miR-30b-5p	miR-30e-5p	miR-34c-5p	miR-365a-3p	miR-490-3p	miR-532-5p	miR-708-5p	miR-92b-3p	miR-99a-5p	miR-99b-5p
immune system process	<1e-325	742	26	let-7b-5p	let-7i-5p	miR-103a-3p	miR-124-3p	miR-126-3p	miR-138-5p	miR-140-3p	miR-142-5p	miR-146a-5p	miR-148a-3p	miR-150-5p	miR-181a-5p	miR-181b-5p	miR-185-5p	miR-191-5p	miR-27b-3p	miR-28-3p	miR-30a-5p	miR-30b-5p	miR-30e-5p	miR-34c-5p	miR-365a-3p	miR-490-3p	miR-532-5p	miR-92b-3p	miR-99a-5p
catabolic process	<1e-325	1146	26	let-7b-5p	let-7i-5p	miR-103a-3p	miR-124-3p	miR-126-3p	miR-138-5p	miR-140-3p	miR-142-5p	miR-146a-5p	miR-148a-3p	miR-181a-5p	miR-181b-5p	miR-185-5p	miR-27b-3p	miR-30a-5p	miR-30b-5p	miR-30e-5p	miR-34c-5p	miR-365a-3p	miR-490-3p	miR-532-5p	miR-676-3p	miR-708-5p	miR-92b-3p	miR-99a-5p	miR-99b-5p
cellular component assembly	<1e-325	752	26	miR-592	let-7b-5p	let-7i-5p	miR-103a-3p	miR-124-3p	miR-138-5p	miR-140-3p	miR-142-5p	miR-146a-5p	miR-148a-3p	miR-150-5p	miR-181a-5p	miR-181b-5p	miR-185-5p	miR-191-5p	miR-27b-3p	miR-28-3p	miR-30a-5p	miR-30b-5p	miR-30e-5p	miR-34c-5p	miR-365a-3p	miR-532-5p	miR-708-5p	miR-92b-3p	miR-99a-5p
nucleobase-containing compound catabolic process	<1e-325	552	26	let-7b-5p	let-7i-5p	miR-103a-3p	miR-124-3p	miR-126-3p	miR-138-5p	miR-140-3p	miR-142-5p	miR-146a-5p	miR-148a-3p	miR-181a-5p	miR-181b-5p	miR-185-5p	miR-27b-3p	miR-30a-5p	miR-30b-5p	miR-30e-5p	miR-34c-5p	miR-365a-3p	miR-490-3p	miR-532-5p	miR-676-3p	miR-708-5p	miR-92b-3p	miR-99a-5p	miR-99b-5p
protein binding transcription factor activity	<1e-325	318	27	miR-592	let-7b-5p	let-7i-5p	miR-103a-3p	miR-124-3p	miR-126-3p	miR-138-5p	miR-140-3p	miR-142-5p	miR-146a-5p	miR-148a-3p	miR-150-5p	miR-181a-5p	miR-181b-5p	miR-185-5p	miR-191-5p	miR-27b-3p	miR-30a-5p	miR-30b-5p	miR-30e-5p	miR-34c-5p	miR-365a-3p	miR-490-3p	miR-532-5p	miR-676-3p	miR-708-5p	miR-92b-3p
nucleic acid binding transcription factor activity	<1e-325	507	27	let-7b-5p	let-7i-5p	miR-103a-3p	miR-124-3p	miR-126-3p	miR-138-5p	miR-140-3p	miR-142-5p	miR-146a-5p	miR-148a-3p	miR-181a-5p	miR-181b-5p	miR-185-5p	miR-191-5p	miR-27b-3p	miR-28-3p	miR-30a-5p	miR-30b-5p	miR-30e-5p	miR-34c-5p	miR-365a-3p	miR-490-3p	miR-532-5p	miR-676-3p	miR-708-5p	miR-92b-3p	miR-99a-5p
response to stress	<1e-325	1191	27	let-7b-5p	let-7i-5p	miR-103a-3p	miR-124-3p	miR-126-3p	miR-138-5p	miR-140-3p	miR-142-5p	miR-146a-5p	miR-148a-3p	miR-150-5p	miR-181a-5p	miR-181b-5p	miR-185-5p	miR-191-5p	miR-27b-3p	miR-28-3p	miR-30a-5p	miR-30b-5p	miR-30e-5p	miR-34c-5p	miR-365a-3p	miR-490-3p	miR-532-5p	miR-708-5p	miR-92b-3p	miR-99a-5p
small molecule metabolic process	<1e-325	1341	27	let-7b-5p	let-7i-5p	miR-103a-3p	miR-124-3p	miR-126-3p	miR-138-5p	miR-140-3p	miR-142-5p	miR-146a-5p	miR-148a-3p	miR-150-5p	miR-181a-5p	miR-181b-5p	miR-185-5p	miR-191-5p	miR-27b-3p	miR-30a-5p	miR-30b-5p	miR-30e-5p	miR-34c-5p	miR-365a-3p	miR-490-3p	miR-532-5p	miR-708-5p	miR-92b-3p	miR-99a-5p	miR-99b-5p
macromolecular complex assembly	<1e-325	539	27	miR-592	let-7b-5p	let-7i-5p	miR-103a-3p	miR-124-3p	miR-138-5p	miR-140-3p	miR-142-5p	miR-146a-5p	miR-148a-3p	miR-150-5p	miR-181a-5p	miR-181b-5p	miR-185-5p	miR-191-5p	miR-27b-3p	miR-28-3p	miR-30a-5p	miR-30b-5p	miR-30e-5p	miR-34c-5p	miR-365a-3p	miR-490-3p	miR-532-5p	miR-708-5p	miR-92b-3p	miR-99a-5p
enzyme binding	<1e-325	758	29	let-7b-5p	let-7i-5p	miR-103a-3p	miR-124-3p	miR-126-3p	miR-138-5p	miR-140-3p	miR-142-5p	miR-146a-5p	miR-148a-3p	miR-150-5p	miR-181a-5p	miR-181b-5p	miR-185-5p	miR-191-5p	miR-27b-3p	miR-28-3p	miR-30a-5p	miR-30b-5p	miR-30e-5p	miR-34c-5p	miR-365a-3p	miR-490-3p	miR-532-5p	miR-676-3p	miR-708-5p	miR-92b-3p	miR-99a-5p	miR-99b-5p
molecular_function	<1e-325	7793	30	miR-592	let-7b-5p	let-7i-5p	miR-103a-3p	miR-124-3p	miR-126-3p	miR-138-5p	miR-140-3p	miR-142-5p	miR-146a-5p	miR-148a-3p	miR-150-5p	miR-181a-5p	miR-181b-5p	miR-185-5p	miR-191-5p	miR-27b-3p	miR-28-3p	miR-30a-5p	miR-30b-5p	miR-30e-5p	miR-34c-5p	miR-365a-3p	miR-490-3p	miR-532-5p	miR-676-3p	miR-708-5p	miR-92b-3p	miR-99a-5p	miR-99b-5p
RNA binding	<1e-325	1049	30	miR-592	let-7b-5p	let-7i-5p	miR-103a-3p	miR-124-3p	miR-126-3p	miR-138-5p	miR-140-3p	miR-142-5p	miR-146a-5p	miR-148a-3p	miR-150-5p	miR-181a-5p	miR-181b-5p	miR-185-5p	miR-191-5p	miR-27b-3p	miR-28-3p	miR-30a-5p	miR-30b-5p	miR-30e-5p	miR-34c-5p	miR-365a-3p	miR-490-3p	miR-532-5p	miR-676-3p	miR-708-5p	miR-92b-3p	miR-99a-5p	miR-99b-5p
cellular_component	<1e-325	7855	30	miR-592	let-7b-5p	let-7i-5p	miR-103a-3p	miR-124-3p	miR-126-3p	miR-138-5p	miR-140-3p	miR-142-5p	miR-146a-5p	miR-148a-3p	miR-150-5p	miR-181a-5p	miR-181b-5p	miR-185-5p	miR-191-5p	miR-27b-3p	miR-28-3p	miR-30a-5p	miR-30b-5p	miR-30e-5p	miR-34c-5p	miR-365a-3p	miR-490-3p	miR-532-5p	miR-676-3p	miR-708-5p	miR-92b-3p	miR-99a-5p	miR-99b-5p
nucleoplasm	<1e-325	801	30	miR-592	let-7b-5p	let-7i-5p	miR-103a-3p	miR-124-3p	miR-126-3p	miR-138-5p	miR-140-3p	miR-142-5p	miR-146a-5p	miR-148a-3p	miR-150-5p	miR-181a-5p	miR-181b-5p	miR-185-5p	miR-191-5p	miR-27b-3p	miR-28-3p	miR-30a-5p	miR-30b-5p	miR-30e-5p	miR-34c-5p	miR-365a-3p	miR-490-3p	miR-532-5p	miR-676-3p	miR-708-5p	miR-92b-3p	miR-99a-5p	miR-99b-5p
cytosol	<1e-325	1486	30	miR-592	let-7b-5p	let-7i-5p	miR-103a-3p	miR-124-3p	miR-126-3p	miR-138-5p	miR-140-3p	miR-142-5p	miR-146a-5p	miR-148a-3p	miR-150-5p	miR-181a-5p	miR-181b-5p	miR-185-5p	miR-191-5p	miR-27b-3p	miR-28-3p	miR-30a-5p	miR-30b-5p	miR-30e-5p	miR-34c-5p	miR-365a-3p	miR-490-3p	miR-532-5p	miR-676-3p	miR-708-5p	miR-92b-3p	miR-99a-5p	miR-99b-5p
cellular protein modification process	<1e-325	1331	30	miR-592	let-7b-5p	let-7i-5p	miR-103a-3p	miR-124-3p	miR-126-3p	miR-138-5p	miR-140-3p	miR-142-5p	miR-146a-5p	miR-148a-3p	miR-150-5p	miR-181a-5p	miR-181b-5p	miR-185-5p	miR-191-5p	miR-27b-3p	miR-28-3p	miR-30a-5p	miR-30b-5p	miR-30e-5p	miR-34c-5p	miR-365a-3p	miR-490-3p	miR-532-5p	miR-676-3p	miR-708-5p	miR-92b-3p	miR-99a-5p	miR-99b-5p
biological_process	<1e-325	7578	30	miR-592	let-7b-5p	let-7i-5p	miR-103a-3p	miR-124-3p	miR-126-3p	miR-138-5p	miR-140-3p	miR-142-5p	miR-146a-5p	miR-148a-3p	miR-150-5p	miR-181a-5p	miR-181b-5p	miR-185-5p	miR-191-5p	miR-27b-3p	miR-28-3p	miR-30a-5p	miR-30b-5p	miR-30e-5p	miR-34c-5p	miR-365a-3p	miR-490-3p	miR-532-5p	miR-676-3p	miR-708-5p	miR-92b-3p	miR-99a-5p	miR-99b-5p
biosynthetic process	<1e-325	2274	30	miR-592	let-7b-5p	let-7i-5p	miR-103a-3p	miR-124-3p	miR-126-3p	miR-138-5p	miR-140-3p	miR-142-5p	miR-146a-5p	miR-148a-3p	miR-150-5p	miR-181a-5p	miR-181b-5p	miR-185-5p	miR-191-5p	miR-27b-3p	miR-28-3p	miR-30a-5p	miR-30b-5p	miR-30e-5p	miR-34c-5p	miR-365a-3p	miR-490-3p	miR-532-5p	miR-676-3p	miR-708-5p	miR-92b-3p	miR-99a-5p	miR-99b-5p
cellular nitrogen compound metabolic process	<1e-325	2801	30	miR-592	let-7b-5p	let-7i-5p	miR-103a-3p	miR-124-3p	miR-126-3p	miR-138-5p	miR-140-3p	miR-142-5p	miR-146a-5p	miR-148a-3p	miR-150-5p	miR-181a-5p	miR-181b-5p	miR-185-5p	miR-191-5p	miR-27b-3p	miR-28-3p	miR-30a-5p	miR-30b-5p	miR-30e-5p	miR-34c-5p	miR-365a-3p	miR-490-3p	miR-532-5p	miR-676-3p	miR-708-5p	miR-92b-3p	miR-99a-5p	miR-99b-5p
ion binding	<1e-325	3058	30	miR-592	let-7b-5p	let-7i-5p	miR-103a-3p	miR-124-3p	miR-126-3p	miR-138-5p	miR-140-3p	miR-142-5p	miR-146a-5p	miR-148a-3p	miR-150-5p	miR-181a-5p	miR-181b-5p	miR-185-5p	miR-191-5p	miR-27b-3p	miR-28-3p	miR-30a-5p	miR-30b-5p	miR-30e-5p	miR-34c-5p	miR-365a-3p	miR-490-3p	miR-532-5p	miR-676-3p	miR-708-5p	miR-92b-3p	miR-99a-5p
organelle	<1e-325	5495	30	miR-592	let-7b-5p	let-7i-5p	miR-103a-3p	miR-124-3p	miR-126-3p	miR-138-5p	miR-140-3p	miR-142-5p	miR-146a-5p	miR-148a-3p	miR-150-5p	miR-181a-5p	miR-181b-5p	miR-185-5p	miR-191-5p	miR-27b-3p	miR-28-3p	miR-30a-5p	miR-30b-5p	miR-30e-5p	miR-34c-5p	miR-365a-3p	miR-490-3p	miR-532-5p	miR-676-3p	miR-708-5p	miR-92b-3p	miR-99a-5p	miR-99b-5p
protein complex	<1e-325	1995	30	miR-592	let-7b-5p	let-7i-5p	miR-103a-3p	miR-124-3p	miR-126-3p	miR-138-5p	miR-140-3p	miR-142-5p	miR-146a-5p	miR-148a-3p	miR-150-5p	miR-181a-5p	miR-181b-5p	miR-185-5p	miR-191-5p	miR-27b-3p	miR-28-3p	miR-30a-5p	miR-30b-5p	miR-30e-5p	miR-34c-5p	miR-365a-3p	miR-490-3p	miR-532-5p	miR-676-3p	miR-708-5p	miR-92b-3p	miR-99a-5p	miR-99b-5p
symbiosis encompassing mutualism through parasitism	<1e-325	432	30	miR-592	let-7b-5p	let-7i-5p	miR-103a-3p	miR-124-3p	miR-126-3p	miR-138-5p	miR-140-3p	miR-142-5p	miR-146a-5p	miR-148a-3p	miR-150-5p	miR-181a-5p	miR-181b-5p	miR-185-5p	miR-191-5p	miR-27b-3p	miR-28-3p	miR-30a-5p	miR-30b-5p	miR-30e-5p	miR-34c-5p	miR-365a-3p	miR-490-3p	miR-532-5p	miR-676-3p	miR-708-5p	miR-92b-3p	miR-99a-5p	miR-99b-5p
generation of precursor metabolites and energy	1.110223e-16	163	14	let-7b-5p	let-7i-5p	miR-103a-3p	miR-124-3p	miR-138-5p	miR-148a-3p	miR-181b-5p	miR-185-5p	miR-27b-3p	miR-30a-5p	miR-30e-5p	miR-34c-5p	miR-532-5p	miR-708-5p
cytoskeleton organization	3.330669e-16	274	15	let-7b-5p	let-7i-5p	miR-103a-3p	miR-126-3p	miR-140-3p	miR-142-5p	miR-148a-3p	miR-181a-5p	miR-181b-5p	miR-185-5p	miR-27b-3p	miR-30a-5p	miR-30e-5p	miR-34c-5p	miR-708-5p
transcription factor binding	4.107825e-15	233	16	let-7b-5p	let-7i-5p	miR-103a-3p	miR-142-5p	miR-148a-3p	miR-181a-5p	miR-181b-5p	miR-185-5p	miR-27b-3p	miR-30a-5p	miR-30b-5p	miR-30e-5p	miR-365a-3p	miR-532-5p	miR-676-3p	miR-92b-3p
translation factor activity nucleic acid binding	1.495803e-12	63	13	let-7b-5p	let-7i-5p	miR-103a-3p	miR-138-5p	miR-140-3p	miR-148a-3p	miR-150-5p	miR-181a-5p	miR-185-5p	miR-27b-3p	miR-30a-5p	miR-676-3p	miR-99a-5p
cell motility	6.085132e-12	212	10	let-7b-5p	let-7i-5p	miR-103a-3p	miR-124-3p	miR-126-3p	miR-138-5p	miR-181a-5p	miR-185-5p	miR-27b-3p	miR-99a-5p
histone binding	2.006422e-09	68	11	miR-592	miR-103a-3p	miR-138-5p	miR-148a-3p	miR-185-5p	miR-27b-3p	miR-30a-5p	miR-30b-5p	miR-30e-5p	miR-365a-3p	miR-92b-3p
small conjugating protein binding	2.601419e-09	46	9	let-7b-5p	let-7i-5p	miR-103a-3p	miR-142-5p	miR-181a-5p	miR-181b-5p	miR-27b-3p	miR-30b-5p	miR-30e-5p
sulfur compound metabolic process	3.869237e-07	124	9	let-7b-5p	let-7i-5p	miR-103a-3p	miR-124-3p	miR-140-3p	miR-148a-3p	miR-27b-3p	miR-30a-5p	miR-92b-3p
cofactor metabolic process	7.793629e-07	116	11	let-7b-5p	miR-103a-3p	miR-124-3p	miR-148a-3p	miR-181a-5p	miR-30a-5p	miR-30b-5p	miR-30e-5p	miR-34c-5p	miR-708-5p	miR-92b-3p
transport	3.294341e-06	1126	6	let-7b-5p	miR-103a-3p	miR-138-5p	miR-140-3p	miR-148a-3p	miR-30a-5p
protein maturation	2.830968e-05	77	9	let-7i-5p	miR-103a-3p	miR-124-3p	miR-138-5p	miR-150-5p	miR-185-5p	miR-365a-3p	miR-532-5p	miR-708-5p
carbohydrate metabolic process	3.123896e-05	312	6	let-7b-5p	let-7i-5p	miR-103a-3p	miR-124-3p	miR-27b-3p	miR-34c-5p
protein targeting	8.404731e-05	105	8	miR-103a-3p	miR-138-5p	miR-140-3p	miR-146a-5p	miR-148a-3p	miR-27b-3p	miR-532-5p	miR-708-5p
endosome	0.0001856169	164	5	miR-103a-3p	miR-148a-3p	miR-30a-5p	miR-30b-5p	miR-30e-5p
kinase activity	0.0002025198	342	8	let-7i-5p	miR-103a-3p	miR-126-3p	miR-148a-3p	miR-27b-3p	miR-34c-5p	miR-365a-3p	miR-92b-3p
extracellular matrix organization	0.0006990681	95	6	miR-124-3p	miR-126-3p	miR-138-5p	miR-27b-3p	miR-708-5p	miR-92b-3p
cytoskeleton-dependent intracellular transport	0.001052583	37	6	miR-103a-3p	miR-148a-3p	miR-181b-5p	miR-30a-5p	miR-30b-5p	miR-30e-5p
protein binding bridging	0.01322478	45	6	miR-103a-3p	miR-27b-3p	miR-30a-5p	miR-30e-5p	miR-708-5p	miR-92b-3p
vacuole	0.01433103	82	6	miR-103a-3p	miR-148a-3p	miR-150-5p	miR-30a-5p	miR-30b-5p	miR-30e-5p
